# Supplementary material for: Differential gene expression patterns in ST-elevation Myocardial Infarction and Non-ST-elevation Myocardial Infarction
Source: Sci Rep. 2024 Feb 10;14:3424. doi: 10.1038/s41598-024-54086-w (PMC10858964; doi:10.1038/s41598-024-54086-w)
Supplement: Supplementary file 1 — Supplementary Information 1. [file 41598_2024_54086_MOESM1_ESM.xlsx]

## Sheet: Sheet1
S1: GEOs Datasets for myocardial infarction
GEO ACCESSIONS	Year	Title	Eexprimental
GSE212181	2022	Comprehensive analysis of the RNA transcriptome expression profiles and construction of the ceRNA network in heart failure patients	Expression profiling by high throughput sequencing-Non-coding RNA profiling by high throughput sequencing
GSE220865	2022	Development of a potency test assay for CD34+ cell-based for acute myocardial infarction	Expression profiling by high throughput sequencing
GSE213144	2022	Different expression profiles and bioinformatics analysis of circular RNAs between ST-elevation myocardial infarction and chronic artery syndroms	Expression profiling by high throughput sequencing
GSE208194	2022	Identifying candidate circulating RNA markers for coronary artery disease by deep RNA-Sequencing in human plasma	Expression profiling by high throughput sequencing
GSE138678	2022	Distinct Circulating Expression Profiles of Long Non-coding RNAs in Heart Failure Patients with Ischemic and Non- ischemic Dilated Cardiomyopathy	Expression profiling by array-Non-coding RNA profiling by array
GSE207882	2022	tRNA-derived Small RNAs and their Potential Roles in the Therapeutic Heterogeneity of Sacubitril/valsartan in Heart Failure Patients after Acute Myocardial Infarction	Expression profiling by high throughput sequencing
GSE198600	2022	Next Generation Sequencing of Asymptomatic and Symptomatic Carotid Atherosclerotic Plaques	Expression profiling by high throughput sequencing
GSE159657	2021	The alteration of circulating exosomal mRNAs in acute myocardial infarction is associated with inflammation response	Expression profiling by high throughput sequencing
GSE180765	2021	MiR-124 attenuates angiogenesis via the p38/MAPK and PI3K/AKT signaling pathways in acute myocardial infarction	Expression profiling by high throughput sequencing
GSE180678	2021	Hypoxia inducible factors individually facilitate inflammatory myeloid metabolism and inefficient cardiac repair	Expression profiling by high throughput sequencing
GSE168281	2021	Uncovering potential lncRNAs and mRNAs in progression from acute myocardial infarction to myocardial fibrosis to heart failure	Expression profiling by high throughput sequencing-Non-coding RNA profiling by high throughput sequencing
GSE173983	2021	RECK isoforms are differentially expressed in patients with stable and unstable coronary artery disease: A pilot study	Expression profiling by high throughput sequencing
GSE166780	2021	Gene expression analysis suggests immunological changes of peripheral blood monocytes in the progression of patients with coronary artery disease	Expression profiling by high throughput sequencing
GSE144424	2021	Effects of genetic variation on gene expression revealed following hypoxic stress in cardiomyocytes [RNA-seq]	Expression profiling by high throughput sequencing
GSE103182	2020	Whole blood transcriptional profiling by RNA sequencing in patients with ST-elevation and non-ST elevation myocardial infarction	Expression profiling by high throughput sequencing
GSE147470	2020	AMPKα1 deletion in myofibroblasts exacerbates post myocardial infarction fibrosis by a miR-125b and Connexin 43 mechanism	Expression profiling by high throughput sequencing
GSE127853	2020	Increase in innate lymphoid cells during acute ST-segment elevated myocardial infarction and its clinical relevance	Expression profiling by high throughput sequencing
GSE141512	2019	Expression data for patients with myocardial infarction (MI) vs healthy patients	Expression profiling by array
GSE123342	2019	Peripheral blood whole transcriptome in patients with acute myocardial infarction and at follow-up	Expression profiling by array
GSE120521	2019	RNA-seq of stable and unstable section of human atherosclerotic plaques	Expression profiling by high throughput sequencing
GSE123487	2018	Transciptome analysis of acute myocardial infarction	Expression profiling by array
GSE24591	2017	Gene and microRNA expression profiling of patients affected by first acute myocardial infarction (FAMI)	Expression profiling by array-Non-coding RNA profiling by array
GSE24519	2017	Gene expression profiling of patients affected by first acute myocardial infarction (FAMI)	Expression profiling by array
GSE83500	2017	Expression data from aortic wall between myocardial infarction (MI) and non-MI group	Expression profiling by array
GSE97320	2017	Differential gene expression profiles in peripheral blood in Northeast Chinese Han people with acute myocardial infarction	Expression profiling by array
GSE53211	2016	Role of differential microRNA 378 expression in increased pro-angiogenic activity of mobilized CD34+ progenitor cells of patients with acute ST-elevation myocardial infarction	Expression profiling by RT-PCR
GSE76604	2016	miRNA expression data from the hearts of myocardial infarction model	Non-coding RNA profiling by array
GSE76591	2016	miRNA expression data from human myocardial infarction hearts	Non-coding RNA profiling by array
GSE53211	2016	Role of differential microRNA 378 expression in increased pro-angiogenic activity of mobilized CD34+ progenitor cells of patients with acute ST-elevation myocardial infarction	Expression profiling by RT-PCR
GSE76591	2016	miRNA expression data from human myocardial infarction hearts	Non-coding RNA profiling by array
GSE66360	2015	A Whole Blood Molecular Signature for the Identification of Acute Myocardial Infarction Without Relying Upon Myonecrosis (microarray)	Expression profiling by array
GSE65705	2015	Characterization of the platelet transcriptome by RNA sequencing in patients with acute myocardial infarction	Expression profiling by high throughput sequencing
GSE61145	2015	Identification of Novel Serum Biomarkers for Early Decision of ST-elevation Myocardial Infarction	Expression profiling by array
GSE61144	2015	Expression data from blood samples of STEMI and Same STEMI patients after PIC	Expression profiling by array
GSE60993	2015	Assessment and Diagnostic Relevance of Novel Serum Biomarkers for Early Decision of ST-elevation Myocardial Infarction	Expression profiling by array
GSE59867	2015	Gene expression profiling reveals potential prognostic biomarkers associated with the progression of heart failure	Expression profiling by array
GSE34198	2014	Determinants of excess genetic risk of acute myocardial infarction – a matched case-control study	Expression profiling by array
GSE62646	2014	Altered gene expression pattern in peripheral blood mononuclear cells in patients with acute myocardial infarction	Expression profiling by array
GSE49925	2014	Gene expression profiles associated with acute myocardial infarction and risk of cardiovascular death	Expression profiling by array
GSE48060	2014	Transcriptome from circulating cells suggests dysregulated pathways associated with long-term recurrent events following first-time myocardial infarction.	Expression profiling by array
GSE48060	2014	Transcriptome from circulating cells suggests dysregulated pathways associated with long-term recurrent events following first-time myocardial infarction.	Expression profiling by array
GSE47728	2013	Global peripheral blood gene expression study	Expression profiling by array
GSE38511	2013	Aspirin Exposure Reveals Novel Genes Associated with Platelet Function and Cardiovascular Events (outpatient cardiology)	Expression profiling by array
GSE34571	2013	miRNA profiling in the plasma of patients with acute myocardial infarction (AMI)	Non-coding RNA profiling by array
GSE42148	2012	Global gene expression profile of coronary artery disease in Asian Indians	Expression profiling by array
GSE17304	2012	ATP2A2 and miRNA in human myocardial infarction	Non-coding RNA profiling by array
GSE29111	2011	Characterisation of Myocardial Infarction and Unstable Angina with mRNA Profiles from Whole Blood of individual patients	Expression profiling by array
GSE19339	2011	Differential gene expression in thrombus-derived white blood cells of patients with acute coronary syndrome	Expression profiling by array
GSE11947	2010	Integrated Network and Microarray Analysis to Identify New Biomarkers in Ischemic Heart Disease	Expression profiling by array
