# Supplementary material for: Differential gene expression patterns in ST-elevation Myocardial Infarction and Non-ST-elevation Myocardial Infarction
Source: Sci Rep. 2024 Feb 10;14:3424. doi: 10.1038/s41598-024-54086-w (PMC10858964; doi:10.1038/s41598-024-54086-w)
Supplement: Supplementary file 3 — Supplementary Information 3. [file 41598_2024_54086_MOESM3_ESM.xlsx]

## Sheet: MergeDatasetsAfterNormalization
S3: Expression of Genes in Normal, NSTEMI, STEMI, Day 7, and Day 30
	Normal 1	Normal 1-GEV After Normalization After Normalization	Normal 2	Normal 2-GEV After Normalization After Normalization	Normal 3	Normal 3-GEV After Normalization After Normalization	Normal 4	Normal 4-GEV After Normalization After Normalization	Normal 5	Normal 5-GEV After Normalization After Normalization	Normal 6	Normal 6-GEV After Normalization After Normalization	Normal 7	Normal 7-GEV After Normalization After Normalization	μ_GEV _Control	μ_GEV _Control_Before_Normalization	NSTEMI 1	NSTEMI 1-GEV After Normalization After Normalization	NSTEMI 2	NSTEMI 2-GEV After Normalization After Normalization	NSTEMI 3	NSTEMI 3-GEV After Normalization After Normalization	NSTEMI 4	NSTEMI 4-GEV After Normalization After Normalization	NSTEMI 5	NSTEMI 5-GEV After Normalization After Normalization	NSTEMI 6	NSTEMI 6-GEV After Normalization After Normalization	NSTEMI 7	NSTEMI 7-GEV After Normalization After Normalization	NSTEMI 8	NSTEMI 8-GEV After Normalization After Normalization	NSTEMI 9	NSTEMI 9-GEV After Normalization After Normalization	NSTEMI 10	NSTEMI 10-GEV After Normalization After Normalization	μ_GEV _NSTEMI	Gene Fold in NSTEMI group	STEMI 1	STEMI 1-GEV After Normalization After Normalization	STEMI 2	STEMI 2-GEV After Normalization After Normalization	STEMI 3	STEMI 3-GEV After Normalization After Normalization	STEMI 4	STEMI 4-GEV After Normalization After Normalization	STEMI 5	STEMI 5-GEV After Normalization After Normalization	STEMI 6
A1BG	5.51913	0.4034	4.83176	-0.283976	4.83418	-0.281555	4.98466	-0.131068	5.26081	0.145079	4.97432	-0.141407	5.40526	0.289527	-2.53765e-16	5.11573	5.05733	-0.058404	5.22807	0.112342	5.24274	0.127012	5.22373	0.108001	4.93645	-0.179285	4.95635	-0.15938	5.11238	-0.00334784	5.06572	-0.0500098	5.28499	0.16926	4.94758	-0.168151	-0.0101963	-0.0101963	5.27944	0.163706	4.52302	-0.592711	5.53673	0.421003	5.1681	0.052365	5.27779	0.162057	5.10854
A2M	2.99913	-0.391365	3.41875	0.0282521	3.57349	0.182995	3.44833	0.0578301	3.47464	0.0841453	3.23484	-0.155657	3.5843	0.193799	-2.53765e-16	3.3905	2.43567	-0.954824	2.82038	-0.57012	3.73963	0.349134	4.18771	0.797214	3.73829	0.347787	3.51751	0.127013	3.47378	0.0832789	2.91717	-0.47333	3.41554	0.0250416	3.36326	-0.0272341	-0.029604	-0.029604	3.15594	-0.234564	3.40749	0.0169912	4.04764	0.657141	3.40094	0.0104391	3.25488	-0.135618	3.34404
A2ML1	3.0988	0.175611	2.78148	-0.141703	2.87263	-0.0505578	2.74028	-0.182905	3.1432	0.220019	2.79195	-0.131231	3.03395	0.110766	0	2.92318	2.61921	-0.303978	2.79962	-0.123569	2.94595	0.0227624	3.22492	0.301738	3.04019	0.117011	3.03677	0.113591	3.19284	0.269657	3.01094	0.087752	3.55329	0.630101	2.80198	-0.121206	0.0993859	0.0993859	3.0607	0.137521	3.0583	0.135118	3.17711	0.253924	2.242	-0.68118	2.42697	-0.496211	3.02945
A4GALT	4.14483	-0.0215512	4.16592	-0.000466069	4.44905	0.282667	4.19175	0.0253687	3.92331	-0.243079	4.38074	0.214356	3.90909	-0.257296	1.26883e-16	4.16638	4.71723	0.550848	3.79325	-0.373136	3.69334	-0.473042	4.30424	0.137855	3.49322	-0.673165	4.76861	0.602225	4.08591	-0.0804736	4.48511	0.318721	4.23086	0.0644728	3.7589	-0.407485	-0.033318	-0.033318	4.37251	0.206128	4.33005	0.163667	4.20292	0.0365313	4.00285	-0.163537	3.86343	-0.302954	4.40311
A4GNT	3.97823	-0.0166147	3.50727	-0.487571	3.99067	-0.00417143	4.28194	0.287103	3.72969	-0.265148	4.63891	0.644068	3.83718	-0.157666	6.34413e-17	3.99484	4.69352	0.698681	4.08748	0.0926375	4.53187	0.537028	3.65719	-0.337654	4.60801	0.613171	4.01829	0.0234505	3.73318	-0.261658	3.88566	-0.109181	4.00555	0.0107132	4.0475	0.0526626	0.131985	0.131985	3.65378	-0.341058	3.70198	-0.292865	4.16201	0.167168	4.17364	0.178801	2.94822	-1.04663	3.96715
AAAS	4.28847	-0.131388	4.36107	-0.0587923	4.0882	-0.33166	4.43398	0.0141185	4.22871	-0.191146	4.0076	-0.412258	5.53099	1.11113	-2.53765e-16	4.41986	4.4205	0.000643834	3.84545	-0.574408	4.83529	0.415431	4.8875	0.467637	4.20633	-0.213534	4.76155	0.341688	4.66191	0.242049	5.48398	1.06412	4.04729	-0.372571	4.64075	0.220893	0.159195	0.159195	3.88055	-0.539309	4.24903	-0.170825	4.95187	0.532012	4.50271	0.0828522	4.084	-0.335861	3.73457
AACS	6.37289	0.0268782	6.1149	-0.231119	6.37491	0.0288909	6.53365	0.187637	6.14248	-0.203539	6.05132	-0.294701	6.83197	0.485952	5.07531e-16	6.34602	6.29346	-0.0525526	6.73225	0.386232	6.25198	-0.0940388	6.54385	0.19783	5.86655	-0.479468	6.23516	-0.110853	6.61795	0.271937	6.77861	0.432597	6.53189	0.185876	6.26465	-0.081364	0.0656195	0.0656195	6.48713	0.141117	6.50729	0.161271	6.34942	0.00340325	6.13177	-0.214247	5.98857	-0.357446	5.98754
AADAC	1.86219	-0.240204	2.58649	0.484088	2.33881	0.236412	2.00797	-0.0944318	1.82577	-0.276627	2.13707	0.0346762	1.95848	-0.143914	-5.07531e-16	2.1024	1.56909	-0.533306	1.44507	-0.657329	1.70809	-0.394309	2.44005	0.33765	2.65727	0.554877	2.12925	0.0268543	1.99052	-0.111882	2.52259	0.420196	1.90246	-0.199938	2.03987	-0.062532	-0.061972	-0.061972	2.09372	-0.00867837	1.8066	-0.295796	2.0578	-0.0445949	1.9607	-0.141694	2.89556	0.793158	2.79171
AADACL2	2.14477	0.339648	1.60708	-0.198041	1.67866	-0.126462	1.69164	-0.113477	2.03457	0.229455	1.6934	-0.111718	1.78571	-0.0194056	3.48927e-16	1.80512	2.1887	0.383583	1.6381	-0.16702	1.9767	0.171583	1.60052	-0.204602	2.57288	0.767759	1.8859	0.0807766	1.43308	-0.372044	1.58131	-0.22381	1.55619	-0.248925	1.42322	-0.381895	-0.0194594	-0.0194594	1.31655	-0.488573	2.05519	0.250072	1.61403	-0.191087	1.38422	-0.420896	1.89162	0.0865008	1.99298
AADAT	1.79981	-0.2175	2.07828	0.0609665	1.88765	-0.129657	2.2415	0.224184	2.09103	0.0737214	1.96988	-0.0474349	2.05303	0.0357204	3.48927e-16	2.01731	2.18251	0.165195	2.22425	0.206943	1.71462	-0.30269	2.0963	0.078992	2.23086	0.213545	2.24022	0.222909	1.98823	-0.029077	1.88947	-0.127841	1.89412	-0.123187	1.88025	-0.137062	0.0167726	0.0167726	1.96425	-0.0530619	2.07203	0.0547221	2.15134	0.134025	1.69459	-0.322725	1.94215	-0.0751666	2.34675
AAK1	5.04285	0.547717	4.5391	0.0439682	4.41193	-0.0832088	4.24399	-0.251142	4.30678	-0.18836	4.44415	-0.0509878	4.47715	-0.0179871	-1.26883e-16	4.49514	4.14817	-0.346969	4.32801	-0.167126	4.62813	0.132995	4.89743	0.402298	4.99943	0.504293	4.11766	-0.37748	4.51872	0.0235858	4.87596	0.380821	4.74144	0.246307	4.067	-0.428141	0.0370583	0.0370583	4.43055	-0.0645861	4.159	-0.336138	4.25453	-0.240604	4.19084	-0.304293	4.8716	0.376461	4.53056
AAMP	6.05245	-0.547587	6.80579	0.205754	6.50199	-0.098051	6.84961	0.249571	6.44449	-0.155545	6.29214	-0.307896	7.25379	0.653754	7.61296e-16	6.60004	6.45422	-0.145817	6.86102	0.260986	6.88682	0.286783	7.394	0.793962	6.57233	-0.0277091	6.97723	0.377195	6.98061	0.380573	6.34299	-0.257048	6.17065	-0.429382	5.90575	-0.694282	0.0545261	0.0545261	6.58477	-0.0152688	6.7133	0.113266	6.29876	-0.301274	6.41662	-0.183413	6.72445	0.124409	6.35727
AANAT	-0.432002	-0.15961	0.078932	0.351324	0.0252416	0.297634	-0.404758	-0.132366	-0.838643	-0.566251	-0.171129	0.101263	-0.164386	0.108006	-1.18952e-17	-0.272392	-0.542285	-0.269893	-0.0793812	0.193011	-0.187608	0.0847845	-0.522283	-0.249891	-0.13637	0.136022	-0.957034	-0.684642	-0.576221	-0.303829	-0.0405801	0.231812	-0.409157	-0.136765	-0.0927943	0.179598	-0.0819792	-0.0819792	-0.450657	-0.178265	-0.193862	0.0785299	0.671248	0.94364	-0.42602	-0.153628	-0.838669	-0.566277	0.276476
AARS	6.86846	-0.812738	7.99438	0.313179	7.64565	-0.0355493	7.85173	0.170525	7.66619	-0.0150067	7.39573	-0.285472	8.34626	0.665063	0	7.6812	7.97091	0.28971	7.4213	-0.259898	7.64251	-0.0386912	8.67751	0.996305	7.41911	-0.262095	8.32014	0.638938	8.22963	0.548433	7.54283	-0.138376	7.30051	-0.380689	7.5611	-0.120098	0.127354	0.127354	7.21274	-0.468457	7.90239	0.221187	7.28923	-0.391975	7.57758	-0.103626	7.38053	-0.300667	6.97691
AASDH	6.74506	-0.0578958	6.84845	0.0454931	7.00664	0.203689	6.47677	-0.326188	7.1159	0.312949	7.12655	0.323594	6.30131	-0.501641	2.53765e-16	6.80295	7.6634	0.86045	6.66012	-0.142836	6.80389	0.000940335	6.74941	-0.0535396	6.80058	-0.00237818	6.94765	0.144698	7.03997	0.237018	6.63417	-0.168781	6.39199	-0.410968	6.98712	0.184161	0.0648766	0.0648766	6.64942	-0.153539	6.63559	-0.16736	6.47805	-0.324906	6.99623	0.193276	6.85938	0.0564216	6.68592
AASDHPPT	5.29262	0.383024	5.29056	0.380957	4.6407	-0.268895	4.773	-0.136602	4.94865	0.0390547	5.41738	0.507778	4.00428	-0.905316	2.53765e-16	4.9096	4.95607	0.0464692	4.14341	-0.766184	4.63093	-0.278665	4.94043	0.0308291	5.09422	0.184617	5.56586	0.656261	4.97563	0.066031	4.03543	-0.874166	4.77378	-0.135821	5.01451	0.104911	-0.0965719	-0.0965719	5.36389	0.454287	5.05308	0.143485	4.5082	-0.401398	5.70182	0.792224	4.9411	0.0315053	4.68076
AASS	3.63761	0.0937205	3.51412	-0.0297687	3.3199	-0.223983	3.50369	-0.0401992	3.80335	0.259465	3.3438	-0.200086	3.68474	0.140851	1.26883e-16	3.54389	4.02056	0.476673	3.69374	0.149858	3.48306	-0.0608288	3.59551	0.0516231	3.62841	0.0845273	3.53848	-0.00541107	3.41765	-0.126235	3.53061	-0.0132785	3.44993	-0.0939605	3.37691	-0.166978	0.029599	0.029599	3.1086	-0.435283	4.12687	0.58298	3.35616	-0.187724	3.57978	0.0358941	2.98394	-0.559944	3.82469
AATF	7.82156	-0.651266	8.65507	0.182246	8.78503	0.312208	8.57895	0.106125	8.33675	-0.136071	8.12369	-0.349134	9.00872	0.535891	-8.88178e-16	8.47283	7.72844	-0.744384	8.66207	0.189242	8.70928	0.236456	8.80064	0.327811	8.42635	-0.0464787	8.76723	0.294402	8.87957	0.406748	8.79657	0.323741	8.34553	-0.12729	8.19263	-0.280199	0.0580049	0.0580049	7.97799	-0.494834	8.62298	0.150158	8.91645	0.443624	8.44709	-0.025731	8.0883	-0.38453	8.06455
AATK	6.37636	-0.464721	6.74628	-0.0947957	7.12359	0.282515	6.87388	0.0327965	6.75261	-0.0884659	6.77236	-0.0687138	7.24246	0.401385	5.07531e-16	6.84108	6.71825	-0.122831	7.08675	0.245669	6.80688	-0.0341987	6.56352	-0.277561	6.86492	0.0238451	6.61608	-0.225	6.51161	-0.32947	7.42581	0.584735	7.08414	0.243066	6.71598	-0.1251	-0.00168464	-0.00168464	7.06426	0.22318	6.6051	-0.235981	7.3322	0.49112	6.62062	-0.220455	6.89033	0.0492485	6.84044
ABAT	5.51948	-0.137236	5.95438	0.297656	5.7235	0.066784	5.31653	-0.340194	5.28505	-0.371674	5.91195	0.255229	5.88615	0.229434	-6.34413e-16	5.65672	5.53281	-0.123913	5.48795	-0.168775	5.40748	-0.249237	5.61356	-0.0431651	6.27948	0.622756	5.9468	0.290082	5.37933	-0.277386	5.33784	-0.318884	5.58662	-0.070104	5.72068	0.0639607	-0.0274666	-0.0274666	5.19879	-0.457934	6.16933	0.512606	5.85307	0.19635	6.04798	0.391257	5.33859	-0.318129	5.61305
ABCA1	4.56549	-0.877267	4.534	-0.908751	7.00105	1.5583	4.40147	-1.04128	6.27545	0.832698	5.66056	0.217807	5.66125	0.218494	2.53765e-16	5.44275	6.46456	1.02181	5.64225	0.199496	5.40113	-0.0416196	3.79092	-1.65183	6.58774	1.14499	5.10675	-0.336006	4.13681	-1.30594	6.09682	0.654065	6.04744	0.604684	5.14713	-0.295621	-0.000597425	-0.000597425	3.35392	-2.08884	5.09843	-0.344318	5.62124	0.178492	6.68381	1.24106	6.19736	0.754606	5.62398
ABCA12	1.75648	-0.331234	2.42583	0.338114	2.36317	0.275453	1.66118	-0.426543	2.02468	-0.0630415	2.56279	0.475072	1.8199	-0.267821	-9.5162e-17	2.08772	2.11439	0.026676	1.81417	-0.273549	1.8408	-0.24692	2.21204	0.124321	2.90238	0.814661	1.85812	-0.229602	2.20149	0.113768	1.73967	-0.34805	2.04847	-0.0392494	2.13738	0.0496627	-0.00082818	-0.00082818	2.10445	0.0167368	2.38115	0.293435	1.67439	-0.413328	1.94377	-0.143943	2.41676	0.329045	1.82806
ABCA13	2.94778	0.277814	2.80331	0.13334	2.86531	0.195342	1.81121	-0.858763	2.90163	0.231658	2.58607	-0.0839011	2.77448	0.10451	1.26883e-16	2.66997	2.19395	-0.476017	2.52149	-0.14848	2.81515	0.145181	2.25525	-0.41472	2.82585	0.155877	2.68895	0.018978	3.19574	0.525771	1.90763	-0.762342	5.18858	2.51861	2.58057	-0.0893994	0.147346	0.147346	3.06115	0.391182	2.18555	-0.484418	2.7946	0.124631	2.428	-0.241973	1.92997	-0.739997	2.76082
ABCA2	2.33719	-0.220722	2.62854	0.0706288	2.37779	-0.180123	1.92093	-0.636988	2.72351	0.165596	2.73762	0.179705	3.17982	0.621903	-4.7581e-16	2.55791	2.55103	-0.00688448	1.9026	-0.655315	3.04335	0.485436	2.16782	-0.390094	2.74277	0.184855	2.66033	0.10242	2.16402	-0.393894	2.44244	-0.115472	2.79855	0.240639	2.75605	0.198131	-0.0350178	-0.0350178	2.77272	0.214803	1.89182	-0.666099	3.16091	0.602998	2.28316	-0.274753	2.6186	0.0606824	2.87917
ABCA3	3.93847	-0.466254	4.70655	0.30182	4.65682	0.252094	3.82072	-0.584002	4.50273	0.0980025	4.55283	0.148107	4.65496	0.250232	-5.07531e-16	4.40473	4.11589	-0.28884	3.71922	-0.685506	4.57965	0.174922	4.8785	0.473773	4.54498	0.140257	5.01421	0.60948	4.99934	0.594613	3.52719	-0.877533	3.70502	-0.699707	5.05855	0.653822	0.00952809	0.00952809	4.67104	0.266312	3.75535	-0.64938	4.49261	0.0878856	4.80234	0.397614	4.66914	0.264409	4.32174
ABCA4	0.838167	1.10549	-0.693692	-0.426368	-0.518344	-0.25102	-0.097209	0.170115	-0.657074	-0.38975	-0.600118	-0.332794	-0.142997	0.124326	3.96508e-18	-0.267324	-0.751362	-0.484038	1.01807	1.2854	-0.375008	-0.107684	-0.429293	-0.16197	-0.982824	-0.7155	-0.495008	-0.227684	-0.795282	-0.527958	0.993899	1.26122	0.045776	0.3131	-0.306382	-0.0390579	0.0595827	0.0595827	-0.832021	-0.564698	0.598384	0.865707	-0.500324	-0.233	-0.993355	-0.726031	-0.291597	-0.0242731	0.025641
ABCA5	3.68791	-0.257358	4.30816	0.362895	3.81125	-0.134013	3.71998	-0.225287	4.0502	0.104931	4.47828	0.53301	3.56109	-0.384178	1.26883e-16	3.94527	4.66877	0.723498	3.48956	-0.455712	4.19712	0.25185	3.5317	-0.413572	3.82096	-0.124307	4.28223	0.336964	4.13338	0.188112	3.83643	-0.108836	3.86236	-0.0829119	3.87356	-0.0717095	0.0243374	0.0243374	3.81745	-0.127818	3.60411	-0.341161	3.77902	-0.166247	4.04041	0.0951394	3.88666	-0.0586049	3.87156
ABCA6	0.434096	0.0556066	0.158426	-0.220063	0.272226	-0.106263	0.438043	0.059554	0.303941	-0.0745476	0.273012	-0.105477	0.76968	0.391191	3.17207e-17	0.378489	0.24869	-0.129799	0.74094	0.362451	-0.0176921	-0.396181	0.00682974	-0.371659	-0.192356	-0.570845	0.212617	-0.165872	0.119001	-0.259488	0.679576	0.301087	1.7035	1.32502	0.620088	0.241599	0.0336309	0.0336309	0.420981	0.0424923	0.646284	0.267795	0.509196	0.130707	0.276524	-0.101965	-0.103603	-0.482092	0.331773
ABCA7	7.24366	-0.220736	7.1065	-0.357896	7.46404	-0.000356521	7.49159	0.0271871	7.52706	0.0626631	7.32189	-0.142511	8.09605	0.631649	-2.53765e-16	7.4644	7.42913	-0.0352676	7.14546	-0.318937	7.59558	0.131177	7.13481	-0.329586	6.90415	-0.560244	7.24856	-0.215844	7.25279	-0.211609	7.69439	0.229988	8.05831	0.593909	7.35255	-0.111847	-0.082826	-0.082826	7.67386	0.20946	7.25253	-0.21187	8.17988	0.715485	7.30147	-0.162932	7.59235	0.127954	7.55478
ABCA8	0.250638	-0.176106	0.402095	-0.0246485	0.663764	0.23702	0.234697	-0.192047	0.0887661	-0.337978	0.604102	0.177358	0.743144	0.3164	3.17207e-17	0.426744	0.104077	-0.322667	0.861526	0.434782	0.539372	0.112628	0.372531	-0.0542125	0.500919	0.074175	0.250212	-0.176532	0.435361	0.00861735	0.662104	0.23536	0.388688	-0.0380554	0.591562	0.164819	0.0438915	0.0438915	0.794905	0.368161	-0.107742	-0.534485	0.41662	-0.0101239	0.21047	-0.216274	0.24608	-0.180664	0.343474
ABCA9	1.82827	-0.0243548	1.9801	0.127468	1.66633	-0.186296	1.90711	0.0544775	2.03115	0.178523	2.24126	0.388629	1.31418	-0.538445	2.53765e-16	1.85263	1.93492	0.082295	1.25274	-0.59989	1.45644	-0.396187	1.80158	-0.0510501	2.24198	0.389353	2.04995	0.197324	2.23718	0.38455	1.82819	-0.0244342	1.35958	-0.493052	1.32713	-0.525496	-0.103659	-0.103659	1.81512	-0.0375066	1.80614	-0.0464838	2.02121	0.168578	1.9286	0.0759747	2.51956	0.666928	2.09498
ABCB1	5.82079	-0.0163037	6.14742	0.31033	5.862	0.0249099	5.92838	0.0912917	5.65955	-0.17754	6.36089	0.5238	5.08061	-0.756488	1.26883e-16	5.83709	5.78757	-0.0495184	5.08098	-0.756112	6.08645	0.249356	6.38028	0.543187	5.66862	-0.168477	6.47276	0.635663	6.28221	0.445114	5.40111	-0.435982	5.21007	-0.627022	6.21593	0.378839	0.0215049	0.0215049	5.99979	0.1627	5.5997	-0.237389	5.45793	-0.379167	5.60609	-0.231002	5.76871	-0.0683806	5.7817
ABCB10	7.6508	0.338464	7.54465	0.232322	6.99904	-0.313288	7.23178	-0.0805506	7.54109	0.228755	7.76767	0.455337	6.45129	-0.861039	1.26883e-16	7.31233	7.99422	0.681886	6.86102	-0.451311	7.28405	-0.0282832	7.30991	-0.00242583	7.7917	0.479373	8.00474	0.692406	7.44586	0.133526	6.51148	-0.800856	7.31661	0.00427416	7.59111	0.278777	0.0987366	0.0987366	7.38349	0.0711541	7.04318	-0.269148	6.70057	-0.611764	7.47824	0.165911	7.60174	0.289408	7.1564
ABCB11	1.12529	0.631419	0.321834	-0.172038	0.695241	0.20137	0.228624	-0.265247	0.458267	-0.0356049	0.0317983	-0.462074	0.596048	0.102176	3.17207e-17	0.493872	0.928364	0.434492	0.978758	0.484886	0.795976	0.302104	0.714956	0.221084	0.135557	-0.358315	0.253447	-0.240425	0.545078	0.0512066	-0.249843	-0.743715	0.819668	0.325796	0.712516	0.218644	0.0695758	0.0695758	0.963665	0.469794	-0.0132861	-0.507158	0.45417	-0.0397016	0.333165	-0.160707	0.199582	-0.29429	0.698637
ABCB4	2.34975	-0.647991	3.55318	0.555439	4.02826	1.03052	2.57106	-0.426683	2.88221	-0.115537	3.34644	0.348699	2.2533	-0.744444	-6.34413e-17	2.99774	2.91526	-0.0824881	1.82182	-1.17592	2.3804	-0.617347	3.78442	0.786673	2.94911	-0.0486325	3.38919	0.39145	3.25271	0.25497	3.15446	0.15672	2.11671	-0.881036	3.14985	0.152105	-0.106351	-0.106351	2.49722	-0.500525	3.70715	0.709401	2.6659	-0.331847	2.40739	-0.590358	3.69303	0.695284	2.62768
ABCB5	1.54572	-0.0358908	1.46861	-0.112998	1.56612	-0.0154932	1.1554	-0.426212	1.80517	0.22356	1.85504	0.273433	1.67521	0.0936008	9.5162e-17	1.58161	1.67102	0.0894078	1.655	0.0733889	2.00764	0.426034	1.14221	-0.439397	1.86847	0.286865	1.93138	0.349772	1.31984	-0.261771	1.69334	0.111728	1.56967	-0.0119407	1.09492	-0.486684	0.0137402	0.0137402	1.7149	0.133286	1.63379	0.0521851	1.25357	-0.328041	1.48905	-0.09256	1.61046	0.0288495	1.57244
ABCB6	1.92993	-0.584193	2.34942	-0.164708	2.64184	0.127713	3.26642	0.752299	2.3267	-0.187423	2.11884	-0.395284	2.96572	0.451595	-1.90324e-16	2.51413	2.48427	-0.0298556	1.49277	-1.02135	2.1882	-0.325925	2.33591	-0.178218	2.24752	-0.266608	2.48652	-0.0276072	2.53302	0.0188954	4.19952	1.6854	2.55539	0.0412668	2.37533	-0.138792	-0.0242798	-0.0242798	1.93355	-0.580573	2.81869	0.304561	2.44944	-0.06469	2.41325	-0.100876	2.82874	0.314612	2.84112
ABCB7	6.75181	-0.259819	7.58893	0.577306	6.83349	-0.178141	7.03362	0.021989	6.87294	-0.138683	7.16821	0.15658	6.8324	-0.179231	-6.34413e-16	7.01163	7.38553	0.373904	6.49571	-0.51592	7.01455	0.00292119	7.43592	0.424288	6.952	-0.0596249	7.23308	0.221448	7.32611	0.314481	6.33169	-0.679933	6.71368	-0.297943	7.22248	0.210853	-0.000552585	-0.000552585	6.88003	-0.1316	6.76364	-0.247986	6.96622	-0.0454102	7.2507	0.239075	7.08855	0.0769256	6.96962
ABCB8	2.44678	-0.638543	3.36382	0.278497	3.48475	0.399421	2.77664	-0.308687	2.99461	-0.0907114	3.28058	0.195249	3.2501	0.164774	-3.80648e-16	3.08533	3.22644	0.141116	2.39422	-0.691103	3.35698	0.271655	3.31255	0.227222	3.31165	0.226321	3.75325	0.667919	3.19978	0.114452	2.80383	-0.281499	2.69106	-0.394271	2.85198	-0.233343	0.00484708	0.00484708	2.75306	-0.33227	3.2197	0.134379	3.28966	0.204333	3.40792	0.322593	2.57355	-0.511774	2.82587
ABCB9	2.62225	-0.522779	2.72414	-0.42088	4.06719	0.922168	2.67428	-0.47074	3.07836	-0.0666618	2.8544	-0.290628	3.99454	0.84952	-2.53765e-16	3.14502	3.39592	0.250898	2.20067	-0.944358	3.72616	0.581134	3.36772	0.222693	2.89965	-0.245372	3.01452	-0.130505	3.32701	0.181988	2.77267	-0.372352	3.99778	0.85276	3.57629	0.431264	0.082815	0.082815	2.857	-0.288021	3.38172	0.236692	3.30065	0.155621	2.40656	-0.73846	3.40063	0.255605	2.57564
ABCC1	6.06016	-0.134301	6.11685	-0.077611	6.3073	0.112845	5.82571	-0.368745	6.20919	0.014732	6.55317	0.358711	6.28883	0.0943687	1.26883e-16	6.19446	6.11549	-0.0789663	5.70164	-0.492819	6.43535	0.240892	6.60252	0.408061	6.28369	0.0892351	6.23439	0.0399268	6.303	0.108541	5.79821	-0.396252	5.97119	-0.223267	6.54012	0.345663	0.00410139	0.00410139	6.20903	0.0145732	6.06258	-0.131881	5.95519	-0.23927	6.33232	0.137857	6.50803	0.31357	5.88197
ABCC10	6.18142	-0.326756	6.55431	0.0461422	6.51703	0.00885958	6.09443	-0.41374	6.70012	0.191952	6.66244	0.15427	6.84744	0.339272	1.01506e-15	6.50817	6.82598	0.317804	6.1259	-0.382274	6.5202	0.012027	6.59477	0.0866027	6.75099	0.242821	6.89918	0.391004	6.7334	0.225227	6.10166	-0.406508	6.40707	-0.1011	6.45785	-0.0503229	0.0335281	0.0335281	6.50848	0.000307048	6.71733	0.209159	6.4146	-0.0935679	6.57981	0.0716371	6.47452	-0.033653	6.05505
ABCC11	1.89804	-0.125202	2.25987	0.236626	2.2029	0.179663	1.92231	-0.100924	2.25179	0.228548	1.79862	-0.224618	1.82915	-0.194092	-1.90324e-16	2.02324	2.46374	0.440501	2.30807	0.284827	1.90143	-0.121805	1.5905	-0.432739	2.25755	0.23431	1.86975	-0.153487	1.98864	-0.0346016	2.25516	0.231921	1.78253	-0.240712	2.16947	0.146232	0.0354446	0.0354446	2.24938	0.22614	1.87078	-0.152458	1.74786	-0.275383	2.1877	0.164458	2.20068	0.177439	1.71931
ABCC12	0.218289	0.118504	0.425974	0.32619	0.114552	0.0147675	-0.119999	-0.219784	-0.139486	-0.23927	0.416787	0.317002	-0.217624	-0.317409	1.58603e-17	0.0997847	0.352658	0.252874	-0.240732	-0.340517	0.0771779	-0.0226068	-0.0944493	-0.194234	-0.342788	-0.442573	0.50788	0.408095	0.426973	0.327188	-0.0691797	-0.168964	-0.255034	-0.354819	0.415065	0.31528	-0.0220277	-0.0220277	0.266101	0.166316	0.929685	0.8299	-1.03405	-1.13384	0.444363	0.344578	0.277064	0.177279	-0.582408
ABCC13	5.45436	0.567415	4.53197	-0.354972	4.65024	-0.236701	5.62389	0.736943	4.82367	-0.0632714	4.46163	-0.425317	4.66285	-0.224097	1.26883e-16	4.88695	4.30769	-0.579252	5.67034	0.783394	4.75612	-0.130826	4.72401	-0.162932	4.49712	-0.38983	4.3629	-0.524051	5.05063	0.163684	5.54098	0.654037	5.45381	0.56686	4.52474	-0.362208	0.00188763	0.00188763	4.7199	-0.167043	5.23422	0.347276	4.95235	0.0654043	4.69427	-0.192673	5.20908	0.322134	5.0365
ABCC2	4.15795	0.194049	3.45998	-0.503919	4.27019	0.306297	3.23673	-0.727164	4.25039	0.286494	4.27207	0.308176	4.09996	0.136067	6.34413e-17	3.9639	3.76627	-0.19763	3.58152	-0.38238	3.15716	-0.806741	3.75983	-0.204066	4.43023	0.466333	3.61815	-0.345749	3.41534	-0.548561	5.06033	1.09643	4.60942	0.645521	4.52432	0.560426	0.0283582	0.0283582	3.52661	-0.43729	3.73886	-0.225033	3.94076	-0.0231349	3.69807	-0.265825	4.5035	0.539606	3.89596
ABCC3	2.77874	-0.716553	3.55752	0.0622244	3.00341	-0.491883	4.34342	0.848129	3.32709	-0.168199	2.95518	-0.540113	4.50169	1.0064	-1.90324e-16	3.49529	3.19656	-0.298735	4.01127	0.515978	4.04997	0.554675	3.79516	0.299864	3.79897	0.303677	4.07362	0.578324	3.59471	0.0994157	5.07991	1.58461	3.24535	-0.249946	3.28683	-0.208465	0.31794	0.31794	3.08986	-0.405429	3.34685	-0.148441	3.12443	-0.37086	2.96261	-0.532687	2.21593	-1.27937	3.46829
ABCC4	5.17409	-0.287367	5.56272	0.101266	5.04072	-0.420738	6.47622	1.01476	5.59133	0.129874	5.59724	0.135788	4.78787	-0.673586	3.80648e-16	5.46145	6.08551	0.624056	6.44554	0.984084	5.49356	0.0321015	5.53455	0.0730996	5.43217	-0.0292882	5.82029	0.35884	5.92021	0.45876	5.96529	0.503834	5.31492	-0.146531	5.7558	0.294344	0.31533	0.31533	5.02545	-0.436004	5.15071	-0.310748	4.72458	-0.736874	5.30326	-0.15819	4.85812	-0.603338	4.83973
ABCC5	6.60025	0.310426	5.9729	-0.316927	6.14837	-0.14145	5.95953	-0.330294	6.39007	0.100247	6.78625	0.496424	6.1714	-0.118425	-3.80648e-16	6.28982	6.14072	-0.149102	5.91313	-0.37669	6.14713	-0.142692	6.02029	-0.269528	5.93024	-0.359582	5.98785	-0.301973	5.97591	-0.313908	6.16478	-0.125046	6.59033	0.300503	6.44009	0.150269	-0.158775	-0.158775	6.70347	0.41365	6.24123	-0.0485927	6.67423	0.38441	6.26908	-0.0207435	6.96282	0.673001	6.43408
ABCC8	-0.563013	-0.191847	-0.498479	-0.127312	-0.633275	-0.262109	-0.208123	0.163044	-0.315872	0.0552942	0.0701646	0.441331	-0.449568	-0.0784017	0	-0.371166	-0.498298	-0.127132	-0.151383	0.219784	-0.705149	-0.333983	-0.142192	0.228974	-0.448439	-0.0772729	-0.672535	-0.301369	-0.530177	-0.159011	-0.81335	-0.442183	-1.3574	-0.986236	-0.00721635	0.36395	-0.161448	-0.161448	-0.276356	0.09481	0.0121373	0.383304	-0.596883	-0.225716	-0.451693	-0.0805268	-0.248925	0.122241	0.0403827
ABCC9	2.60752	0.160765	2.31468	-0.13207	2.58596	0.139203	2.40854	-0.0382132	2.37311	-0.0736386	2.33258	-0.114175	2.50488	0.0581282	-1.26883e-16	2.44675	2.48578	0.0390225	2.34246	-0.104289	2.75342	0.306662	2.33546	-0.111293	2.42829	-0.0184667	1.98485	-0.461904	2.67151	0.224753	2.64608	0.199328	2.19294	-0.253816	2.26024	-0.186509	-0.0366513	-0.0366513	2.43975	-0.00700298	2.43371	-0.013048	2.6349	0.188145	2.4696	0.0228427	2.31853	-0.128219	2.4475
ABCD1	4.69151	-0.742618	5.33086	-0.103271	5.93669	0.502563	5.37737	-0.0567628	5.42536	-0.00877017	5.05036	-0.383767	6.22676	0.792626	0	5.43413	4.66922	-0.764911	5.78118	0.347045	5.84269	0.408558	5.80102	0.366892	5.64857	0.214443	5.08469	-0.349442	5.13998	-0.294149	6.17878	0.74465	4.99797	-0.436163	5.47201	0.0378838	0.0274807	0.0274807	4.83345	-0.600678	5.49206	0.0579346	6.10124	0.66711	5.37179	-0.062345	5.11436	-0.319774	5.11328
ABCD2	4.36105	-0.252026	4.74932	0.136249	4.97097	0.357901	4.58251	-0.0305608	4.65525	0.042182	4.41354	-0.199532	4.55886	-0.054213	3.80648e-16	4.61307	4.79025	0.17718	4.46801	-0.145064	4.64147	0.0283997	4.40153	-0.211541	4.39166	-0.221414	5.05767	0.444601	4.45219	-0.160885	4.61703	0.00395635	4.53755	-0.0755237	4.5019	-0.111175	-0.0271465	-0.0271465	4.9894	0.376329	4.67719	0.0641229	4.66118	0.0481111	4.36469	-0.248381	4.59525	-0.0178191	4.3504
ABCD3	6.78795	0.594038	6.16793	-0.0259857	5.74892	-0.444995	6.10697	-0.086942	6.15945	-0.0344685	6.29659	0.102676	6.08959	-0.104323	3.80648e-16	6.19391	6.80567	0.611757	6.39897	0.205057	6.12058	-0.0733313	5.94365	-0.250259	6.16306	-0.0308537	6.28905	0.0951359	5.89749	-0.296421	6.70143	0.507518	6.54309	0.349177	6.09163	-0.102287	0.101549	0.101549	6.29235	0.0984351	6.23475	0.0408364	5.85535	-0.338561	6.22429	0.0303719	6.09852	-0.0953901	5.65994
ABCD4	5.09049	-0.145127	5.09846	-0.137165	5.20544	-0.0301795	5.39691	0.161289	5.18109	-0.0545356	5.43546	0.199838	5.2415	0.00588087	-7.61296e-16	5.23562	5.3127	0.0770774	5.23193	-0.00369128	5.20218	-0.0334456	5.11356	-0.122065	5.2935	0.0578752	5.28324	0.0476181	5.30896	0.0733383	5.10718	-0.12844	5.30422	0.0685951	5.2447	0.00907991	0.00459424	0.00459424	5.22052	-0.0150968	5.06876	-0.166863	4.95719	-0.278427	5.19942	-0.0362041	5.5739	0.33828	5.63631
ABCE1	7.38056	-0.141013	7.97419	0.452611	7.41138	-0.110197	7.50428	-0.0172936	7.89618	0.374603	7.81693	0.295351	6.66751	-0.854063	-8.88178e-16	7.52157	8.27431	0.752736	7.016	-0.505576	7.33799	-0.183586	7.83337	0.311795	7.40564	-0.115931	8.17026	0.648687	7.98992	0.46835	6.88211	-0.639462	7.07893	-0.442641	7.72596	0.204382	0.0498754	0.0498754	7.38147	-0.140104	7.41202	-0.109556	7.08156	-0.440019	7.83051	0.308937	7.46161	-0.0599611	7.29208
ABCF1	7.32258	-0.757026	8.39104	0.311439	8.01455	-0.0650494	8.15622	0.0766142	8.22228	0.142673	7.86972	-0.209888	8.58084	0.501238	-1.77636e-15	8.0796	8.15571	0.0761061	7.82565	-0.253955	8.25006	0.170456	8.84035	0.760745	7.73638	-0.343225	8.60937	0.52977	8.53319	0.453585	8.13067	0.0510669	7.57578	-0.503827	8.05055	-0.0290547	0.0911668	0.0911668	7.75571	-0.323894	8.15539	0.0757899	7.79591	-0.283691	8.16393	0.0843312	7.77765	-0.301957	7.54141
ABCF2	4.86974	-0.490165	5.43797	0.0780706	5.56292	0.203014	5.25042	-0.10948	5.30948	-0.0504226	5.18784	-0.172066	5.90095	0.54105	-8.88178e-16	5.3599	5.39982	0.0399153	4.97204	-0.387858	5.50564	0.145735	5.83146	0.471559	5.39063	0.0307271	5.69461	0.334709	5.71277	0.352872	4.87735	-0.482554	4.83417	-0.525728	5.64843	0.288532	0.0267909	0.0267909	5.42907	0.0691667	5.35105	-0.00885509	5.31187	-0.0480364	5.49635	0.136447	5.1772	-0.182707	4.85615
ABCF3	5.59054	-0.712412	6.27717	-0.0257784	6.41822	0.11527	6.22509	-0.0778575	6.44719	0.144237	6.29802	-0.00493306	6.86442	0.561474	7.61296e-16	6.30295	6.70545	0.402497	5.64533	-0.657621	6.70828	0.405333	6.48256	0.179607	6.23169	-0.0712547	6.50547	0.202525	6.31116	0.00821113	6.17374	-0.129212	6.00395	-0.298998	6.36476	0.0618144	0.0102902	0.0102902	5.97655	-0.326398	5.90708	-0.395869	6.8276	0.524655	6.56595	0.263002	6.2115	-0.0914489	6.06961
ABCG1	5.51547	-0.581486	6.04165	-0.0553154	6.47948	0.382519	5.90784	-0.189122	6.13371	0.0367512	6.11194	0.0149747	6.48864	0.391679	-1.26883e-16	6.09696	5.7034	-0.393556	5.90887	-0.188088	5.89299	-0.203972	5.68422	-0.412738	5.93935	-0.157611	6.01495	-0.0820132	5.77612	-0.320844	6.09103	-0.00593154	6.51914	0.422178	5.84902	-0.247944	-0.159052	-0.159052	5.58256	-0.514406	6.26601	0.169048	6.74944	0.652478	6.40359	0.30663	6.70124	0.604276	6.32732
ABCG2	4.17186	-0.44962	4.5917	-0.029785	4.64148	0.019998	4.63517	0.0136822	5.05651	0.435025	4.75199	0.130505	4.50168	-0.119806	6.34413e-16	4.62148	4.81491	0.193427	4.44928	-0.172201	4.2517	-0.369789	4.19399	-0.427499	4.76703	0.145543	3.99923	-0.622251	4.77038	0.1489	5.11727	0.495787	4.16569	-0.455795	4.5253	-0.0961817	-0.116006	-0.116006	5.55963	0.938147	4.66116	0.0396784	4.97042	0.348938	4.55151	-0.069973	4.46897	-0.152519	4.67983
ABCG4	3.24525	-0.116176	3.60937	0.247943	3.3696	0.00817084	3.20089	-0.160536	3.50069	0.139264	3.8117	0.450277	2.79248	-0.568944	7.61296e-16	3.36142	2.87338	-0.488042	2.58344	-0.777985	3.68261	0.321189	3.43747	0.0760494	3.58082	0.219393	3.64162	0.280199	3.65227	0.290846	4.01207	0.650647	3.03758	-0.323843	2.99677	-0.364652	-0.01162	-0.01162	2.84746	-0.513968	3.02964	-0.331789	4.33123	0.969808	3.72679	0.365364	3.83942	0.477999	3.07252
ABCG5	1.14437	0.782397	0.780215	0.418243	0.21458	-0.147392	0.249387	-0.112585	-0.169379	-0.531351	0.213243	-0.148729	0.101388	-0.260584	6.34413e-17	0.361972	-0.130389	-0.492361	0.279735	-0.082237	0.766556	0.404584	0.423032	0.0610605	0.732751	0.370779	0.956865	0.594893	0.0827755	-0.279196	0.0702508	-0.291721	-0.427385	-0.789357	0.575729	0.213757	-0.0289799	-0.0289799	-0.0309508	-0.392923	0.46616	0.104188	0.350504	-0.0114681	0.93737	0.575398	0.0982298	-0.263742	0.369516
ABCG8	1.86636	0.199315	1.59872	-0.068322	1.29602	-0.371021	1.54485	-0.122191	1.66069	-0.0063528	1.81781	0.150764	1.88485	0.217808	9.5162e-17	1.66704	2.02938	0.362336	2.78942	1.12238	1.52344	-0.143601	1.555	-0.112042	0.885238	-0.781805	1.41506	-0.251981	1.47185	-0.195191	1.41684	-0.250201	1.81766	0.150613	2.31247	0.645424	0.0545929	0.0545929	1.57445	-0.0925917	1.90775	0.240708	1.1116	-0.55544	1.60989	-0.057149	1.6542	-0.01284	1.62316
ABHD1	4.19915	0.66256	3.7577	0.221102	3.39841	-0.138181	3.09756	-0.439028	3.25165	-0.284945	3.66409	0.127499	3.38759	-0.149007	-6.34413e-16	3.53659	3.65919	0.122596	3.46356	-0.0730349	3.46965	-0.0669472	3.06058	-0.476013	3.61691	0.0803154	3.67846	0.141869	3.93909	0.402494	3.06546	-0.471131	3.15794	-0.378648	4.07361	0.537013	-0.0181488	-0.0181488	3.31852	-0.21807	3.89342	0.35683	3.25109	-0.285506	3.72858	0.191986	3.3048	-0.23179	3.56787
ABHD10	7.23896	0.348691	6.96415	0.0738864	7.02661	0.136345	6.26601	-0.624259	6.97759	0.08732	7.29996	0.409695	6.45859	-0.431679	-5.07531e-16	6.89027	8.19932	1.30905	6.59029	-0.299975	7.13762	0.247352	6.53785	-0.352419	6.9664	0.0761371	6.82252	-0.0677519	6.82617	-0.0640928	6.82666	-0.0636047	6.56181	-0.328459	7.1137	0.223437	0.0679676	0.0679676	6.69651	-0.193758	6.6744	-0.215864	6.89165	0.00138696	6.58637	-0.303895	7.1288	0.238532	6.97824
ABHD11	3.4701	-0.617428	3.93171	-0.155811	4.42024	0.332711	4.22522	0.137692	3.98425	-0.103277	4.13302	0.0454903	4.44815	0.360623	-1.26883e-16	4.08753	3.56971	-0.517818	3.54102	-0.546505	4.41327	0.32574	4.14109	0.053569	4.94541	0.857885	3.88807	-0.19946	4.09617	0.00864794	3.20171	-0.885812	4.41952	0.331996	4.12159	0.034066	-0.0537692	-0.0537692	4.04594	-0.0415886	3.96512	-0.122405	4.20721	0.119686	4.66208	0.574559	4.26753	0.180008	3.90068
ABHD12	5.16728	-0.0600011	5.03413	-0.193145	5.44058	0.213298	5.17363	-0.0536502	4.57017	-0.657108	4.94204	-0.285238	6.26312	1.03584	1.26883e-16	5.22728	5.44526	0.217985	5.07691	-0.150372	6.15007	0.922793	5.68825	0.460974	5.23255	0.00527201	5.76628	0.539002	5.0474	-0.179878	3.97101	-1.25627	4.91053	-0.316746	5.31106	0.0837806	0.0326538	0.0326538	5.13088	-0.0964017	5.53169	0.304409	5.26449	0.0372121	5.3295	0.102226	4.80798	-0.419298	5.03285
ABHD13	5.35304	-0.329601	5.84901	0.166368	5.66042	-0.0222292	6.01144	0.328792	5.4045	-0.278149	5.84378	0.161132	5.65633	-0.0263122	2.53765e-16	5.68264	5.71817	0.0355277	5.89369	0.211049	5.36457	-0.31807	5.84249	0.159847	5.47394	-0.208705	5.742	0.0593524	5.59359	-0.0890546	5.59859	-0.0840525	5.8443	0.161654	5.87468	0.192035	0.0119583	0.0119583	5.25268	-0.429963	5.58894	-0.0937046	5.63004	-0.0526046	5.66165	-0.0209989	5.96666	0.284013	5.74435
ABHD14B	6.89254	-0.285284	6.86602	-0.311802	7.76483	0.587006	7.15893	-0.0189	7.05553	-0.122295	6.80386	-0.373964	7.70307	0.52524	1.01506e-15	7.17783	7.73976	0.561929	7.52299	0.34516	6.97079	-0.20704	7.66675	0.488923	6.73472	-0.443105	7.10157	-0.0762593	7.73011	0.552285	7.02877	-0.149059	6.46138	-0.716445	7.61263	0.434801	0.079119	0.079119	7.07994	-0.097886	6.86279	-0.315034	7.13729	-0.0405336	6.7867	-0.391128	7.04578	-0.132044	7.05575
ABHD2	6.9514	-0.171756	6.98088	-0.142273	6.98223	-0.140923	7.58567	0.462511	7.08577	-0.037383	6.90318	-0.219972	7.37295	0.249796	3.80648e-16	7.12315	6.69397	-0.429182	7.29171	0.16856	7.11274	-0.0104175	6.71918	-0.40397	7.18002	0.0568612	7.00043	-0.122728	6.87095	-0.252207	7.52107	0.397918	7.50206	0.378903	6.90154	-0.221617	-0.0437879	-0.0437879	6.92683	-0.196325	7.42746	0.304308	7.3592	0.236047	7.05625	-0.0669076	7.32472	0.201561	7.17262
ABHD3	8.83102	0.27584	8.58622	0.0310417	8.23213	-0.323055	8.49043	-0.0647558	8.90368	0.348501	9.37235	0.817168	7.47044	-1.08474	-7.61296e-16	8.55518	8.64952	0.0943374	8.54681	-0.00836819	8.66822	0.113042	7.75143	-0.803751	8.52926	-0.0259249	9.04436	0.48918	7.912	-0.643178	7.99711	-0.558069	9.30518	0.749995	9.08688	0.5317	-0.00610379	-0.00610379	9.07628	0.521094	8.45938	-0.0958051	7.56249	-0.992687	9.10042	0.545241	9.16002	0.60484	8.52662
ABHD4	5.35347	-0.681851	5.72912	-0.306201	6.35323	0.317915	6.37412	0.338799	5.77245	-0.262865	5.80856	-0.226764	6.85629	0.820966	1.01506e-15	6.03532	5.32743	-0.707887	6.25557	0.220254	6.15857	0.123252	5.24053	-0.794792	5.76655	-0.268769	6.00477	-0.0305508	5.65585	-0.379467	6.82342	0.7881	6.59739	0.562067	6.35809	0.322771	-0.0165023	-0.0165023	5.70718	-0.32814	5.80199	-0.233326	6.54607	0.510751	5.73328	-0.302042	6.03598	0.000662612	6.74261
ABHD5	7.08159	-0.231813	6.66917	-0.644226	7.60057	0.287176	7.67223	0.358828	7.43758	0.124182	6.63653	-0.67687	8.09612	0.782722	3.80648e-16	7.3134	6.30369	-1.00971	7.50597	0.19257	7.07452	-0.238882	6.11344	-1.19995	7.45305	0.139656	7.03217	-0.281229	6.82761	-0.485789	7.54164	0.228244	7.87317	0.559775	7.15861	-0.154791	-0.225011	-0.225011	7.3946	0.0812016	7.62638	0.312978	8.44075	1.12736	7.16352	-0.14988	7.71857	0.40517	7.80593
ABHD6	4.26971	0.0503349	4.3826	0.163227	4.22808	0.00870112	4.34455	0.125171	4.56147	0.342089	4.17415	-0.0452254	3.57508	-0.644298	-6.34413e-16	4.21938	4.22651	0.00713333	4.31534	0.0959667	4.33598	0.116603	4.23401	0.0146362	4.04739	-0.171988	4.17672	-0.042657	3.98601	-0.233371	4.90365	0.684276	4.48234	0.262967	4.50028	0.280899	0.101447	0.101447	4.44364	0.224266	4.22065	0.0012786	3.16507	-1.05431	4.30012	0.0807407	4.16407	-0.0553098	4.18519
ABHD8	2.71922	-0.800015	3.28377	-0.235464	4.21445	0.695214	3.62333	0.104101	3.41464	-0.104589	2.79168	-0.727551	4.58754	1.0683	-6.34413e-16	3.51923	2.27386	-1.24538	4.06855	0.549313	3.57738	0.0581436	4.35346	0.834231	4.29765	0.778422	2.16434	-1.35489	2.91192	-0.607313	4.13962	0.620385	3.84782	0.328585	3.06337	-0.45586	-0.0494358	-0.0494358	2.92913	-0.590104	3.28556	-0.233674	5.31028	1.79105	4.19124	0.672008	3.53996	0.020723	2.8333
ABI1	6.36162	0.263911	6.68193	0.584215	6.02382	-0.0738923	5.7419	-0.355817	5.979	-0.118709	6.58888	0.491168	5.30684	-0.790874	-5.07531e-16	6.09771	6.94047	0.842759	5.99625	-0.101463	5.16194	-0.935771	5.59222	-0.505498	6.47501	0.377296	6.10956	0.0118436	6.35356	0.255844	5.6414	-0.456316	6.11189	0.014179	5.57004	-0.527675	-0.10248	-0.10248	6.12224	0.0245225	6.30944	0.211725	5.94278	-0.154931	6.56585	0.46814	6.28687	0.189157	6.38583
ABI2	4.33565	-0.496909	4.98692	0.154356	4.84298	0.0104191	4.83457	0.0020109	4.99062	0.158055	4.98617	0.153606	4.85102	0.018462	3.80648e-16	4.83256	5.06381	0.231253	4.38812	-0.444444	4.69105	-0.141516	4.96349	0.130927	5.03854	0.205983	5.17152	0.33896	4.93171	0.0991525	4.56377	-0.26879	4.92148	0.088914	5.25142	0.418855	0.0659294	0.0659294	4.64995	-0.182609	4.78275	-0.0498164	4.62134	-0.211219	4.90619	0.0736325	4.73297	-0.0995947	4.70543
ABI3	6.58247	-0.176867	6.96543	0.206094	6.76122	0.00189145	6.68562	-0.0737095	6.4638	-0.295528	6.29948	-0.459852	7.5573	0.797971	6.34413e-16	6.75933	6.72904	-0.0302894	6.22955	-0.529787	7.41383	0.654497	7.17007	0.410737	7.11845	0.359113	7.58673	0.827397	6.97469	0.215355	6.23955	-0.519787	6.14576	-0.613569	6.93594	0.176611	0.0950276	0.0950276	6.37487	-0.384468	6.78918	0.0298505	6.68499	-0.0743393	6.78458	0.0252454	6.21259	-0.546742	6.65309
ABI3BP	2.04825	0.0386229	2.00981	0.000184606	2.36527	0.355643	2.40925	0.399622	1.99792	-0.0117072	1.93172	-0.077901	1.30516	-0.704465	2.53765e-16	2.00962	1.55724	-0.452384	2.40305	0.393424	1.82026	-0.189366	2.10438	0.0947556	2.14414	0.134512	2.15688	0.147257	2.36981	0.360181	1.18151	-0.828119	2.73697	0.727344	2.64219	0.632563	0.102017	0.102017	1.7176	-0.292024	1.89203	-0.117599	1.90126	-0.108367	1.70775	-0.301874	2.14755	0.137926	1.78597
ABL1	6.19395	-0.339074	6.57829	0.0452689	6.64361	0.110588	6.45405	-0.0789703	6.85163	0.318605	6.56977	0.0367547	6.43985	-0.0931727	-1.26883e-16	6.53302	6.66882	0.135797	6.45503	-0.0779922	6.26952	-0.263505	6.94107	0.408051	6.47089	-0.0621339	6.81659	0.283574	6.69396	0.16094	6.14593	-0.38709	6.5388	0.00577893	6.42361	-0.10941	0.00940112	0.00940112	6.6885	0.155483	6.56809	0.0350724	6.3468	-0.186218	6.75662	0.223597	6.50904	-0.0239837	6.11092
ABL2	5.25269	0.234816	5.00304	-0.0148316	5.1282	0.110328	4.78418	-0.233685	5.18254	0.16467	4.91817	-0.0996997	4.85627	-0.161599	2.53765e-16	5.01787	4.986	-0.0318729	4.81987	-0.198004	4.6511	-0.366773	4.96568	-0.0521852	5.1132	0.0953306	5.21209	0.194223	4.92584	-0.0920289	4.83846	-0.179408	4.99859	-0.0192822	5.00335	-0.0145157	-0.0664517	-0.0664517	5.0206	0.00273173	4.78041	-0.237463	4.96894	-0.0489341	5.42246	0.404592	5.10653	0.0886632	5.09552
ABLIM1	7.30181	-0.450794	8.32002	0.567417	7.60715	-0.145458	7.85495	0.102342	7.75258	-2.17099e-05	8.04601	0.293403	7.38572	-0.366888	1.26883e-15	7.75261	7.82557	0.0729623	7.45099	-0.301613	7.74094	-0.0116678	8.51065	0.75805	7.40178	-0.350822	7.8592	0.106598	8.33015	0.577544	7.6698	-0.0828003	6.85237	-0.900233	7.74249	-0.0101193	-0.0142102	-0.0142102	7.79215	0.0395487	7.97651	0.223906	7.67739	-0.0752107	7.54136	-0.211248	8.00322	0.250619	7.41121
ABLIM2	2.10377	-0.769162	3.08071	0.207775	3.13369	0.26076	2.75718	-0.115756	2.82745	-0.04548	3.3259	0.452972	2.88182	0.00889094	3.80648e-16	2.87293	2.82638	-0.046548	2.46101	-0.411925	3.20193	0.328997	3.27959	0.406659	2.71608	-0.156851	3.51379	0.640854	3.61067	0.737737	2.35552	-0.517411	2.1101	-0.762827	3.49856	0.625624	0.0844309	0.0844309	2.74018	-0.132748	2.55712	-0.315814	2.81263	-0.0602971	2.77033	-0.102605	2.74369	-0.129244	2.54051
ABLIM3	5.3893	-0.501566	5.34241	-0.548461	5.64658	-0.244287	7.36029	1.46943	5.32634	-0.564529	5.48843	-0.402435	6.68272	0.791854	-1.26883e-16	5.89087	5.59358	-0.297286	7.48282	1.59195	6.69565	0.804783	5.49214	-0.398727	5.2821	-0.608769	5.82975	-0.0611234	5.95569	0.0648253	7.19758	1.30671	5.67791	-0.21296	6.24043	0.349558	0.253896	0.253896	5.36542	-0.525446	4.89793	-0.992938	5.18572	-0.705149	5.34719	-0.543682	5.50147	-0.389401	7.19247
ABO	-0.0826581	-0.186811	0.366148	0.261996	0.11666	0.0125073	0.40805	0.303897	-0.254852	-0.359005	0.18414	0.0799869	-0.00841903	-0.112572	-7.93016e-18	0.104153	-0.348938	-0.45309	0.18284	0.0786868	-0.798567	-0.902719	0.0589671	-0.0451856	0.28451	0.180357	-0.0863922	-0.190545	0.171691	0.0675381	0.284476	0.180323	0.0312953	-0.0728574	0.224547	0.120395	-0.10371	-0.10371	0.500881	0.396728	0.49441	0.390257	0.0325353	-0.0716174	-0.0806594	-0.184812	-0.0719913	-0.176144	0.0140772
ABR	6.37152	-0.153705	6.6421	0.116878	6.74452	0.219301	6.40593	-0.119293	6.44798	-0.0772385	6.20965	-0.315573	6.85485	0.32963	7.61296e-16	6.52522	5.9448	-0.580425	7.00028	0.475055	6.29846	-0.226764	6.40316	-0.122059	6.25046	-0.274763	6.37156	-0.153666	6.35014	-0.175086	6.28383	-0.24139	6.65789	0.132666	6.44466	-0.0805611	-0.124699	-0.124699	6.52668	0.00145693	6.6003	0.0750807	6.9174	0.392181	7.06621	0.540988	6.67991	0.154692	6.48636
ABRA	0.529553	-0.00307528	0.672007	0.139379	0.780071	0.247443	0.557079	0.0244508	0.450306	-0.0823224	0.155734	-0.376894	0.583647	0.051019	3.17207e-17	0.532628	0.206144	-0.326484	0.221702	-0.310926	0.836474	0.303846	0.85523	0.322602	1.07704	0.544409	0.616099	0.0834706	0.728224	0.195596	1.28085	0.748218	0.0365683	-0.49606	-0.281382	-0.81401	0.0250662	0.0250662	0.127878	-0.40475	0.40995	-0.122678	0.390819	-0.141809	0.691264	0.158636	0.573621	0.0409929	0.309723
ABT1	6.3996	-0.261366	7.09647	0.435502	7.08586	0.42489	6.2827	-0.378271	6.57745	-0.0835239	6.85952	0.198544	6.3252	-0.335774	6.34413e-16	6.66097	7.12083	0.459861	6.10027	-0.5607	6.69929	0.0383164	6.72619	0.0652214	6.82747	0.166503	7.01301	0.352036	7.00572	0.344752	6.26722	-0.393749	6.04877	-0.612203	7.02727	0.366294	0.0226332	0.0226332	6.4758	-0.18517	6.60813	-0.0528443	6.70862	0.0476522	6.92149	0.260514	6.81039	0.149417	6.14943
ABTB1	6.4767	0.0646262	5.36724	-1.04483	6.71463	0.302554	6.63912	0.227043	6.57107	0.158992	5.77867	-0.633408	7.3371	0.925025	6.34413e-16	6.41207	5.46412	-0.947959	6.72299	0.31092	6.44165	0.0295746	5.0707	-1.34137	6.13142	-0.280659	5.96283	-0.449243	6.28306	-0.129014	7.16282	0.750742	6.77285	0.360771	6.14034	-0.271735	-0.196797	-0.196797	6.56308	0.151008	6.63225	0.220175	7.65304	1.24097	5.98644	-0.425632	6.58852	0.176451	6.72887
ABTB2	2.62929	-0.569256	3.53255	0.334003	2.95932	-0.239223	3.22977	0.0312254	3.88485	0.686309	3.03061	-0.167931	3.12342	-0.075128	-3.17207e-16	3.19854	4.01239	0.813848	3.35774	0.159195	3.21579	0.0172412	2.98401	-0.214537	2.85635	-0.342191	3.72798	0.529438	3.17196	-0.0265886	3.27885	0.0803069	3.27172	0.0731784	3.02	-0.178544	0.0911348	0.0911348	2.57098	-0.627566	2.76416	-0.434386	3.00153	-0.197016	3.75967	0.56113	2.919	-0.279549	2.85743
ACAA1	9.03646	0.0369204	8.77441	-0.225132	9.0686	0.0690641	9.05705	0.0575054	8.71557	-0.28397	8.82827	-0.171274	9.51643	0.516887	2.03012e-15	8.99954	8.74672	-0.252822	9.23218	0.232642	9.31326	0.313722	8.66725	-0.332293	9.39098	0.39144	8.52427	-0.475271	8.58351	-0.41603	9.11328	0.113743	9.36274	0.363197	8.8264	-0.173142	-0.0234814	-0.0234814	9.18506	0.185521	8.83101	-0.168526	8.97427	-0.0252664	9.07599	0.0764445	9.22193	0.22239	9.0341
ACAA2	5.49444	-0.0286631	6.27293	0.749833	5.45201	-0.0710914	5.67548	0.152378	5.02997	-0.493128	4.97427	-0.548831	5.7626	0.239502	-1.01506e-15	5.5231	5.06823	-0.454867	5.1445	-0.378605	5.64881	0.125712	5.76381	0.240707	6.17649	0.653387	6.28643	0.763329	6.08627	0.563168	4.01805	-1.50505	5.53513	0.012029	5.52194	-0.00115797	0.00186565	0.00186565	5.36792	-0.155177	5.94196	0.418862	5.36387	-0.159228	5.78224	0.259141	5.29199	-0.231108	5.21619
ACACA	4.1091	-0.409823	4.9155	0.396578	4.43929	-0.0796302	4.27489	-0.244029	4.71876	0.199838	4.4292	-0.0897171	4.7457	0.226783	1.26883e-16	4.51892	4.88532	0.366397	4.60189	0.0829697	4.54798	0.029064	5.49332	0.974402	4.72243	0.203513	4.84729	0.32837	4.8834	0.364481	3.92984	-0.589082	3.94614	-0.57278	4.66805	0.149136	0.133647	0.133647	4.06525	-0.453673	4.23118	-0.28774	4.16248	-0.356436	4.70595	0.187035	4.19991	-0.31901	4.19829
ACACB	3.45905	-0.803037	4.47914	0.217054	4.19574	-0.066351	4.13627	-0.125817	4.33709	0.074997	4.11955	-0.142539	5.10778	0.845694	1.90324e-16	4.26209	4.75469	0.492601	4.30772	0.0456312	4.15665	-0.105438	4.85911	0.597021	3.51682	-0.745266	4.14084	-0.12125	5.01197	0.749881	3.546	-0.716092	3.51395	-0.748139	4.36941	0.107317	-0.0443734	-0.0443734	4.18537	-0.0767238	4.62754	0.36545	4.67182	0.409733	4.02115	-0.240939	4.20406	-0.0580314	3.85348
ACAD10	3.03212	-0.940829	4.31865	0.345697	4.03932	0.0663689	3.35473	-0.618221	4.11533	0.14238	4.40409	0.43114	4.54641	0.573463	3.17207e-16	3.97295	4.02753	0.0545756	2.93951	-1.03344	4.55291	0.579955	4.49249	0.519536	4.40869	0.43574	4.04724	0.0742871	4.64485	0.671899	2.55812	-1.41483	4.36513	0.392177	3.76276	-0.210194	0.00697066	0.00697066	4.01054	0.0375927	3.35524	-0.617711	4.85817	0.885217	4.21062	0.23767	3.53901	-0.433939	3.71871
ACAD8	7.08437	0.184678	6.91592	0.0162264	7.10324	0.203547	6.68963	-0.210061	6.95429	0.054596	7.03852	0.13882	6.51189	-0.387806	-2.53765e-16	6.8997	7.06766	0.167964	6.68955	-0.210151	7.03266	0.13296	6.73862	-0.161081	6.82552	-0.074176	7.21996	0.320267	7.00238	0.102679	6.38461	-0.515084	7.29045	0.39075	6.98994	0.0902392	0.0244367	0.0244367	6.85369	-0.0460029	6.75264	-0.14706	6.71405	-0.185648	6.83487	-0.0648263	7.08919	0.189497	6.74016
ACAD9	6.85635	-0.0225801	6.55761	-0.321318	7.12307	0.244143	6.74881	-0.130115	6.63461	-0.244312	6.93364	0.054712	7.2984	0.419471	1.26883e-16	6.87893	6.76519	-0.113732	6.89958	0.0206542	6.76854	-0.110385	7.08422	0.205297	6.88354	0.00461595	6.75998	-0.118943	6.75868	-0.120244	7.57457	0.695641	6.8894	0.0104748	6.74751	-0.131415	0.0341963	0.0341963	6.72787	-0.151052	6.9053	0.0263743	6.70532	-0.173606	7.04786	0.168932	6.45226	-0.426663	7.13965
ACADL	1.67321	-0.0718946	1.82548	0.0803726	1.88966	0.144556	2.12025	0.37514	1.5579	-0.18721	1.37829	-0.366813	1.77096	0.0258488	1.90324e-16	1.74511	1.60613	-0.13898	1.52665	-0.218458	1.94828	0.203176	1.34171	-0.403393	1.95381	0.208702	2.31448	0.569372	1.68112	-0.0639815	2.43867	0.693564	1.29433	-0.450781	2.30866	0.563549	0.096277	0.096277	0.796907	-0.9482	1.46886	-0.276245	1.56453	-0.180573	1.53075	-0.214359	2.2318	0.486691	2.27454
ACADM	7.86227	0.0744936	8.14417	0.356388	7.73286	-0.0549173	7.63104	-0.156738	7.85715	0.0693764	8.39953	0.611754	6.88742	-0.900357	-7.61296e-16	7.78778	8.33876	0.550986	7.54357	-0.244205	7.65324	-0.134539	8.23637	0.448589	7.92457	0.136793	8.37177	0.583996	8.32211	0.534335	6.98952	-0.798262	7.82949	0.0417141	7.73678	-0.0509991	0.106841	0.106841	7.79192	0.00414151	7.71591	-0.0718672	7.11112	-0.676658	8.12522	0.33744	7.74815	-0.0396279	7.22093
ACADS	5.60359	-0.240546	5.8615	0.017366	5.66074	-0.183402	6.21222	0.368084	5.95786	0.113724	5.24129	-0.602852	6.37176	0.527626	0	5.84414	5.83686	-0.00727989	6.48629	0.64215	5.75278	-0.0913623	6.16242	0.318287	5.34751	-0.496631	6.07793	0.233791	6.3521	0.507965	5.88939	0.0452566	5.62632	-0.217814	5.76313	-0.0810072	0.0853356	0.0853356	5.44076	-0.403373	6.07362	0.229478	5.94397	0.0998348	5.44107	-0.403068	5.2327	-0.611433	6.04026
ACADSB	5.54491	-0.160855	5.96658	0.260817	5.57241	-0.133358	5.53988	-0.165882	5.94223	0.236465	5.94787	0.242101	5.42648	-0.279287	-6.34413e-16	5.70576	6.02056	0.314793	5.51192	-0.193844	5.81195	0.106187	6.08993	0.384164	5.51494	-0.190821	5.66631	-0.0394548	6.07874	0.372973	5.25288	-0.452884	5.46327	-0.242497	5.77865	0.072891	0.0131506	0.0131506	5.70021	-0.00555184	5.96084	0.255077	5.4644	-0.24136	5.52627	-0.179496	5.77125	0.0654816	5.63179
ACADVL	7.85171	-0.250024	8.05825	-0.0434854	8.31245	0.210719	8.08825	-0.0134901	7.94013	-0.161607	7.8441	-0.257633	8.61726	0.515521	6.34413e-16	8.10174	7.75555	-0.346187	8.21765	0.11591	8.37262	0.270881	8.63059	0.528855	8.07765	-0.0240884	8.29088	0.189143	7.9776	-0.12414	8.23771	0.135975	8.16786	0.066126	7.92628	-0.17546	0.0637014	0.0637014	8.07315	-0.0285839	8.08976	-0.0119772	8.12493	0.023194	8.37392	0.272182	7.66198	-0.439756	7.65637
ACAT1	4.36741	-0.251774	5.26666	0.647476	4.44135	-0.177829	4.80939	0.190206	4.51766	-0.101521	5.4061	0.786916	3.52571	-1.09347	-6.34413e-17	4.61918	5.6742	1.05502	4.66245	0.043271	4.63144	0.0122554	5.31272	0.693535	5.10404	0.484857	5.35369	0.734507	5.47095	0.85177	3.3888	-1.23038	4.16423	-0.454948	4.46623	-0.152955	0.203694	0.203694	4.35428	-0.264897	4.203	-0.416185	3.79009	-0.829094	5.32086	0.701678	4.45307	-0.166107	3.58232
ACAT2	6.48653	-0.286427	6.73948	-0.033469	6.66104	-0.111914	6.95018	0.177231	6.92394	0.150984	7.07258	0.299628	6.57692	-0.196033	-1.26883e-16	6.77295	7.01383	0.240877	6.44361	-0.329346	6.72409	-0.0488641	7.15821	0.385258	6.98212	0.209167	6.96617	0.193221	6.92861	0.155663	6.34995	-0.422997	6.73518	-0.0377733	6.88037	0.107416	0.0452621	0.0452621	6.33667	-0.436278	6.94851	0.175562	6.73022	-0.0427309	6.66941	-0.103541	6.92109	0.148138	6.58062
ACBD3	7.54479	-0.00611748	7.8202	0.269294	7.64481	0.0939001	7.38776	-0.163141	7.78024	0.229334	8.07016	0.519255	6.60838	-0.942525	-3.80648e-16	7.55091	8.52554	0.974631	7.16362	-0.387288	7.12503	-0.425875	7.19312	-0.357786	7.95075	0.399842	8.08632	0.535414	7.50752	-0.0433856	7.33502	-0.215881	7.43121	-0.119691	7.58793	0.0370275	0.0397008	0.0397008	7.2998	-0.251107	7.64767	0.0967639	6.85182	-0.699087	7.91163	0.36072	7.76587	0.21496	7.3638
ACBD4	4.2809	-0.49775	5.18443	0.405781	4.57747	-0.201176	4.31252	-0.466125	5.12943	0.350785	5.00354	0.224895	4.96224	0.18359	-6.34413e-16	4.77865	5.16756	0.388911	4.06659	-0.712064	4.91826	0.139608	4.68579	-0.0928643	5.0307	0.252055	4.98091	0.202259	4.97776	0.199107	4.65881	-0.119838	3.95514	-0.82351	5.29998	0.521334	-0.00450029	-0.00450029	4.65718	-0.121469	5.09927	0.320625	4.99042	0.211765	4.42748	-0.351168	4.82247	0.0438197	4.5382
ACBD5	7.10036	0.293118	6.84618	0.0389407	6.64975	-0.15749	6.97084	0.163596	6.42968	-0.377559	6.89361	0.0863634	6.76027	-0.0469699	-1.26883e-16	6.80724	6.73167	-0.0755716	6.62562	-0.181624	6.71864	-0.0886054	7.2788	0.471558	6.92483	0.117588	6.78991	-0.0173274	6.94343	0.136192	6.72969	-0.0775567	6.81564	0.00839888	6.83482	0.0275815	0.0320633	0.0320633	6.73654	-0.0707061	6.74961	-0.0576296	7.09706	0.289818	7.02274	0.2155	6.4473	-0.359943	6.46875
ACBD6	5.80285	-0.534949	6.60816	0.270366	6.71647	0.378673	6.01298	-0.324811	6.03327	-0.304521	6.25613	-0.0816619	6.9347	0.596904	8.88178e-16	6.33779	6.61881	0.281019	6.19338	-0.14442	6.22314	-0.114656	6.64547	0.307672	6.24854	-0.0892559	6.69985	0.362051	6.53263	0.194837	6.39837	0.0605797	5.81578	-0.522011	6.76923	0.431433	0.0767248	0.0767248	6.93883	0.601038	6.30158	-0.0362104	6.24973	-0.088061	6.32571	-0.0120803	6.18833	-0.149461	5.33243
ACD	6.51241	-0.255924	6.44738	-0.320954	7.13257	0.364236	6.81186	0.0435221	6.59495	-0.173385	6.42415	-0.344185	7.45502	0.686689	1.14194e-15	6.76834	6.61687	-0.151469	6.8059	0.037562	6.82834	0.0600025	7.23052	0.462185	6.38146	-0.386876	6.86137	0.0930328	7.10201	0.333676	6.3672	-0.401138	6.30246	-0.46588	6.77795	0.00961274	-0.0409292	-0.0409292	6.567	-0.201338	7.14099	0.372652	7.65124	0.882907	6.95083	0.182497	6.2254	-0.542938	6.4741
ACE	0.589571	-0.290893	0.928479	0.0480156	0.934827	0.0543636	1.0364	0.155935	0.84534	-0.0351233	0.92931	0.0488466	0.899319	0.0188554	-1.58603e-17	0.880464	0.903459	0.0229953	0.664791	-0.215673	0.740485	-0.139979	0.514362	-0.366102	0.899277	0.0188132	0.995047	0.114584	0.934588	0.0541247	0.77856	-0.101903	0.652404	-0.22806	1.1158	0.235334	-0.0605866	-0.0605866	1.17077	0.290307	0.914712	0.034248	0.904499	0.024035	0.634163	-0.2463	0.64149	-0.238974	1.31816
ACE2	2.55537	0.372638	2.15885	-0.0238802	2.04749	-0.135242	2.7024	0.519668	1.4479	-0.734831	2.06484	-0.117895	2.30228	0.119542	6.34413e-17	2.18273	1.9363	-0.246432	2.43409	0.251354	2.32389	0.141159	1.55879	-0.623946	2.02054	-0.162196	2.67953	0.496798	1.86262	-0.320117	2.28424	0.101504	1.9707	-0.212033	1.15181	-1.03092	-0.160483	-0.160483	2.38644	0.203705	2.73843	0.555698	1.73735	-0.445383	2.30613	0.123395	2.60297	0.420237	2.50166
ACHE	1.22804	-0.298712	1.24123	-0.285528	1.35313	-0.173626	2.13952	0.612763	1.6185	0.0917435	1.4023	-0.124457	1.70457	0.177816	-3.17207e-17	1.52676	1.27913	-0.24763	1.93134	0.404584	1.3861	-0.140652	1.51831	-0.00844961	1.4577	-0.0690599	1.25246	-0.274292	0.953973	-0.572783	2.15961	0.632859	1.55366	0.0269063	1.68462	0.157861	-0.0090655	-0.0090655	1.6974	0.170643	1.35222	-0.174535	1.53591	0.00914935	1.47184	-0.0549153	1.45371	-0.0730425	1.70217
ACIN1	8.06467	0.0825894	7.76244	-0.219648	8.33621	0.354128	7.54802	-0.434061	8.25081	0.26873	8.09295	0.110868	7.81948	-0.162607	1.39571e-15	7.98208	8.49099	0.508903	7.67083	-0.311258	7.93517	-0.0469169	7.69351	-0.288572	7.81703	-0.16505	7.82013	-0.161952	7.66087	-0.321216	8.22239	0.240305	7.99347	0.0113827	8.62036	0.63828	0.0103906	0.0103906	8.09847	0.116387	7.65683	-0.325258	7.9611	-0.0209791	7.75776	-0.224323	8.16984	0.187756	8.02306
ACLY	7.48696	-0.508089	8.30948	0.314439	7.91573	-0.0793108	7.81899	-0.176052	8.38543	0.390386	8.27402	0.278979	7.77469	-0.220352	1.26883e-16	7.99504	8.38788	0.392835	8.02142	0.0263751	7.85755	-0.13749	8.10395	0.108904	7.98439	-0.0106517	8.43545	0.440402	8.1248	0.129757	7.97532	-0.0197222	7.86084	-0.134201	7.80366	-0.191386	0.0604821	0.0604821	7.70093	-0.294115	7.93516	-0.05988	7.38185	-0.613191	8.62362	0.628579	7.73169	-0.263351	7.57665
ACMSD	2.72246	1.27234	1.16896	-0.281164	1.08492	-0.365203	1.36678	-0.083344	1.21042	-0.239708	1.07829	-0.371837	1.51904	0.0689196	-1.26883e-16	1.45012	2.26622	0.816096	1.96327	0.513148	0.628055	-0.822069	0.646642	-0.803482	1.4152	-0.034926	0.820538	-0.629587	1.09004	-0.360084	1.50304	0.0529146	1.12844	-0.321688	1.17216	-0.277962	-0.186764	-0.186764	2.13066	0.680534	2.04422	0.5941	1.60445	0.154329	0.910006	-0.540118	2.22057	0.770443	2.17017
ACN9	7.03429	0.617409	6.55841	0.141524	6.54518	0.12829	5.86094	-0.555944	6.46233	0.0454459	6.82865	0.41176	5.6284	-0.788485	0	6.41689	6.36817	-0.0487206	6.48815	0.0712618	6.29536	-0.121522	5.89288	-0.524008	7.87875	1.46187	6.14296	-0.273924	6.02881	-0.388077	6.4929	0.0760115	6.34671	-0.0701735	6.70692	0.290035	0.0472747	0.0472747	6.60537	0.188479	6.75326	0.336372	6.31599	-0.100896	6.47188	0.0549901	6.35868	-0.0582059	6.02872
ACO1	4.61622	-0.965832	5.93856	0.356506	5.73096	0.148904	5.64168	0.0596266	5.43237	-0.149679	5.70322	0.121164	6.01136	0.429309	-5.07531e-16	5.58205	5.92676	0.344708	5.47968	-0.102369	5.52	-0.0620545	6.42004	0.837991	5.2505	-0.331549	6.03413	0.452078	5.98195	0.399902	5.27083	-0.311224	5.45089	-0.131166	5.25776	-0.324288	0.0772029	0.0772029	5.15711	-0.424939	5.29986	-0.282187	5.46488	-0.117175	6.33258	0.750533	5.47161	-0.110439	4.64778
ACO2	3.68679	-1.47531	5.4041	0.242011	5.24476	0.0826705	5.60667	0.44458	5.1285	-0.0335976	5.06672	-0.0953754	5.99711	0.835017	-3.17207e-16	5.16209	3.9293	-1.23279	5.20142	0.039323	5.45269	0.290599	6.5882	1.42611	4.95534	-0.206753	5.76551	0.60342	5.68542	0.523323	4.74821	-0.413885	5.27155	0.109461	4.60886	-0.553237	0.0585571	0.0585571	4.41174	-0.75035	5.43822	0.276127	6.05571	0.893619	5.48789	0.325795	4.54987	-0.612224	4.36004
ACOT11	2.44702	-0.142894	2.62782	0.0379071	2.53046	-0.0594518	2.30354	-0.286376	2.53245	-0.0574598	2.4049	-0.185011	3.2832	0.693286	6.34413e-17	2.58991	3.33353	0.743613	3.37067	0.780756	2.47433	-0.115578	2.6522	0.0622834	2.47332	-0.11659	2.67672	0.0868098	2.53503	-0.0548781	2.31398	-0.275936	2.53207	-0.0578467	2.29591	-0.294004	0.075863	0.075863	2.16281	-0.427104	2.58935	-0.000561783	2.1847	-0.405217	2.28306	-0.306855	2.64856	0.0586447	2.76337
ACOT12	2.21515	-0.221026	2.90955	0.473371	2.2765	-0.159681	3.05267	0.616497	2.16539	-0.270783	2.40203	-0.0341444	2.03194	-0.404235	3.17207e-16	2.43618	3.12811	0.691936	1.81365	-0.622524	2.29431	-0.141864	2.21409	-0.222088	2.56584	0.12966	2.50055	0.0643752	3.06778	0.631603	2.09588	-0.3403	2.29577	-0.140403	2.70725	0.271075	0.032147	0.032147	1.93132	-0.504854	2.07845	-0.357729	2.69798	0.261805	2.65704	0.220863	2.51888	0.082706	2.74651
ACOT4	5.75476	0.547275	5.39186	0.184383	4.62606	-0.581424	5.02596	-0.181525	5.08749	-0.11999	5.09297	-0.114505	5.47327	0.265787	-3.80648e-16	5.20748	5.44177	0.234291	4.30423	-0.903252	4.91383	-0.293646	5.41828	0.210798	5.28571	0.0782283	5.94476	0.737275	5.90609	0.698608	4.48437	-0.723108	4.38982	-0.817657	6.0855	0.878016	0.00995536	0.00995536	5.36821	0.160734	5.17929	-0.0281925	5.38362	0.176139	5.03198	-0.175497	5.2068	-0.000675649	5.32296
ACOT6	-1.61142	0.0136224	-2.06356	-0.438524	-0.884363	0.740676	-1.39334	0.231695	-1.56489	0.0601453	-1.65848	-0.033438	-2.19922	-0.574176	-1.26883e-16	-1.62504	-1.66878	-0.0437414	-1.55171	0.073327	-1.25563	0.369411	-1.44782	0.177218	-2.10345	-0.478411	-1.87257	-0.247533	-1.43066	0.194376	-1.55666	0.0683754	-1.0675	0.557536	-2.0347	-0.409661	0.0260898	0.0260898	-1.41228	0.212756	-1.85317	-0.228131	-1.65193	-0.0268954	-1.57014	0.0549012	-1.71527	-0.0902278	-1.81931
ACOT7	4.81501	-0.184859	4.90519	-0.0946708	5.0381	0.038234	5.44839	0.448529	4.75363	-0.246234	4.83053	-0.169339	5.2082	0.20834	-5.07531e-16	4.99986	4.64584	-0.354029	5.122	0.122136	5.05459	0.0547263	5.29971	0.29985	4.85936	-0.140507	5.35975	0.359888	5.52222	0.52236	5.31635	0.316486	4.81548	-0.184388	4.97949	-0.0203762	0.0976146	0.0976146	4.79745	-0.202413	5.27177	0.271905	5.13233	0.132466	4.9836	-0.0162624	4.61014	-0.389721	4.4879
ACOT8	5.52272	-0.346976	5.76359	-0.106106	6.09365	0.223951	5.82656	-0.0431349	5.80849	-0.0612023	5.62065	-0.249042	6.45221	0.58251	0	5.8697	5.53462	-0.335075	5.76291	-0.106789	6.01775	0.148057	5.71172	-0.15798	6.42262	0.552928	5.50129	-0.368402	5.58073	-0.28897	5.86265	-0.00704484	6.01383	0.144135	5.78291	-0.0867843	-0.0505925	-0.0505925	5.73122	-0.138481	5.78312	-0.0865725	6.66048	0.790786	5.74561	-0.124082	5.80442	-0.0652781	6.05126
ACOT9	7.26414	-0.374128	7.85583	0.217569	7.7151	0.0768371	7.74933	0.111064	7.36306	-0.275207	7.55541	-0.0828564	7.96499	0.326722	-3.80648e-16	7.63826	7.09339	-0.544871	7.74416	0.105899	7.70058	0.0623123	7.42613	-0.212131	8.19052	0.552261	7.34859	-0.289676	7.17761	-0.460655	7.87948	0.241219	8.05387	0.415605	7.42216	-0.2161	-0.0346137	-0.0346137	7.38847	-0.249794	7.61876	-0.0195027	7.92925	0.290985	8.02351	0.385249	7.63643	-0.00183821	7.7332
ACOX1	4.75367	-0.298379	4.77982	-0.272225	5.2222	0.170154	5.262	0.209953	5.225	0.172955	5.35328	0.301238	4.76835	-0.283697	-3.80648e-16	5.05204	4.59395	-0.458094	4.99632	-0.0557254	4.70263	-0.349419	4.28922	-0.762826	5.25195	0.199909	4.87674	-0.175304	4.56401	-0.488037	4.99854	-0.0535028	5.79356	0.74152	4.6253	-0.42674	-0.182822	-0.182822	5.4005	0.348453	5.27523	0.223187	5.88843	0.836382	5.61235	0.560303	4.91611	-0.135933	5.08975
ACOX2	1.28277	0.189495	0.817205	-0.276071	0.922716	-0.170561	1.17002	0.0767467	0.854253	-0.239024	0.867515	-0.225762	1.73845	0.645176	3.17207e-17	1.09328	1.02693	-0.0663452	3.96395	2.87067	0.592957	-0.50032	0.762247	-0.33103	3.51138	2.4181	0.440973	-0.652304	0.025109	-1.06817	1.38371	0.290437	2.89899	1.80571	0.611131	-0.482146	0.428461	0.428461	0.501372	-0.591904	-0.347721	-1.441	0.433325	-0.659952	1.64759	0.55431	0.996973	-0.0963032	-0.527623
ACOX3	4.94083	-0.579112	5.38408	-0.135865	5.62066	0.100715	5.48649	-0.0334495	5.50723	-0.0127083	5.48288	-0.0370587	6.21742	0.697479	-1.26883e-16	5.51994	5.02487	-0.495069	5.37447	-0.145473	6.1509	0.630954	5.58239	0.0624522	5.2176	-0.302346	5.60629	0.0863431	6.01489	0.494947	5.15773	-0.362208	5.56928	0.0493416	5.86121	0.34127	0.0360211	0.0360211	4.89773	-0.622215	5.67543	0.155483	5.92958	0.409636	5.62481	0.104868	4.94072	-0.579227	5.50758
ACOXL	2.56981	-0.256395	2.5701	-0.256108	2.61944	-0.206769	2.90464	0.0784402	3.0141	0.187891	3.25101	0.424806	2.85434	0.0281344	2.53765e-16	2.8262	2.67916	-0.147045	2.45089	-0.37531	2.99359	0.167391	2.69626	-0.129947	2.54902	-0.277184	3.05442	0.22822	3.07279	0.24659	2.88491	0.0587103	2.88451	0.0583088	2.5453	-0.280908	-0.0451174	-0.0451174	2.4215	-0.4047	3.13514	0.308932	2.9832	0.156992	2.88547	0.0592664	2.74227	-0.0839337	3.1344
ACP1	8.31308	0.597579	7.77635	0.0608499	7.33836	-0.377143	8.34621	0.630707	7.38733	-0.328174	7.78799	0.0724871	7.05919	-0.656307	-1.01506e-15	7.7155	7.47789	-0.237614	8.75473	1.03923	7.81017	0.0946673	8.20926	0.493762	7.51429	-0.201206	7.55624	-0.159259	7.81118	0.0956826	7.38325	-0.332251	7.33004	-0.385457	7.92051	0.205008	0.0612561	0.0612561	7.9181	0.202596	7.97027	0.254767	6.76598	-0.949517	7.59894	-0.116563	7.70664	-0.00885604	7.59758
ACP2	5.30581	-0.667878	6.12866	0.15497	6.14783	0.174145	6.14395	0.170259	5.73172	-0.241962	5.68345	-0.290235	6.67439	0.700702	-5.07531e-16	5.97369	5.69462	-0.279069	6.36582	0.392137	6.04731	0.0736233	6.40254	0.428855	6.79884	0.825156	6.14172	0.168035	6.04381	0.0701244	5.41522	-0.558467	5.6117	-0.36199	6.02522	0.0515286	0.0809933	0.0809933	5.45435	-0.51934	6.17876	0.205071	5.72983	-0.243853	6.21961	0.245926	5.45663	-0.517061	5.69671
ACP5	7.13342	0.707288	6.15086	-0.275272	5.77679	-0.649339	7.47053	1.0444	5.30904	-1.11709	5.83397	-0.592158	7.30831	0.882178	-2.53765e-16	6.42613	6.05047	-0.375661	6.15874	-0.267397	7.06688	0.640744	6.41429	-0.0118451	6.7644	0.338264	6.36989	-0.0562416	6.88479	0.458657	7.44	1.01386	8.05834	1.63221	5.63158	-0.794552	0.257804	0.257804	7.00386	0.577731	6.34984	-0.0762916	5.75108	-0.67505	5.95224	-0.473894	6.47197	0.0458426	4.68248
ACP6	5.01255	-0.472733	5.74292	0.257639	5.76889	0.283611	4.89309	-0.592198	5.72307	0.237788	5.41502	-0.0702633	5.84144	0.356157	1.01506e-15	5.48528	5.25945	-0.225838	5.00074	-0.484548	5.14525	-0.34003	5.14	-0.345284	5.68409	0.198809	5.15921	-0.326074	5.25548	-0.229802	5.7011	0.215816	5.40444	-0.080845	5.42815	-0.0571324	-0.167493	-0.167493	5.25359	-0.231698	5.68219	0.196904	6.0174	0.532115	5.38984	-0.0954455	6.43393	0.948647	5.90383
ACPP	4.44713	-0.942363	5.39098	0.00149366	5.70726	0.317775	5.34373	-0.045755	5.59402	0.204529	5.19813	-0.191357	6.04517	0.655678	-3.80648e-16	5.38949	6.36045	0.970961	5.95578	0.566292	5.37683	-0.0126573	4.4841	-0.905389	5.91526	0.525773	5.42162	0.0321332	5.19602	-0.193466	4.33708	-1.05241	5.86699	0.477501	5.24712	-0.142364	0.0266377	0.0266377	5.55608	0.166595	5.14934	-0.24015	5.29352	-0.0959692	5.58691	0.19742	5.39731	0.00782265	5.4081
ACPT	5.68543	0.477326	4.57749	-0.630613	5.07048	-0.137625	5.80417	0.596063	5.10736	-0.100744	4.71071	-0.497392	5.50109	0.292984	-1.26883e-16	5.20811	4.71149	-0.496613	6.19462	0.986509	5.29217	0.0840663	5.19319	-0.0149183	4.52586	-0.682248	4.80186	-0.406249	4.81838	-0.389731	5.9776	0.769496	5.56866	0.360553	5.07822	-0.129883	0.00809806	0.00809806	5.29434	0.0862334	5.7584	0.550289	5.17332	-0.0347826	4.67878	-0.529328	5.05738	-0.150723	5.3486
ACR	1.44485	0.109349	1.03439	-0.301107	1.33239	-0.00310646	1.04632	-0.28918	1.63013	0.294639	1.48464	0.149144	1.37576	0.0402613	9.5162e-17	1.3355	1.6729	0.337402	1.59232	0.256823	1.28538	-0.0501124	0.919862	-0.415634	0.953156	-0.38234	0.825692	-0.509803	1.39573	0.0602373	1.35736	0.0218594	1.57652	0.241024	1.67255	0.337056	-0.0103487	-0.0103487	1.18452	-0.150975	1.88157	0.546078	1.72207	0.38657	1.13717	-0.198326	1.37516	0.039669	1.03288
ACRBP	7.40963	0.0431505	7.25333	-0.113148	6.72773	-0.638744	8.37946	1.01299	7.2706	-0.0958742	6.40141	-0.965062	8.12316	0.756689	6.34413e-16	7.36647	6.57604	-0.790432	7.83077	0.464295	7.75871	0.392235	7.304	-0.0624742	6.86565	-0.50082	7.75871	0.392235	7.38159	0.0151171	8.80493	1.43845	6.97094	-0.39553	8.12769	0.761212	0.171429	0.171429	7.39432	0.0278464	7.39692	0.0304452	6.81472	-0.55176	6.64284	-0.723635	6.59519	-0.771289	7.973
ACRC	6.4503	0.548122	5.74228	-0.159898	5.85454	-0.0476407	5.47579	-0.426383	6.05593	0.153753	5.98482	0.0826447	5.75158	-0.150599	6.34413e-16	5.90218	6.22684	0.32466	5.86423	-0.0379425	5.91173	0.0095584	5.5214	-0.380778	5.84848	-0.0536979	5.57404	-0.328136	5.98178	0.0796064	5.6167	-0.285473	6.49387	0.591693	5.89645	-0.00572936	-0.00862374	-0.00862374	5.79262	-0.109557	6.01481	0.112639	5.9321	0.0299225	6.02593	0.123758	5.83855	-0.0636214	6.16321
ACRV1	3.87446	0.107314	3.63428	-0.132867	4.09549	0.328343	3.69284	-0.0743096	3.69773	-0.0694187	3.49966	-0.267484	3.87557	0.108422	1.26883e-16	3.76715	3.72746	-0.0396844	4.2143	0.44715	3.85166	0.0845081	3.55106	-0.216093	3.74601	-0.0211406	3.92105	0.153897	3.58055	-0.1866	4.18125	0.414097	3.9037	0.136548	3.76134	-0.00581196	0.076687	0.076687	3.62499	-0.142158	3.23902	-0.528125	3.80252	0.035371	3.71277	-0.0543807	3.68939	-0.0777604	3.68591
ACSBG1	3.128	-0.955053	4.12614	0.0430883	3.50096	-0.582099	5.27084	1.18779	3.97773	-0.105327	4.00711	-0.075943	4.5706	0.487547	-4.44089e-16	4.08306	3.80073	-0.282323	5.12051	1.03746	4.52428	0.441224	3.6529	-0.43016	3.29855	-0.784504	4.04622	-0.0368352	4.69411	0.61105	4.98214	0.899082	3.62162	-0.461433	4.30114	0.218087	0.121164	0.121164	3.15694	-0.926115	4.11478	0.0317254	4.28548	0.202426	3.28277	-0.800289	3.76384	-0.31922	5.45772
ACSBG2	2.98848	-0.153773	3.18226	0.0399999	3.62136	0.479104	2.70377	-0.43849	3.26119	0.118929	2.9133	-0.228954	3.32544	0.183185	-3.80648e-16	3.14226	2.97311	-0.169141	2.66923	-0.473029	3.45915	0.316895	3.3368	0.194541	3.45843	0.316175	2.82894	-0.313321	3.4928	0.350543	2.20082	-0.941436	3.03132	-0.110936	3.54938	0.40712	-0.0422591	-0.0422591	2.81596	-0.326291	2.95558	-0.186675	3.46779	0.325529	3.4868	0.344541	3.10705	-0.0352047	3.49442
ACSL1	10.4342	-0.0444557	9.79925	-0.679382	10.5869	0.108321	10.994	0.515393	11.0103	0.53167	10.8066	0.328019	9.71906	-0.759566	5.07531e-16	10.4786	9.84819	-0.630435	10.4739	-0.00474721	10.5841	0.105456	9.21947	-1.25915	11.1406	0.661988	10.0447	-0.43389	9.89174	-0.586885	10.8857	0.407087	11.3095	0.830886	10.0454	-0.433195	-0.134289	-0.134289	10.8673	0.388653	10.5631	0.0844625	10.8736	0.394951	10.8399	0.361311	10.7518	0.273203	10.7197
ACSL3	7.06639	0.0106601	7.18408	0.128351	7.0505	-0.00523224	7.07685	0.0211215	7.1246	0.0688722	7.35211	0.296378	6.53558	-0.52015	-5.07531e-16	7.05573	6.89809	-0.157643	7.58414	0.528413	6.83544	-0.220287	6.95148	-0.10425	7.29781	0.242079	6.77355	-0.282177	6.7073	-0.348426	7.18933	0.133606	7.38363	0.327906	6.7052	-0.350531	-0.0231311	-0.0231311	6.77462	-0.281106	7.20587	0.150138	7.16629	0.110558	7.31761	0.261883	7.17856	0.12283	6.94071
ACSL4	6.98745	-0.00510079	7.2205	0.227952	6.97821	-0.0143344	6.98621	-0.0063403	7.18734	0.194793	7.33322	0.340672	6.2549	-0.737642	6.34413e-16	6.99255	6.92952	-0.0630311	6.76994	-0.22261	6.95375	-0.0387941	6.47091	-0.521639	7.85072	0.858172	7.15374	0.16119	6.76776	-0.224789	6.82834	-0.164206	7.46089	0.468338	6.6437	-0.348844	-0.00962124	-0.00962124	6.86432	-0.12823	6.97843	-0.01412	7.11644	0.123891	7.24445	0.251901	7.08499	0.0924456	6.92558
ACSL5	6.73124	-0.290769	7.15277	0.130766	6.79188	-0.230126	6.91172	-0.110289	7.23209	0.210081	7.19416	0.172154	7.14019	0.118183	-8.88178e-16	7.02201	7.49552	0.473512	6.9251	-0.0969105	7.01817	-0.00383895	7.38471	0.362706	7.11219	0.0901801	7.42064	0.398633	7.18754	0.165536	6.87016	-0.15185	6.78684	-0.235168	6.9516	-0.0704036	0.0932396	0.0932396	6.65407	-0.367934	6.98119	-0.0408161	6.72097	-0.301039	7.16424	0.142233	6.71953	-0.302482	6.82564
ACSL6	5.20482	0.200711	4.83825	-0.165859	4.77426	-0.229845	5.49497	0.490867	4.91732	-0.0867869	4.99334	-0.0107636	4.80578	-0.198324	3.80648e-16	5.00411	4.99653	-0.007573	5.25558	0.251473	4.64445	-0.359658	5.03281	0.0287038	4.87449	-0.129614	4.92965	-0.0744537	5.29997	0.295862	5.45143	0.447322	4.9708	-0.0333019	4.9688	-0.03531	0.0383451	0.0383451	5.06103	0.0569268	4.87304	-0.131069	4.94469	-0.0594136	4.83982	-0.164281	5.05132	0.0472181	4.77967
ACSM1	2.52054	-0.139598	2.68902	0.0288847	2.78558	0.125442	2.54651	-0.113632	3.22543	0.565297	2.46223	-0.197908	2.39165	-0.268486	3.17207e-16	2.66014	2.43814	-0.222002	3.31352	0.653378	3.21589	0.55575	2.64416	-0.015974	3.25106	0.590927	2.6037	-0.0564365	2.51003	-0.150104	2.90036	0.24022	2.93867	0.278529	2.93914	0.279	0.215329	0.215329	2.26594	-0.394199	2.52201	-0.138123	2.25892	-0.401215	1.71954	-0.940601	2.6146	-0.0455362	2.58993
ACSM3	4.87942	0.136604	4.53638	-0.206438	4.574	-0.168816	5.90983	1.16702	4.44677	-0.29604	4.48941	-0.253402	4.36389	-0.378928	0	4.74281	5.44803	0.705213	4.49799	-0.24482	4.54091	-0.201899	4.94835	0.20554	4.61873	-0.124081	5.12228	0.379463	5.40482	0.662009	4.47156	-0.271253	4.17858	-0.564232	4.85209	0.109276	0.0655215	0.0655215	4.76319	0.020379	4.5528	-0.190017	4.7784	0.0355897	4.64387	-0.0989435	4.75288	0.0100647	4.30254
ACSS1	3.55371	-0.218798	3.71287	-0.0596338	3.83516	0.0626557	3.4984	-0.274101	3.74248	-0.0300228	3.3084	-0.464103	4.75651	0.984003	2.53765e-16	3.7725	4.32405	0.551549	3.78089	0.0083845	3.86159	0.0890916	4.28923	0.516726	2.94269	-0.829817	4.21919	0.446688	4.33797	0.565466	3.82735	0.0548467	2.99516	-0.777347	3.87934	0.106835	0.0732423	0.0732423	3.79484	0.0223349	3.60654	-0.165966	3.3042	-0.4683	3.15188	-0.620619	3.75718	-0.015321	3.48936
ACSS2	6.09354	-0.455158	6.43904	-0.10966	6.64737	0.0986762	6.63933	0.090631	6.70008	0.151383	6.4836	-0.0650986	6.83792	0.289226	-6.34413e-16	6.5487	6.66247	0.11377	6.8705	0.321806	6.48876	-0.059938	6.18123	-0.367469	6.83329	0.284591	6.59991	0.0512091	6.28236	-0.266336	6.80242	0.253718	6.65449	0.105796	6.43158	-0.117117	0.0320031	0.0320031	6.26421	-0.284486	6.40814	-0.140555	6.50971	-0.0389827	6.89054	0.341842	6.59678	0.048088	6.27095
ACTA1	0.330687	-0.302742	0.312585	-0.320843	1.04491	0.411478	0.812985	0.179557	0.570349	-0.0630791	0.774586	0.141158	0.587899	-0.0455293	9.5162e-17	0.633428	0.988638	0.35521	0.192643	-0.440785	0.637771	0.00434249	0.566723	-0.0667057	0.308534	-0.324894	0.276906	-0.356522	0.74013	0.106702	0.383387	-0.250041	0.0862193	-0.547209	1.25356	0.620127	-0.0899776	-0.0899776	0.805414	0.171986	0.419406	-0.214022	0.403117	-0.230312	0.51584	-0.117588	1.64461	1.01118	0.51617
ACTA2	3.89441	-0.675063	4.97485	0.405383	4.3668	-0.202665	6.08212	1.51266	4.06431	-0.50516	4.13254	-0.436927	4.47125	-0.0982222	-6.97854e-16	4.56947	3.54164	-1.02783	4.36974	-0.199728	3.96375	-0.605721	4.64665	0.0771837	4.69154	0.122074	4.89436	0.32489	3.16449	-1.40498	6.23981	1.67034	4.64544	0.0759697	4.93361	0.364145	-0.0603655	-0.0603655	3.39678	-1.17269	4.45963	-0.10984	4.85431	0.284841	6.05015	1.48068	4.65203	0.0825622	4.5001
ACTB	12.6174	-0.578109	13.5643	0.368837	13.0988	-0.0967137	13.3925	0.197034	13.2779	0.0824	13.0914	-0.104111	13.3262	0.130662	0	13.1955	12.5378	-0.657687	13.3671	0.171633	13.4126	0.217103	13.1497	-0.0458111	13.2041	0.00856434	13.337	0.141467	13.0467	-0.148776	13.242	0.0464711	13.305	0.109518	12.897	-0.298456	-0.0455973	-0.0455973	12.937	-0.258495	13.4008	0.205331	13.4262	0.230745	13.5454	0.349901	13.1742	-0.0212593	12.7826
ACTG2	2.70544	0.148007	2.60434	0.0469049	2.90192	0.344482	2.66295	0.105517	2.35354	-0.203895	2.1019	-0.455542	2.57196	0.0145261	0	2.55744	2.15775	-0.399683	2.16765	-0.389789	2.51405	-0.0433865	2.16429	-0.393151	2.39118	-0.166261	3.24865	0.691211	2.686	0.128564	3.0946	0.537165	2.38665	-0.170787	2.14274	-0.414701	-0.0620817	-0.0620817	2.37348	-0.183957	2.54206	-0.0153776	2.63646	0.0790226	2.75359	0.196154	2.35369	-0.203751	2.79694
ACTL6A	7.11184	-0.368455	7.99593	0.515631	7.35858	-0.121717	7.2706	-0.209699	7.66861	0.188314	7.90136	0.421063	7.05516	-0.425136	1.26883e-16	7.4803	7.85837	0.378069	7.44612	-0.0341766	7.36774	-0.112558	7.78837	0.308071	7.38352	-0.0967823	7.9807	0.500399	7.96037	0.48007	6.81937	-0.660929	7.40721	-0.0730918	7.43852	-0.0417792	0.0647293	0.0647293	7.44921	-0.0310915	7.52331	0.0430106	7.04247	-0.437827	7.8445	0.364199	7.32599	-0.154312	6.88881
ACTL6B	-1.96597	0.496537	-2.92448	-0.461977	-2.68107	-0.218569	-2.45534	0.00716953	-2.49494	-0.0324393	-2.54948	-0.0869755	-2.16625	0.296255	2.85486e-16	-2.4625	-2.44938	0.0131223	-2.29678	0.165723	-2.4006	0.0619007	-2.4832	-0.0206982	-2.86421	-0.401703	-2.27527	0.18723	-2.8709	-0.4084	-2.76615	-0.303644	-2.86968	-0.407179	-2.4503	0.0122086	-0.110144	-0.110144	-2.91618	-0.453677	-1.77272	0.689785	-2.64716	-0.184654	-2.38709	0.0754187	-2.73584	-0.273334	-2.13702
ACTL7A	0.574874	-0.056497	0.480286	-0.151086	0.496074	-0.135298	0.777664	0.146293	0.947706	0.316335	0.276148	-0.355223	0.866848	0.235477	-1.50673e-16	0.631371	0.702677	0.0713058	0.932244	0.300873	0.72864	0.0972685	0.955533	0.324162	0.364833	-0.266539	0.396847	-0.234525	1.21056	0.57919	0.228945	-0.402426	0.845168	0.213797	0.689764	0.058393	0.0741498	0.0741498	0.54859	-0.0827814	0.184725	-0.446646	0.271696	-0.359676	0.855202	0.223831	0.36696	-0.264412	0.311913
ACTL7B	0.359419	0.294191	0.271417	0.206189	0.547736	0.482509	-0.47777	-0.542998	-0.246164	-0.311392	0.186033	0.120805	-0.184076	-0.249303	-1.58603e-17	0.0652278	0.0777601	0.0125323	-0.0432222	-0.10845	0.916608	0.85138	0.0323624	-0.0328654	-0.418543	-0.483771	0.188352	0.123124	0.106073	0.0408455	-0.360228	-0.425456	-0.00423121	-0.069459	0.0317197	-0.0335081	-0.0125628	-0.0125628	0.0830165	0.0177887	-0.0300033	-0.0952311	-0.202579	-0.267806	0.992197	0.926969	-0.026402	-0.0916298	-0.28615
ACTL8	1.88253	0.00119328	1.86292	-0.0184146	1.67496	-0.206375	1.41422	-0.467117	2.56316	0.68182	2.06862	0.187282	1.70295	-0.178389	3.17207e-16	1.88134	1.62198	-0.25936	1.49634	-0.384997	1.811	-0.0703301	1.555	-0.326332	1.86527	-0.0160641	1.75798	-0.123355	1.6842	-0.19714	1.3966	-0.484732	2.31054	0.429209	2.03013	0.148797	-0.12843	-0.12843	1.71195	-0.16938	2.98136	1.10002	1.63796	-0.24337	2.52855	0.647212	1.76942	-0.111915	2.07746
ACTN1	7.96423	-0.63566	8.25543	-0.344465	8.87628	0.276384	8.92008	0.320192	8.70017	0.100282	8.10601	-0.493878	9.37704	0.777145	8.88178e-16	8.59989	7.66231	-0.937584	8.98159	0.381698	8.99169	0.391803	8.36751	-0.232384	8.21296	-0.386936	8.75355	0.153663	8.16677	-0.433126	9.42171	0.821821	9.15056	0.550673	8.05962	-0.540275	-0.0230646	-0.0230646	8.35438	-0.245513	8.76261	0.162722	8.96297	0.363082	8.70013	0.100236	8.39325	-0.206639	8.22949
ACTN2	0.787072	-1.00978	1.7638	-0.0330568	2.14906	0.35221	1.97173	0.174875	2.00241	0.205561	1.61132	-0.185528	2.29257	0.495719	6.34413e-17	1.79685	1.61039	-0.186461	1.89709	0.10024	1.19825	-0.598598	1.1784	-0.618448	2.31681	0.519959	1.78699	-0.0098615	1.76328	-0.0335723	2.02172	0.224866	2.79991	1.00306	1.44156	-0.355295	0.00458859	0.00458859	1.31523	-0.481618	1.60146	-0.19539	1.8891	0.0922451	2.11028	0.313429	1.81807	0.0212202	1.75517
ACTN3	3.71464	-0.0255783	3.67044	-0.0697845	3.27231	-0.467912	3.60242	-0.137806	4.0083	0.26808	3.98413	0.243907	3.92932	0.189093	5.70972e-16	3.74022	4.2117	0.471474	3.2183	-0.521928	3.90921	0.168992	4.23504	0.494813	3.90881	0.168584	4.74128	1.00106	3.47867	-0.261555	3.44328	-0.296941	3.8802	0.139974	4.00396	0.263733	0.162821	0.162821	3.92706	0.18684	3.74274	0.00251511	3.39341	-0.346814	3.28575	-0.454473	3.37647	-0.363757	3.30177
ACTN4	7.03331	-0.715883	7.58741	-0.161791	7.92381	0.17461	7.89388	0.14468	7.83454	0.0853403	7.4494	-0.2998	8.52204	0.772843	-7.61296e-16	7.7492	6.98003	-0.769162	7.75791	0.00871069	8.13717	0.387975	7.80397	0.0547734	7.44028	-0.308914	7.91846	0.169265	7.50999	-0.239206	8.33164	0.582441	7.71811	-0.0310873	7.72982	-0.0193788	-0.0164584	-0.0164584	7.32901	-0.420187	7.8921	0.142905	8.39998	0.650788	7.83593	0.0867334	7.46878	-0.280412	7.24674
ACTR10	9.05879	0.00176781	9.28434	0.227325	8.79375	-0.263266	9.405	0.34798	9.17249	0.115468	9.17877	0.121756	8.50599	-0.551031	-1.01506e-15	9.05702	8.83613	-0.220887	9.38506	0.328046	8.92201	-0.135003	8.74705	-0.30997	9.56318	0.506164	9.22646	0.169447	9.10789	0.0508747	8.97855	-0.0784698	9.39529	0.338271	8.75175	-0.30527	0.0343203	0.0343203	9.09163	0.0346159	9.00642	-0.0506017	8.86847	-0.188551	9.45696	0.399941	8.81373	-0.243283	8.79618
ACTR1A	7.9522	-0.0242079	7.70299	-0.273419	8.0737	0.0972908	8.03529	0.0588841	7.83397	-0.142443	7.72634	-0.250068	8.51037	0.533962	-2.53765e-16	7.97641	7.47736	-0.499055	8.22415	0.247741	7.81853	-0.157882	8.12154	0.14513	8.08637	0.109964	7.81287	-0.163543	8.01909	0.0426797	8.41647	0.440058	8.1974	0.220991	7.86158	-0.114833	0.027125	0.027125	7.74265	-0.233765	8.04517	0.068759	8.26986	0.29345	8.02446	0.0480495	7.88911	-0.0873014	7.56717
ACTR1B	7.81315	0.0769661	7.94139	0.205205	7.88258	0.146394	7.36776	-0.368425	7.84732	0.111139	7.7873	0.0511138	7.51379	-0.222392	2.53765e-16	7.73618	8.08528	0.349097	7.61883	-0.11735	7.70337	-0.0328086	7.89467	0.158484	7.55643	-0.179747	8.13736	0.401175	7.85289	0.116708	7.47866	-0.257527	7.36362	-0.372558	8.10287	0.366687	0.0432159	0.0432159	7.64837	-0.0878111	7.52582	-0.210364	7.69226	-0.0439183	7.72391	-0.0122741	7.65347	-0.0827119	7.57177
ACTR2	9.20595	-0.404505	10.1266	0.516124	9.46883	-0.141627	9.29766	-0.312796	10.109	0.498566	9.85082	0.240364	9.21433	-0.396126	5.07531e-16	9.61046	10.1768	0.566325	9.58202	-0.0284409	9.45585	-0.154612	9.59868	-0.0117791	9.54314	-0.0673136	9.6997	0.0892401	9.36324	-0.247219	9.75495	0.144496	9.71374	0.103285	9.26266	-0.347799	0.00461836	0.00461836	9.23574	-0.374718	9.43039	-0.180069	9.05745	-0.553011	10.5283	0.917819	9.89512	0.284663	9.09204
ACTR3	8.56355	-0.250965	9.01886	0.204343	8.81965	0.00513443	8.8024	-0.0121127	9.18189	0.367382	9.01742	0.202905	8.29783	-0.516687	2.53765e-16	8.81451	8.68694	-0.127571	8.67691	-0.137601	8.75226	-0.0622574	8.49446	-0.320051	9.25994	0.44543	9.06893	0.254416	8.77834	-0.0361694	8.44059	-0.373926	9.02002	0.205509	8.40582	-0.408692	-0.0560913	-0.0560913	8.89641	0.0818955	8.89564	0.0811298	9.16132	0.346809	9.32666	0.512149	8.61889	-0.195624	8.94639
ACTR3B	4.82911	-0.0671616	4.95576	0.0594886	4.88353	-0.0127419	5.21564	0.319373	4.78559	-0.110683	4.92841	0.0321419	4.67585	-0.220417	-1.26883e-16	4.89627	4.66525	-0.231015	4.94866	0.0523904	4.80507	-0.0912028	5.47957	0.583298	4.93362	0.037347	5.04949	0.15322	4.90614	0.00986689	4.69766	-0.198614	4.60804	-0.288226	4.79716	-0.0991064	-0.00720427	-0.00720427	4.59799	-0.298276	5.12984	0.233571	4.81249	-0.083783	4.90484	0.00856574	4.91186	0.0155883	4.84938
ACTR5	6.57151	0.364092	6.47855	0.271131	5.94207	-0.265345	5.83567	-0.371747	6.15784	-0.0495844	6.19783	-0.00958629	6.26846	0.0610391	3.80648e-16	6.20742	6.50415	0.296728	5.79984	-0.40758	6.25512	0.0477023	6.68441	0.476989	6.04412	-0.163298	6.41947	0.212051	6.32166	0.114243	5.70414	-0.503278	5.85146	-0.355956	6.36478	0.157363	-0.0125034	-0.0125034	6.53089	0.323472	6.26304	0.0556248	6.24517	0.0377503	6.06219	-0.145234	5.87083	-0.336585	6.35226
ACTR6	6.62747	0.339248	6.62387	0.335651	6.21233	-0.0758949	6.15123	-0.136996	6.40882	0.120598	6.86743	0.579204	5.12641	-1.16181	-7.61296e-16	6.28822	7.00485	0.716629	5.99819	-0.290037	5.88716	-0.401063	6.4494	0.161172	6.67174	0.383514	6.77892	0.4907	7.09089	0.802667	4.99336	-1.29486	5.91616	-0.372067	6.59186	0.303632	0.0500288	0.0500288	6.30482	0.016601	6.22726	-0.0609617	5.84397	-0.444257	6.25451	-0.0337156	6.4188	0.130572	6.20044
ACTR8	5.94439	0.247537	5.7968	0.0999507	5.63473	-0.0621224	5.70312	0.00626811	5.29465	-0.402208	5.86104	0.164186	5.64324	-0.0536114	-1.26883e-16	5.69685	5.85265	0.1558	5.57185	-0.125007	5.70409	0.00723833	5.57765	-0.119204	5.73278	0.0359222	5.82344	0.126591	5.61651	-0.0803468	5.86038	0.163523	5.3666	-0.330249	5.66074	-0.0361184	-0.0201852	-0.0201852	5.9317	0.234846	5.09685	-0.6	5.90366	0.206809	5.80193	0.105077	5.56448	-0.132369	5.99936
ACVR1	7.32771	-0.279462	7.82904	0.221866	7.47919	-0.127987	7.92384	0.316668	8.00406	0.396889	7.80611	0.198937	6.88026	-0.726912	1.26883e-16	7.60717	8.04722	0.440044	7.72367	0.116495	7.63705	0.029879	7.60757	0.000393388	7.80675	0.199576	8.26937	0.662198	7.96141	0.354237	7.15067	-0.456507	7.21847	-0.388705	7.56712	-0.0400568	0.0917554	0.0917554	7.46238	-0.144791	7.24131	-0.365863	6.95485	-0.652327	8.18411	0.576942	7.47624	-0.130931	7.52997
ACVR1B	4.28789	-0.353919	4.84796	0.206147	4.78274	0.14093	4.45724	-0.184577	4.59947	-0.0423401	4.65253	0.0107151	4.86486	0.223044	1.26883e-16	4.64181	4.0198	-0.622018	4.78953	0.147716	4.56772	-0.0740887	4.49619	-0.14562	4.88758	0.245767	4.21862	-0.423196	4.19868	-0.443134	5.08188	0.440065	5.24038	0.59857	4.37539	-0.266419	-0.0542356	-0.0542356	4.52228	-0.119533	5.03361	0.391798	4.8403	0.198482	4.7834	0.141582	4.80377	0.161958	4.51973
ACVR1C	5.1098	0.138012	4.98226	0.0104765	5.1186	0.146815	4.8138	-0.157986	4.88559	-0.0861913	4.83523	-0.136558	5.05722	0.0854318	2.53765e-16	4.97179	4.8216	-0.15019	5.01941	0.0476278	5.01961	0.0478212	4.70755	-0.264238	5.0707	0.0989118	5.28709	0.315303	5.10062	0.128836	4.28895	-0.68284	4.70669	-0.265095	5.29903	0.327245	-0.0396619	-0.0396619	4.83807	-0.133714	4.91692	-0.054867	5.32359	0.351805	4.81089	-0.160899	5.22437	0.252588	5.18349
ACVR2A	6.41761	0.395429	5.97562	-0.0465629	5.8556	-0.166581	5.76463	-0.257546	6.06403	0.0418532	6.06397	0.0417961	6.01379	-0.00838797	1.26883e-16	6.02218	6.31666	0.294477	6.0295	0.00732485	6.12851	0.106334	5.97933	-0.0428514	5.85565	-0.166532	6.18812	0.165945	6.10802	0.085841	6.30026	0.278084	6.0333	0.0111264	5.94854	-0.0736344	0.0666115	0.0666115	5.97346	-0.0487201	5.81381	-0.208367	5.65235	-0.369827	6.04935	0.02717	5.88959	-0.132588	5.96061
ACVR2B	4.17455	0.0231409	4.24224	0.0908258	4.5968	0.445383	3.57688	-0.574531	3.85266	-0.298755	4.01966	-0.13175	4.5971	0.445686	1.90324e-16	4.15141	4.45635	0.304933	3.92897	-0.222444	4.06064	-0.0907766	4.61846	0.467044	4.18295	0.0315386	4.89694	0.745528	3.93298	-0.218438	4.49144	0.340024	3.75652	-0.394893	4.29654	0.145122	0.110764	0.110764	4.23873	0.0873215	3.99337	-0.158041	3.80083	-0.350585	4.42428	0.272871	4.03932	-0.112094	3.97621
ACVRL1	0.499533	0.36983	0.12783	-0.00187244	-0.451576	-0.581279	-0.346041	-0.475744	0.267926	0.138223	0.653532	0.523829	0.156716	0.0270129	7.93016e-18	0.129703	-0.5532	-0.682902	-0.0681299	-0.197833	0.534143	0.40444	0.254537	0.124835	1.10088	0.971173	-0.237789	-0.367491	-0.0297811	-0.159484	-0.107834	-0.237537	1.08428	0.95458	-0.223641	-0.353344	0.0456436	0.0456436	-0.537889	-0.667592	0.183543	0.0538398	-0.906696	-1.0364	0.227453	0.09775	0.357041	0.227338	0.396207
ACY1	-0.601565	-0.298012	-0.349142	-0.045589	-0.0311323	0.272421	-0.508768	-0.205215	-0.526291	-0.222738	-0.94573	-0.642177	0.837758	1.14131	3.17207e-17	-0.303553	-0.687961	-0.384408	-0.866241	-0.562688	0.133042	0.436595	1.24073	1.54428	-0.0400146	0.263538	0.0145749	0.318128	0.482382	0.785935	-0.757132	-0.453579	-1.96747	-1.66392	0.459958	0.763511	0.104739	0.104739	-1.11777	-0.814215	-0.108507	0.195046	-0.792513	-0.48896	0.10315	0.406703	-0.748411	-0.444858	-1.15675
ACY3	3.28727	0.109897	3.00878	-0.168591	3.12116	-0.0562103	3.05476	-0.122619	3.08879	-0.0885882	3.05444	-0.12293	3.62641	0.449041	0	3.17737	2.96054	-0.216836	3.13189	-0.0454806	3.38896	0.211588	3.28236	0.104987	2.92678	-0.250592	3.36275	0.185375	2.74579	-0.431584	3.22505	0.0476716	3.31325	0.135875	3.03036	-0.147015	-0.040601	-0.040601	3.14703	-0.0303419	3.50272	0.325342	3.56554	0.38817	2.75897	-0.418402	3.56528	0.387907	3.22002
ACYP1	6.50542	0.253379	6.23235	-0.019685	6.1452	-0.106839	6.03672	-0.215322	6.18273	-0.0693106	6.7622	0.510164	5.89965	-0.352387	2.53765e-16	6.25204	6.52901	0.276974	5.77901	-0.473025	6.28541	0.033376	6.4533	0.201257	6.44114	0.189096	6.40827	0.156232	6.56123	0.309189	5.69306	-0.558976	5.87106	-0.380983	6.56625	0.314207	0.00673464	0.00673464	6.49263	0.240587	5.98397	-0.268065	5.96827	-0.283766	6.38621	0.134175	6.33518	0.0831419	6.37265
ADA	6.88864	-0.519234	7.49735	0.0894785	7.62278	0.214904	7.16072	-0.247155	7.5663	0.158433	6.92258	-0.485292	8.19674	0.788866	0	7.40787	7.70327	0.295399	6.67232	-0.735553	7.8287	0.420832	8.5462	1.13832	7.40114	-0.00673517	7.82212	0.414245	7.66251	0.254641	6.92154	-0.486335	6.52136	-0.886512	7.7512	0.343332	0.0751639	0.0751639	7.25714	-0.150731	7.32677	-0.0810991	6.99257	-0.415303	7.31111	-0.0967592	7.23266	-0.17521	7.52513
ADAL	4.65743	0.302514	4.46455	0.109641	4.38329	0.0283731	4.04662	-0.308295	4.18061	-0.174301	4.6294	0.274489	4.12249	-0.232421	5.07531e-16	4.35491	5.01434	0.659422	4.4545	0.0995862	4.44878	0.0938691	4.08788	-0.267033	4.29742	-0.0574939	4.97811	0.623197	4.54869	0.19378	4.05077	-0.304138	4.05067	-0.304247	4.35687	0.00195807	0.0738901	0.0738901	4.24266	-0.112256	4.10639	-0.248526	4.40258	0.0476705	4.45481	0.0998945	4.41832	0.0634089	3.85162
ADAM10	7.17852	-0.106102	7.44109	0.156469	6.95317	-0.331453	7.6344	0.349781	7.40308	0.118464	7.59265	0.308033	6.78943	-0.495191	2.53765e-16	7.28462	6.99878	-0.285837	7.30397	0.0193483	6.97825	-0.306373	7.33618	0.0515656	7.61202	0.327406	7.69124	0.406617	6.87431	-0.410309	7.0978	-0.186821	7.54182	0.257199	6.86536	-0.419255	-0.0546459	-0.0546459	7.44542	0.160803	7.64901	0.364395	7.03841	-0.246213	7.72709	0.442472	7.28313	-0.00149272	7.18113
ADAM11	0.677896	0.1271	0.619065	0.0682686	0.590868	0.0400712	0.716295	0.165498	0.251592	-0.299205	0.3221	-0.228697	0.677761	0.126964	-3.96508e-17	0.550797	1.40181	0.851012	-0.0563065	-0.607103	1.08165	0.530851	0.0722726	-0.478524	0.67355	0.122753	1.08302	0.532221	0.0933463	-0.45745	0.342726	-0.208071	0.747135	0.196339	0.575154	0.024357	0.0506384	0.0506384	0.641668	0.090871	0.466091	-0.0847061	1.31733	0.766538	0.304157	-0.24664	-0.0345139	-0.585311	0.276534
ADAM12	3.41929	-0.0862768	3.61912	0.113556	3.63774	0.132173	3.16596	-0.339611	3.58554	0.0799739	3.64318	0.137612	3.46814	-0.0374273	1.90324e-16	3.50557	3.39977	-0.105799	3.09682	-0.408747	3.52036	0.0147906	3.92073	0.415159	3.78978	0.284213	3.80462	0.299057	3.27151	-0.234052	3.66475	0.159179	3.64767	0.142103	3.15658	-0.348991	0.0216912	0.0216912	3.23724	-0.268322	3.81669	0.311128	3.71446	0.208898	3.30977	-0.195799	3.66504	0.159478	3.4465
ADAM15	3.66045	-0.366505	3.7208	-0.30615	3.65232	-0.374633	4.51728	0.490325	4.12989	0.102943	3.78439	-0.242559	4.72353	0.696579	-6.34413e-17	4.02695	3.67454	-0.352416	4.13071	0.103759	4.71455	0.687596	4.57202	0.54507	4.5128	0.485852	4.18711	0.160159	3.52391	-0.503043	3.48999	-0.536962	4.64452	0.617568	3.74955	-0.277403	0.0930181	0.0930181	3.46719	-0.559761	4.50627	0.479322	4.31004	0.283091	4.70761	0.680662	3.51612	-0.510836	2.83806
ADAM17	7.328	0.267605	6.93811	-0.122291	6.95436	-0.106038	6.98257	-0.0778253	6.78466	-0.275739	6.95933	-0.101073	7.47576	0.415361	-2.53765e-16	7.0604	6.86793	-0.192472	7.41889	0.358492	7.10859	0.04819	6.7532	-0.307198	7.14342	0.0830158	6.75314	-0.30726	6.75979	-0.300611	7.61683	0.556426	7.08772	0.0273189	6.94348	-0.116919	-0.0151018	-0.0151018	7.22674	0.16634	6.73268	-0.327718	6.91934	-0.141061	7.41972	0.359321	7.05291	-0.00748573	7.40776
ADAM18	2.40558	0.20971	1.83729	-0.358576	2.61365	0.417782	2.32488	0.129014	1.67753	-0.518342	2.11521	-0.0806575	2.39694	0.201069	-6.34413e-17	2.19587	1.71911	-0.47676	2.55341	0.357542	1.69063	-0.505237	2.1225	-0.0733684	2.04532	-0.150546	2.25427	0.0584051	1.44905	-0.746815	2.74117	0.545301	1.74983	-0.446041	2.79174	0.595873	-0.0841646	-0.0841646	2.01648	-0.179384	1.98206	-0.213808	2.37428	0.178416	2.05424	-0.141627	2.74262	0.546751	2.28257
ADAM19	6.03291	-0.138548	5.95437	-0.217089	6.33492	0.163461	5.99569	-0.175766	6.25694	0.0854837	6.18878	0.0173232	6.43659	0.265134	7.61296e-16	6.17146	5.58946	-0.581992	6.68133	0.509873	5.78178	-0.389673	5.83449	-0.336968	5.84329	-0.328167	5.6249	-0.546558	5.73885	-0.43261	6.49859	0.327139	6.39701	0.225554	5.94624	-0.225213	-0.177861	-0.177861	6.48288	0.311423	6.76148	0.590024	6.37202	0.200568	6.10668	-0.0647718	6.62699	0.455531	6.01457
ADAM2	1.65651	0.491294	0.480921	-0.684297	1.50293	0.337708	0.400066	-0.765152	1.5874	0.422183	1.18311	0.0178957	1.34559	0.180369	-4.7581e-17	1.16522	0.318829	-0.846389	3.00109	1.83587	1.74628	0.581065	0.908962	-0.256256	1.46373	0.298516	1.01586	-0.149357	0.955071	-0.210147	1.37072	0.205499	0.78859	-0.376628	1.13242	-0.0327998	0.104937	0.104937	1.04951	-0.115705	1.07794	-0.0872772	0.424413	-0.740805	0.80779	-0.357428	1.03171	-0.133511	1.35248
ADAM20	0.966269	-0.341097	1.39991	0.0925474	1.0606	-0.246769	1.55682	0.249453	1.3548	0.0474334	1.58066	0.273294	1.2325	-0.074861	-3.17207e-17	1.30737	1.43821	0.130843	1.25079	-0.0565728	1.77811	0.470748	1.39028	0.0829143	1.64646	0.339089	1.7867	0.479335	0.960203	-0.347163	1.38748	0.0801106	0.965768	-0.341598	1.97827	0.670906	0.150861	0.150861	0.318567	-0.988799	0.94293	-0.364436	1.0034	-0.303967	1.38948	0.0821125	0.729658	-0.577708	1.99685
ADAM21	4.25609	0.505426	3.56082	-0.189842	3.33681	-0.413862	3.56187	-0.188801	3.77677	0.0261049	3.46888	-0.281788	4.29343	0.542762	6.34413e-17	3.75067	3.49912	-0.251552	4.20632	0.455656	3.72359	-0.0270808	3.26638	-0.484286	3.15904	-0.591623	3.46971	-0.280958	3.77819	0.0275224	4.93946	1.18879	3.64356	-0.107103	3.67449	-0.0761816	-0.0146815	-0.0146815	4.20553	0.454864	3.69713	-0.0535352	3.45076	-0.29991	3.72339	-0.0272766	3.62233	-0.128333	4.07003
ADAM22	1.9197	0.035427	2.05023	0.165962	1.82177	-0.0625013	1.85599	-0.0282777	1.89786	0.0135929	1.76226	-0.122009	1.88208	-0.00219417	-1.58603e-16	1.88427	1.86066	-0.0236102	1.88944	0.00517352	1.73649	-0.147779	1.73255	-0.151717	2.1167	0.232429	1.99297	0.108701	2.0231	0.13883	1.85845	-0.0258175	1.64965	-0.234616	1.7451	-0.13917	-0.0237576	-0.0237576	1.61417	-0.270104	2.19841	0.31414	1.97889	0.0946172	2.01394	0.129674	1.4074	-0.476871	1.97113
ADAM23	2.90718	-0.848605	3.88638	0.130591	4.29587	0.540082	3.91349	0.157701	4.34832	0.59253	3.93836	0.182567	3.00092	-0.754866	4.44089e-16	3.75579	3.52832	-0.227468	2.80058	-0.955211	3.09125	-0.664542	4.75715	1.00136	3.11033	-0.645457	3.4162	-0.339589	4.64204	0.886256	3.14795	-0.607837	3.14642	-0.609368	5.52429	1.7685	-0.0393361	-0.0393361	4.51719	0.761398	3.01101	-0.744781	3.65316	-0.10263	3.4944	-0.261388	3.89842	0.142635	3.76781
ADAM28	3.91643	-0.59422	5.00983	0.499175	4.85184	0.341183	3.83652	-0.674137	4.5136	0.00294226	4.77239	0.261734	4.67398	0.163323	3.17207e-16	4.51065	4.84146	0.330805	3.89015	-0.620501	3.94303	-0.567624	4.6937	0.183043	4.30384	-0.20681	4.56828	0.0576305	4.73305	0.222398	3.79348	-0.717171	4.55071	0.0400585	4.55845	0.0477958	-0.123038	-0.123038	3.87801	-0.632649	4.52856	0.0179032	4.80238	0.291721	4.57637	0.0657195	5.16512	0.654461	4.81328
ADAM30	1.83909	0.376483	1.25005	-0.212561	1.48522	0.0226096	1.49011	0.0275031	1.52832	0.0657051	1.24597	-0.216643	1.39951	-0.0630964	-2.53765e-16	1.46261	1.64834	0.185727	2.05473	0.59212	1.43032	-0.0322854	1.08038	-0.38223	1.54751	0.0849048	1.10521	-0.3574	1.52613	0.0635199	0.916553	-0.546057	1.95422	0.491614	1.16319	-0.299418	-0.0199505	-0.0199505	1.70797	0.245365	1.69177	0.229159	1.48035	0.017737	1.5333	0.0706856	1.78266	0.32005	1.13015
ADAM32	2.67292	0.0558142	2.76385	0.146746	2.3474	-0.269711	2.61024	-0.00686439	2.60083	-0.0162725	2.60491	-0.0121916	2.71959	0.102479	6.34413e-17	2.61711	2.80167	0.184562	3.00629	0.389181	2.7474	0.130295	2.37643	-0.240672	2.42108	-0.196026	2.95319	0.336086	2.77461	0.157507	2.28447	-0.332633	2.59442	-0.0226867	2.67389	0.0567831	0.0462396	0.0462396	2.69795	0.0808477	2.77519	0.158087	2.53992	-0.0771876	2.47305	-0.144061	2.23687	-0.380234	2.56196
ADAM33	4.27738	0.432752	3.71519	-0.129439	3.65854	-0.186096	3.74365	-0.100984	3.6587	-0.185936	3.48852	-0.356113	4.37045	0.525816	-3.80648e-16	3.84463	3.61989	-0.224737	4.25076	0.406125	3.9312	0.0865685	3.77374	-0.0708908	3.58413	-0.260502	3.54805	-0.296579	3.41407	-0.430562	5.0683	1.22367	4.04387	0.199241	3.48211	-0.362522	0.0269807	0.0269807	3.55869	-0.285942	4.15841	0.313784	3.99795	0.153315	3.83447	-0.0101649	3.58849	-0.256141	3.89442
ADAM3A	2.1293	-0.0721078	2.0847	-0.116713	2.09919	-0.102216	2.17912	-0.0222924	2.31032	0.108909	2.27804	0.0766271	2.3292	0.127793	-1.26883e-16	2.20141	2.14104	-0.0603648	2.74445	0.543043	2.3422	0.140792	2.29452	0.0931066	2.02941	-0.171995	2.23888	0.0374665	1.94299	-0.258417	2.63609	0.434683	2.24519	0.0437836	2.22607	0.0246581	0.0826757	0.0826757	2.4687	0.267289	1.87696	-0.324445	2.10173	-0.0996798	1.61534	-0.586065	2.003	-0.198407	2.28839
ADAM5	2.67856	-0.0513363	2.47732	-0.252581	2.90109	0.171188	2.40605	-0.323855	2.71987	-0.0100281	3.06535	0.335452	2.86106	0.13116	1.26883e-16	2.7299	3.04119	0.311291	2.7286	-0.0013027	2.66617	-0.0637326	2.69029	-0.0396132	3.02014	0.290243	2.93836	0.208465	2.74266	0.0127555	2.63892	-0.0909794	2.52749	-0.202415	2.44916	-0.280739	0.0143972	0.0143972	2.48902	-0.240882	2.71982	-0.0100794	2.68029	-0.0496098	2.53861	-0.191292	2.71884	-0.0110605	2.76518
ADAM6	3.74674	0.295081	3.50759	0.0559382	3.49161	0.039949	3.48398	0.032319	3.25122	-0.200432	3.11774	-0.333919	3.56272	0.111064	-6.34413e-17	3.45166	3.35994	-0.0917121	3.31814	-0.133512	4.00476	0.5531	3.17162	-0.28004	3.68076	0.229108	2.76886	-0.682793	3.22737	-0.224288	3.89541	0.443759	3.65852	0.206867	3.43388	-0.0177736	0.000271406	0.000271406	3.47109	0.0194329	3.60067	0.149015	2.92676	-0.524899	4.00682	0.555162	3.08079	-0.370864	3.40271
ADAM7	2.0225	0.108346	2.03985	0.125693	1.31704	-0.597121	1.67424	-0.239919	2.36764	0.453483	3.00794	1.09378	0.969896	-0.944262	6.34413e-17	1.91416	1.80389	-0.110273	0.963692	-0.950467	2.33681	0.422655	1.85172	-0.0624412	1.02356	-0.890599	2.69419	0.780029	2.7389	0.824741	0.837839	-1.07632	1.03877	-0.875391	3.15642	1.24226	-0.0695801	-0.0695801	2.59136	0.677197	1.88391	-0.0302506	1.65826	-0.255898	1.35221	-0.561953	1.40718	-0.506977	2.4974
ADAM8	7.02379	-0.645986	6.48259	-1.18719	7.90895	0.239175	8.22479	0.555011	8.58313	0.91335	7.26001	-0.409768	8.20519	0.535411	-5.07531e-16	7.66978	7.35052	-0.319259	7.08176	-0.588021	8.20671	0.53693	5.60967	-2.06011	7.56805	-0.101732	7.92307	0.253293	6.48604	-1.18373	8.75883	1.08905	9.20936	1.53958	7.75103	0.0812458	-0.0752757	-0.0752757	8.23622	0.56644	7.70657	0.0367883	7.98193	0.312148	7.15332	-0.516463	7.86953	0.199749	7.57444
ADAM9	4.66752	-0.10364	4.58689	-0.184269	4.67356	-0.0975953	4.3512	-0.419955	4.90608	0.134923	4.73787	-0.033291	5.47499	0.703827	7.61296e-16	4.77116	4.4529	-0.318255	4.41336	-0.357804	4.37514	-0.396014	3.87885	-0.892308	5.54755	0.776392	4.36939	-0.401768	4.30335	-0.467807	5.97241	1.20125	5.18311	0.411949	4.45256	-0.318596	-0.0762957	-0.0762957	4.29618	-0.474983	4.53382	-0.237337	4.97021	0.199047	5.51553	0.744366	5.33916	0.568002	4.67536
ADAMDEC1	4.02807	-0.387002	4.78397	0.368891	4.53922	0.124148	4.17252	-0.242557	4.47566	0.0605811	4.33335	-0.0817241	4.57274	0.157664	1.26883e-16	4.41508	4.61221	0.197134	4.17432	-0.240759	4.53348	0.118401	4.95222	0.537149	4.38876	-0.0263155	4.38363	-0.0314426	4.31157	-0.10351	4.2567	-0.158375	4.07806	-0.337016	4.44691	0.0318351	-0.00128988	-0.00128988	3.96231	-0.45277	4.65091	0.235832	4.44068	0.0256071	4.59612	0.181048	3.92993	-0.485147	4.45582
ADAMTS1	2.9216	-0.217329	3.10496	-0.0339702	2.94906	-0.18987	2.95673	-0.182199	3.02715	-0.111782	3.60616	0.467229	3.40685	0.267922	-6.34413e-17	3.13893	3.46149	0.322564	3.2504	0.111468	2.95629	-0.182635	3.4433	0.304375	3.76402	0.625096	3.61778	0.478853	3.33745	0.19852	2.89658	-0.242345	3.11307	-0.025861	2.67812	-0.460807	0.112923	0.112923	2.83957	-0.299357	3.30105	0.162117	2.76193	-0.377001	3.42707	0.288139	3.43517	0.29624	2.80483
ADAMTS10	1.75832	-0.165314	1.49883	-0.424806	2.01829	0.0946601	2.54662	0.622989	1.8503	-0.073333	1.67456	-0.249072	2.11851	0.194876	-1.58603e-16	1.92363	1.22008	-0.703554	2.37087	0.447233	1.82807	-0.0955627	2.06193	0.138293	0.908319	-1.01532	1.78866	-0.134979	1.95671	0.0330799	2.21285	0.289219	1.92023	-0.00340513	1.80191	-0.121725	-0.116672	-0.116672	1.94778	0.0241408	2.25611	0.332479	2.41306	0.489426	2.33377	0.410137	1.42082	-0.502811	2.27621
ADAMTS12	3.64381	-0.108025	3.48209	-0.269749	3.94226	0.190429	3.90637	0.154538	4.07452	0.322684	3.52466	-0.227177	3.68913	-0.0627001	1.90324e-16	3.75184	3.58798	-0.163855	3.84734	0.0955023	3.88838	0.136541	3.37427	-0.377569	3.8314	0.0795628	3.89171	0.139877	3.64656	-0.105279	4.11835	0.366519	3.20604	-0.545799	4.44904	0.697207	0.0322707	0.0322707	4.25987	0.508039	3.80787	0.0560343	3.75834	0.00650889	3.54804	-0.203794	3.1016	-0.650231	3.81159
ADAMTS13	2.7985	-0.0138462	2.91883	0.106487	2.65488	-0.157461	3.12693	0.314589	2.64529	-0.167053	2.67799	-0.134361	2.86399	0.0516453	-1.90324e-16	2.81235	2.68547	-0.126874	2.39232	-0.420022	2.79224	-0.0201075	2.41355	-0.398792	2.75495	-0.0573991	2.84346	0.0311109	3.22697	0.414627	2.93437	0.122029	2.81031	-0.00203379	2.62674	-0.185608	-0.0643071	-0.0643071	3.12171	0.309366	2.82384	0.0114917	2.86727	0.0549262	3.38369	0.571346	2.96899	0.156644	2.57583
ADAMTS14	3.48085	0.321569	3.37757	0.218291	3.48712	0.327846	2.66538	-0.493897	2.8586	-0.300675	3.31415	0.154875	2.93127	-0.228009	0	3.15928	2.7872	-0.372072	2.98499	-0.174284	3.21322	0.0539413	3.12981	-0.0294654	3.26649	0.107217	3.02634	-0.132939	3.13928	-0.019997	3.16364	0.00436454	3.09092	-0.0683547	3.28321	0.123939	-0.050765	-0.050765	3.10108	-0.0581917	3.61514	0.455867	3.21992	0.0606464	3.76722	0.607948	3.12163	-0.0376434	3.24385
ADAMTS15	0.939904	0.297731	0.28923	-0.352943	0.227137	-0.415035	0.993055	0.350883	0.598415	-0.0437573	1.14813	0.505953	0.299341	-0.342832	-6.34413e-17	0.642173	0.325752	-0.31642	0.288203	-0.353969	0.533482	-0.10869	1.0947	0.452523	0.939493	0.297321	0.892091	0.249918	-0.146163	-0.788335	0.429805	-0.212367	0.617442	-0.0247302	0.184226	-0.457946	-0.12627	-0.12627	0.804358	0.162185	0.486172	-0.156	0.708614	0.0664414	0.737653	0.095481	0.825026	0.182853	1.20864
ADAMTS16	2.93051	0.272872	2.72542	0.0677783	2.54538	-0.112261	2.64504	-0.012602	2.59396	-0.0636818	2.74299	0.0853545	2.42018	-0.23746	-3.17207e-16	2.65764	2.27888	-0.378755	3.60104	0.943403	3.008	0.350364	2.31175	-0.345887	1.63467	-1.02297	2.31304	-0.344599	1.68995	-0.967688	3.6054	0.947756	3.24184	0.584197	2.54302	-0.114615	-0.0348797	-0.0348797	3.08663	0.42899	2.49647	-0.161169	2.52972	-0.127923	3.15156	0.493919	2.64932	-0.00832394	2.28571
ADAMTS17	3.9115	0.338541	3.40703	-0.165931	3.69807	0.125107	3.44675	-0.126213	3.75867	0.185706	3.77788	0.204914	3.01084	-0.562124	0	3.57296	3.35371	-0.219255	3.46963	-0.103329	3.48141	-0.0915513	4.03618	0.463223	3.53835	-0.034613	3.00181	-0.571152	3.37947	-0.193494	4.02248	0.449515	3.57661	0.00364536	3.5019	-0.0710601	-0.0368072	-0.0368072	3.76753	0.194566	3.89337	0.320413	3.52412	-0.0488399	3.81227	0.239312	4.03678	0.463818	2.69061
ADAMTS18	3.43084	-0.286026	3.98351	0.266644	3.81379	0.0969276	3.66381	-0.0530532	3.68946	-0.027406	3.51843	-0.198433	3.91821	0.201346	4.44089e-16	3.71687	4.04073	0.323863	4.31623	0.599362	3.72546	0.00859955	3.49693	-0.219934	3.27248	-0.444387	3.6512	-0.0656658	3.89318	0.176311	3.60434	-0.112527	3.77105	0.054181	3.65581	-0.0610516	0.0258752	0.0258752	3.23897	-0.477899	4.00071	0.283842	3.53906	-0.177806	3.93541	0.21855	3.69527	-0.0215972	3.57753
ADAMTS19	1.24554	0.334927	0.859711	-0.0509012	0.587044	-0.323568	1.07334	0.162723	0.840458	-0.0701545	0.554655	-0.355957	1.21354	0.302931	-7.93016e-17	0.910612	0.737999	-0.172613	1.29109	0.380481	1.56158	0.650965	0.650355	-0.260257	1.29568	0.385068	0.72733	-0.183282	0.685013	-0.225599	1.44093	0.530317	0.489147	-0.421465	1.14172	0.231104	0.0914721	0.0914721	0.833868	-0.0767444	1.35486	0.444252	1.33384	0.423228	0.164033	-0.746579	0.255608	-0.655004	0.946302
ADAMTS2	0.935105	-0.0933708	1.04473	0.0162587	1.11254	0.0840654	1.00018	-0.0282911	0.973781	-0.0546948	0.833338	-0.195138	1.29965	0.27117	0	1.02848	1.02764	-0.000835331	0.829626	-0.19885	1.05196	0.0234871	0.651544	-0.376931	1.85383	0.825352	0.812487	-0.215989	0.986609	-0.0418662	2.8733	1.84483	0.556774	-0.471702	0.553017	-0.475458	0.0912037	0.0912037	1.16681	0.138334	0.689866	-0.338609	0.611746	-0.41673	0.802246	-0.22623	1.08602	0.0575458	0.934996
ADAMTS20	2.54961	0.22788	2.38531	0.0635884	2.35477	0.0330485	2.05654	-0.265182	2.47267	0.150945	2.34232	0.0205942	2.09085	-0.230873	1.26883e-16	2.32173	2.52709	0.205362	2.37123	0.0495087	2.23616	-0.0855683	2.61022	0.288495	2.039	-0.282728	2.27702	-0.0447059	2.1768	-0.144929	2.36471	0.0429829	2.38699	0.0652611	2.08175	-0.239979	-0.0146301	-0.0146301	2.19919	-0.122539	2.28017	-0.0415543	2.3275	0.00577473	2.3056	-0.0161297	2.6691	0.347371	2.1185
ADAMTS3	2.44158	0.290655	2.27	0.119077	1.96633	-0.184591	2.29598	0.145053	2.07338	-0.0775409	2.12254	-0.0283886	1.88666	-0.264265	9.5162e-17	2.15092	2.78427	0.633344	3.18604	1.03511	2.30696	0.156031	1.96769	-0.183236	2.55745	0.406529	1.38843	-0.76249	2.27402	0.123098	1.77621	-0.374713	2.21048	0.0595583	2.34695	0.196024	0.128926	0.128926	1.72607	-0.424857	2.42171	0.270786	2.1376	-0.0133255	1.8889	-0.262024	2.13385	-0.0170751	1.97582
ADAMTS4	4.29194	0.260822	3.55073	-0.480394	3.84964	-0.181481	4.39433	0.363202	4.13636	0.105235	3.92019	-0.110934	4.07467	0.0435509	4.44089e-16	4.03112	3.57621	-0.454912	5.33196	1.30084	4.48343	0.452303	4.33154	0.300415	3.82224	-0.208883	3.43222	-0.5989	3.853	-0.178121	3.82874	-0.202378	3.93663	-0.0944908	4.49111	0.459989	0.0775858	0.0775858	3.95418	-0.076946	4.65127	0.620146	3.62011	-0.411015	3.64068	-0.390447	3.53488	-0.496245	3.93004
ADAMTS5	4.07785	0.119869	4.36975	0.411773	3.77519	-0.182789	4.01622	0.0582353	3.56326	-0.394725	4.15288	0.194901	3.75072	-0.207264	-6.34413e-17	3.95798	4.34748	0.389504	3.33191	-0.62607	4.07189	0.113913	3.50532	-0.452657	4.0431	0.0851192	4.62412	0.666139	3.88559	-0.0723949	3.90829	-0.0496869	3.67094	-0.287045	4.28628	0.328297	0.00951181	0.00951181	3.49891	-0.459071	4.34543	0.387449	4.23413	0.276148	4.09082	0.132835	4.13338	0.175403	4.03522
ADAMTS6	3.14547	0.303861	2.84283	0.00122508	2.83903	-0.00257116	2.79112	-0.0504834	2.37433	-0.467279	3.27687	0.435266	2.62159	-0.220019	5.07531e-16	2.84161	2.32343	-0.518179	3.56776	0.726156	3.06428	0.222676	2.97342	0.131814	2.77078	-0.0708232	2.65478	-0.186826	2.88702	0.0454195	2.56562	-0.275986	3.19524	0.353633	2.62376	-0.217841	0.0210044	0.0210044	3.41366	0.572056	2.78887	-0.0527369	2.04708	-0.794522	3.02111	0.179504	2.44471	-0.396899	2.77401
ADAMTS7	2.02326	0.265968	1.81238	0.0550867	1.98783	0.230542	1.7565	-0.000786489	1.78768	0.0303876	1.37363	-0.383656	1.55975	-0.197541	3.17207e-17	1.75729	2.05931	0.302016	1.80451	0.0472156	1.83536	0.0780718	1.78374	0.0264472	1.5813	-0.175994	1.7907	0.0334126	1.96646	0.209169	1.59061	-0.166678	1.50656	-0.250734	1.56617	-0.191121	-0.00881943	-0.00881943	1.9615	0.204206	1.67456	-0.0827298	1.47927	-0.278023	1.89817	0.140883	1.50396	-0.253327	1.61107
ADAMTS8	2.14621	0.380994	1.70961	-0.0556014	2.10591	0.340694	1.65197	-0.113238	1.5886	-0.176616	1.53055	-0.234657	1.62363	-0.141577	9.5162e-17	1.76521	1.39134	-0.37387	1.68812	-0.0770878	1.53611	-0.229099	1.81522	0.0500048	2.57842	0.813207	1.20033	-0.564877	1.98559	0.220381	0.490152	-1.27506	1.78842	0.0232121	1.95754	0.19233	-0.122086	-0.122086	1.43677	-0.328439	1.8057	0.0404928	2.29214	0.526933	2.86836	1.10315	2.41976	0.654544	1.3964
ADAMTS9	2.73827	0.612689	2.1549	0.0293214	2.03393	-0.0916532	2.53997	0.414391	1.49786	-0.627727	2.0771	-0.0484845	1.83705	-0.288537	-2.22045e-16	2.12558	1.54104	-0.584543	2.05361	-0.0719774	2.05822	-0.0673654	2.2525	0.126915	2.63011	0.504526	2.26476	0.139174	2.21522	0.0896348	2.25291	0.127327	1.25884	-0.866743	1.68315	-0.442433	-0.104548	-0.104548	2.19096	0.065381	2.29857	0.172982	2.27885	0.153267	2.05106	-0.0745245	2.37211	0.246532	1.99403
ADAMTSL1	1.051	-0.0597357	0.875112	-0.235623	1.16332	0.0525837	1.33229	0.221556	0.914082	-0.196653	1.3829	0.272168	1.05644	-0.0542971	-3.17207e-17	1.11073	1.44584	0.335106	1.17098	0.0602421	1.00852	-0.102217	1.32421	0.213479	0.898334	-0.2124	0.919636	-0.191098	0.847958	-0.262776	0.991672	-0.119063	1.49825	0.387512	1.13289	0.0221605	0.0130946	0.0130946	1.12959	0.0188572	0.778327	-0.332408	1.09499	-0.0157483	1.07855	-0.0321873	1.50903	0.398295	0.815016
ADAMTSL2	-2.35345	-0.295147	-1.54515	0.513146	-1.81569	0.242614	-2.22102	-0.162718	-2.10087	-0.0425758	-2.57049	-0.512196	-1.80142	0.256878	5.07531e-16	-2.0583	-2.07689	-0.0185908	-2.29379	-0.235492	-1.79043	0.267869	-1.67591	0.382394	-2.10071	-0.0424102	-2.32302	-0.264717	-1.76835	0.28995	-2.56438	-0.506081	-2.22702	-0.168724	-2.40098	-0.34268	-0.0638481	-0.0638481	-2.07564	-0.01734	-2.16011	-0.101812	-1.99115	0.0671527	-1.95175	0.10655	-2.19346	-0.13516	-2.1663
ADAMTSL3	1.89577	-0.311617	2.5073	0.299913	2.21077	0.00338557	1.55926	-0.648121	2.50064	0.293261	2.68778	0.480393	2.09017	-0.117214	-1.90324e-16	2.20738	2.82989	0.622506	2.42161	0.214225	2.23019	0.0228078	2.16071	-0.046674	2.14646	-0.0609186	2.3101	0.10272	2.77136	0.563981	2.20325	-0.00412844	1.97092	-0.236468	1.4317	-0.775679	0.0402372	0.0402372	1.65819	-0.549188	2.49928	0.291901	2.15429	-0.0530935	2.29893	0.0915474	2.17886	-0.0285248	2.38598
ADAMTSL5	0.911562	-0.423479	1.28141	-0.0536356	1.52431	0.189268	1.54508	0.210035	1.36377	0.0287318	1.4408	0.105763	1.27836	-0.0566824	-6.34413e-17	1.33504	1.61363	0.278593	1.25014	-0.0849034	1.42291	0.0878725	1.19326	-0.141778	0.722466	-0.612575	1.23676	-0.0982762	1.78087	0.445828	2.63685	1.30181	0.676403	-0.658638	1.43991	0.104865	0.0622801	0.0622801	1.48142	0.146383	1.03862	-0.296421	1.32546	-0.00957728	1.12332	-0.211722	1.0046	-0.330443	1.36445
ADAR	9.50365	-0.590608	10.0749	-0.0193711	10.5307	0.436418	10.1689	0.0746745	10.2228	0.128524	10.0405	-0.0537312	10.1183	0.0240941	2.53765e-15	10.0943	9.91345	-0.1808	9.96875	-0.125506	10.24	0.145701	9.85802	-0.236231	9.53628	-0.55797	10.1554	0.0611579	9.84896	-0.245293	10.5018	0.407583	10.5585	0.464253	10.0349	-0.0593579	-0.0326463	-0.0326463	9.97361	-0.12064	10.0159	-0.0783116	10.3803	0.286005	10.4461	0.35188	9.79872	-0.295532	10.2397
ADARB1	3.00518	-0.467841	3.62296	0.14994	3.68709	0.214069	2.97115	-0.501865	3.6867	0.213682	3.87343	0.400412	3.46462	-0.00839698	2.53765e-16	3.47302	3.64436	0.171336	3.16714	-0.305877	3.22981	-0.243209	4.31083	0.83781	3.29382	-0.179204	3.64436	0.171341	3.94464	0.471621	3.48266	0.00964248	2.82085	-0.652166	3.66662	0.193602	0.0474897	0.0474897	3.51624	0.0432233	3.23501	-0.238008	3.15065	-0.322364	3.4022	-0.0708183	3.46305	-0.00997068	3.02868
ADARB2	1.04315	-0.303825	1.1908	-0.156173	2.30185	0.954873	0.927787	-0.419191	0.977594	-0.369384	0.686083	-0.660894	2.30157	0.954594	1.58603e-17	1.34698	1.04615	-0.300832	0.796061	-0.550917	0.916601	-0.430377	1.22744	-0.119534	0.736636	-0.610342	1.02801	-0.318972	1.38022	0.0332437	1.10468	-0.242294	0.775928	-0.571049	1.84937	0.50239	-0.260868	-0.260868	0.786805	-0.560173	1.72896	0.381979	3.61798	2.271	1.30141	-0.0455663	2.70871	1.36173	0.349552
ADAT1	7.16021	-0.457835	7.73091	0.112859	7.95757	0.339523	7.60637	-0.0116733	7.38736	-0.230682	7.46173	-0.156318	8.02217	0.404126	5.07531e-16	7.61805	7.03373	-0.584314	7.7629	0.144848	7.72121	0.103162	7.75819	0.140141	7.3833	-0.234744	7.55864	-0.05941	7.92608	0.308029	7.36888	-0.24917	7.52929	-0.0887615	7.89318	0.275137	-0.0245083	-0.0245083	7.82108	0.203033	7.31086	-0.307182	7.94467	0.326622	7.31044	-0.307605	7.88193	0.263888	7.8374
ADCK1	4.56781	-0.623644	5.10253	-0.0889239	5.50077	0.30932	4.9829	-0.208551	5.26264	0.0711851	4.97438	-0.217078	5.94915	0.757691	0	5.19145	4.90414	-0.28731	4.86818	-0.32327	5.00805	-0.183406	5.9623	0.770842	4.74102	-0.450433	5.52407	0.332612	5.94073	0.749279	4.33855	-0.8529	4.64638	-0.545079	5.5287	0.337243	-0.0452422	-0.0452422	5.25615	0.0646955	4.88606	-0.305397	5.12163	-0.0698271	5.25389	0.0624349	5.2942	0.102741	5.4446
ADCK2	4.93701	-0.217423	5.40667	0.252238	5.36485	0.210416	4.81712	-0.337315	4.63528	-0.519158	5.27943	0.124996	5.64068	0.486247	7.61296e-16	5.15444	5.57942	0.424988	5.24304	0.0886078	5.07913	-0.0753057	5.95955	0.805114	5.14528	-0.00915515	5.43352	0.279087	5.72001	0.565577	4.63465	-0.519787	4.59778	-0.556657	5.42908	0.274645	0.127711	0.127711	5.13031	-0.0241292	4.99034	-0.164101	4.87526	-0.279181	5.10995	-0.0444825	4.77082	-0.383621	4.73424
ADCK4	3.50758	-1.01582	4.50725	-0.0161472	4.58317	0.0597747	4.80444	0.281049	4.84906	0.32567	4.2845	-0.238894	5.12776	0.604366	-2.53765e-16	4.52339	4.67115	0.147754	4.47197	-0.0514281	4.48133	-0.0420648	4.05145	-0.471939	5.39648	0.873092	4.4282	-0.09519	4.45186	-0.071538	4.77553	0.252141	3.48408	-1.03931	4.2565	-0.26689	-0.0765376	-0.0765376	4.76656	0.243168	3.85396	-0.669437	5.66439	1.14099	4.13809	-0.385304	4.63278	0.109391	4.96853
ADCK5	4.56322	1.14076	3.12767	-0.294791	3.18084	-0.241623	2.42836	-0.994105	3.68136	0.258893	3.28574	-0.13672	3.69005	0.267588	-1.90324e-16	3.42246	4.64979	1.22733	2.48146	-0.941005	3.77117	0.348704	3.59118	0.168714	3.18042	-0.242042	3.33758	-0.0848789	3.15093	-0.271533	3.50447	0.0820032	2.91187	-0.510596	2.55981	-0.862657	-0.108596	-0.108596	3.55146	0.128993	2.84603	-0.576436	3.96675	0.544282	4.35386	0.931398	3.3027	-0.119759	3.55043
ADCY1	1.65801	0.196758	1.03096	-0.430291	1.42111	-0.0401361	1.6388	0.177552	1.50451	0.0432552	1.34911	-0.11214	1.62625	0.165002	9.5162e-17	1.46125	1.75013	0.28888	1.67447	0.213219	1.52139	0.0601385	1.20813	-0.25312	1.58699	0.125745	0.87462	-0.58663	1.47527	0.0140244	1.22594	-0.235307	1.48134	0.020089	1.8669	0.40565	0.00526882	0.00526882	1.79631	0.335063	1.54571	0.0844557	1.57262	0.111372	0.893403	-0.567847	1.44196	-0.0192891	1.35967
ADCY2	2.01894	-0.379607	2.35424	-0.0443047	2.67116	0.272615	3.10194	0.703389	2.32191	-0.0766354	2.41207	0.0135251	1.90956	-0.488983	1.90324e-16	2.39855	1.89397	-0.504579	1.5297	-0.868845	2.57952	0.18097	2.27668	-0.121872	3.14614	0.747588	2.12676	-0.27179	2.04082	-0.357723	2.325	-0.0735461	2.83673	0.438183	2.14115	-0.257398	-0.108901	-0.108901	2.43749	0.0389379	2.38879	-0.00975802	3.181	0.782456	2.29711	-0.10144	2.54228	0.143737	2.80502
ADCY3	5.67326	-0.748884	6.62934	0.207196	6.27907	-0.143079	6.62175	0.199604	6.50534	0.083196	6.68613	0.263978	6.56014	0.137989	-6.34413e-16	6.42215	6.445	0.0228481	6.14398	-0.27817	6.02725	-0.394897	6.92558	0.50343	7.72817	1.30602	6.78339	0.361243	6.70623	0.284082	6.14513	-0.277014	6.36881	-0.0533425	6.38169	-0.040456	0.143375	0.143375	6.33823	-0.083918	6.26752	-0.154625	6.20778	-0.214365	6.34012	-0.082024	6.22433	-0.197822	5.945
ADCY4	2.85433	-1.1349	3.40117	-0.588059	4.76521	0.775978	3.25057	-0.738661	4.35954	0.370305	3.77758	-0.211647	5.51622	1.52699	0	3.98923	3.76643	-0.222806	3.4304	-0.55883	3.93411	-0.0551203	2.33913	-1.6501	3.53525	-0.453984	3.18594	-0.803296	2.43911	-1.55012	5.44517	1.45593	4.73838	0.749144	3.39652	-0.592708	-0.368189	-0.368189	4.08501	0.0957754	3.58898	-0.400252	6.24569	2.25646	3.55311	-0.43612	5.54832	1.55909	4.82095
ADCY5	1.22923	0.117787	0.573612	-0.537836	1.42944	0.317993	1.00889	-0.102557	1.30268	0.191229	1.09171	-0.0197416	1.14457	0.033126	-1.42743e-16	1.11145	1.21062	0.0991745	1.44634	0.334894	1.16207	0.0506265	1.98245	0.871	0.813598	-0.29785	-0.0581742	-1.16962	1.43847	0.327019	1.37708	0.265632	0.145857	-0.965591	1.04542	-0.0660254	-0.0550743	-0.0550743	0.808736	-0.302712	1.13455	0.0231058	1.63625	0.5248	1.04397	-0.0674756	1.37023	0.25878	1.34594
ADCY6	2.27236	-0.114948	2.37043	-0.0168755	2.47692	0.0896122	2.26276	-0.124554	2.61768	0.230372	2.41841	0.0311024	2.2926	-0.0947088	-2.53765e-16	2.38731	2.77518	0.387867	2.31676	-0.070551	2.74308	0.355771	2.10307	-0.284244	2.33472	-0.0525885	2.98296	0.595646	2.36228	-0.025032	3.03853	0.651221	2.28718	-0.100135	2.29305	-0.0942563	0.13637	0.13637	1.69392	-0.69339	2.32557	-0.0617403	2.15562	-0.231692	2.39608	0.00877368	2.66633	0.279019	2.11268
ADCY7	7.59857	0.869521	6.7755	0.046448	6.17023	-0.558819	6.50496	-0.224096	6.71054	-0.0185111	7.23518	0.506124	6.10839	-0.620665	1.26883e-16	6.72905	6.47851	-0.250541	6.93268	0.203625	6.72673	-0.00232651	6.75504	0.0259823	6.89209	0.163037	6.74023	0.0111753	6.14663	-0.582429	6.70264	-0.0264169	7.11635	0.387299	6.41297	-0.31608	-0.0386675	-0.0386675	7.28187	0.552811	7.6338	0.90475	5.6622	-1.06685	6.91918	0.190122	7.06778	0.338731	6.61353
ADCY8	1.49134	0.154019	0.676231	-0.661088	1.66794	0.330618	1.31395	-0.0233691	0.92248	-0.414839	1.60626	0.268939	1.68304	0.34572	6.34413e-17	1.33732	1.45637	0.119053	0.843716	-0.493603	1.08341	-0.253913	0.298045	-1.03927	1.66362	0.326304	2.15659	0.819273	0.715741	-0.621578	1.21058	-0.126742	1.02094	-0.316384	1.21762	-0.119704	-0.170657	-0.170657	1.45264	0.115321	2.60611	1.26879	1.37789	0.0405714	1.79119	0.453867	1.06299	-0.274325	1.62844
ADCY9	4.4409	-0.0956259	4.30511	-0.231411	4.54007	0.00354901	3.90047	-0.636057	4.49873	-0.037794	5.47349	0.936963	4.5969	0.0603765	0	4.53652	5.12135	0.584826	3.88167	-0.654856	4.63942	0.102894	4.72963	0.193108	4.43583	-0.100693	5.22795	0.691431	4.98201	0.445484	3.82376	-0.712763	4.1623	-0.374221	5.08189	0.545365	0.0720576	0.0720576	4.32376	-0.212766	4.14976	-0.386764	4.23043	-0.306089	5.29445	0.757925	4.28956	-0.246966	3.81607
ADCYAP1	1.07787	-0.112831	1.25401	0.0633047	1.25044	0.0597341	1.63348	0.442782	1.00141	-0.189289	1.48309	0.292388	0.634613	-0.556089	2.85486e-16	1.1907	1.58773	0.397029	0.503558	-0.687144	1.35783	0.167124	0.983818	-0.206884	1.50871	0.318009	1.51685	0.326148	0.911399	-0.279303	0.455038	-0.735664	0.806483	-0.384219	1.35792	0.167214	-0.0917692	-0.0917692	1.8335	0.642798	1.22177	0.0310724	1.29502	0.10432	1.17978	-0.0109251	1.114	-0.0767049	0.9172
ADCYAP1R1	3.70127	0.0992263	3.57289	-0.0291586	3.17813	-0.423917	3.54486	-0.0571866	4.03731	0.435265	3.8801	0.278061	3.29975	-0.302289	-1.90324e-16	3.60204	3.31988	-0.282167	3.25324	-0.348801	3.84626	0.244215	3.57914	-0.0229	3.37196	-0.230085	4.04614	0.444094	4.07937	0.477325	3.90797	0.30593	2.55534	-1.04671	3.29788	-0.304169	-0.0763265	-0.0763265	3.6913	0.0892588	3.50499	-0.0970533	3.95187	0.349824	3.3943	-0.207749	3.93776	0.33572	3.81233
ADD1	7.90987	-0.28289	8.26262	0.0698634	7.98955	-0.203204	8.60596	0.413201	8.13194	-0.0608128	8.0052	-0.18756	8.44416	0.251403	-3.80648e-16	8.19276	7.85105	-0.341702	8.1405	-0.0522579	8.29685	0.104095	8.50982	0.317067	7.83837	-0.354387	8.52163	0.328873	8.66948	0.476728	8.45399	0.261231	7.9934	-0.199359	8.02046	-0.172296	0.0367991	0.0367991	7.94567	-0.247085	8.183	-0.00975477	8.30211	0.109354	8.27529	0.0825366	7.978	-0.214752	7.94425
ADD2	3.11453	-0.212808	3.41196	0.0846226	3.11918	-0.208159	3.4996	0.172265	3.32409	-0.00324871	3.15115	-0.176188	3.67085	0.343516	1.26883e-16	3.32734	3.43689	0.109554	3.72765	0.400311	3.09213	-0.235208	3.07247	-0.254866	3.63176	0.304429	3.12765	-0.199689	3.55242	0.225086	3.16644	-0.160893	3.11769	-0.209649	3.43194	0.104608	0.00836831	0.00836831	2.95496	-0.372376	3.67473	0.347395	3.28565	-0.0416904	3.52096	0.19362	3.22241	-0.104923	3.42846
ADD3	9.49334	-0.180072	10.0443	0.370878	9.52126	-0.152151	9.52952	-0.143896	9.93859	0.265172	9.87972	0.206308	9.30717	-0.36624	-1.01506e-15	9.67341	9.71683	0.0434163	9.32117	-0.352247	9.51874	-0.154677	9.75573	0.0823149	9.60937	-0.0640476	10.1136	0.440137	9.96414	0.290725	9.13287	-0.540541	9.79112	0.117705	9.55226	-0.121157	-0.025837	-0.025837	9.7224	0.0489897	9.89296	0.219547	10.0712	0.397766	9.69475	0.0213331	9.57628	-0.0971309	9.56771
ADH1A	3.97076	0.310742	3.75295	0.0929369	3.58708	-0.0729381	3.34566	-0.314355	3.42103	-0.238989	4.19521	0.535192	3.34743	-0.312589	5.07531e-16	3.66002	2.77237	-0.887652	3.66568	0.00566061	4.07336	0.413345	4.0782	0.418184	4.02635	0.366336	3.26696	-0.39306	3.11236	-0.547659	3.97617	0.31615	3.42786	-0.232157	3.65052	-0.0095001	-0.0550353	-0.0550353	3.70249	0.0424717	3.70913	0.0491131	3.44719	-0.212824	3.58482	-0.0752	4.16965	0.509638	3.62869
ADH1B	0.28139	-0.284825	0.867607	0.301391	0.795529	0.229314	0.75242	0.186204	0.716832	0.150617	-0.00332925	-0.569544	0.553058	-0.0131568	4.7581e-17	0.566215	0.799796	0.233581	1.72552	1.1593	0.653198	0.0869829	0.104858	-0.461357	0.627001	0.0607856	0.0733392	-0.492876	0.380374	-0.185841	0.465413	-0.100802	0.630086	0.0638712	0.338497	-0.227718	0.0135927	0.0135927	0.73608	0.169865	1.29463	0.728414	0.0927978	-0.473417	0.872814	0.306598	-0.199117	-0.765332	0.379304
ADH1C	1.58643	0.471934	0.870538	-0.243954	1.19136	0.0768629	1.17481	0.0603218	0.871368	-0.243125	1.29049	0.175996	0.816456	-0.298036	1.42743e-16	1.11449	0.635407	-0.479085	1.17172	0.0572274	0.701503	-0.412989	0.602697	-0.511795	0.913352	-0.201141	0.871437	-0.243055	1.86895	0.75446	1.11718	0.00268851	0.977486	-0.137006	1.41647	0.301978	-0.0868717	-0.0868717	1.36609	0.251593	1.88166	0.767169	0.943179	-0.171314	1.00514	-0.10935	1.03951	-0.0749816	1.64692
ADH4	1.32027	-0.306818	1.97275	0.34566	1.94212	0.315032	1.36335	-0.263738	1.52292	-0.10417	1.56579	-0.0612931	1.70241	0.0753262	3.17207e-16	1.62709	1.29221	-0.334876	1.37729	-0.249798	2.04922	0.422131	1.58348	-0.04361	1.81107	0.183986	1.4318	-0.195289	1.74086	0.113768	1.21245	-0.414637	1.00188	-0.62521	2.09811	0.471023	-0.0672512	-0.0672512	1.62568	-0.00141097	1.6412	0.0141133	1.55083	-0.076252	1.981	0.353909	1.58907	-0.0380195	1.96138
ADH5	6.59178	-0.241763	7.1533	0.319751	6.69844	-0.135108	7.00804	0.17449	6.77045	-0.063096	7.21631	0.382765	6.39651	-0.43704	1.39571e-15	6.83355	6.80829	-0.0252607	6.49276	-0.340791	6.52838	-0.305161	6.36346	-0.470086	6.95088	0.117331	7.23757	0.404026	7.35314	0.519593	6.50579	-0.327758	6.54573	-0.287813	6.80976	-0.023791	-0.0739712	-0.0739712	6.8294	-0.00414227	7.27715	0.443605	6.70071	-0.132832	7.10041	0.266859	7.08821	0.254661	6.93094
ADH6	1.31926	0.047464	0.939098	-0.332701	0.812589	-0.45921	1.47645	0.204656	1.60863	0.336833	1.31255	0.0407483	1.43401	0.16221	1.11022e-16	1.2718	0.8668	-0.404999	2.05758	0.785784	1.92716	0.655357	1.28617	0.0143724	1.4529	0.181098	0.939823	-0.331976	0.54257	-0.729229	0.737326	-0.534473	1.63094	0.359141	0.604322	-0.667477	-0.0672402	-0.0672402	1.22488	-0.04692	1.59328	0.321485	1.81767	0.545867	0.962296	-0.309503	1.98591	0.714112	0.856137
ADH7	3.57721	0.299846	2.8345	-0.442868	3.17438	-0.10298	3.43365	0.156285	3.48549	0.208131	3.01973	-0.25763	3.41658	0.139215	2.53765e-16	3.27736	3.00559	-0.271772	3.60338	0.326021	3.26947	-0.00789048	3.17916	-0.0982002	2.86342	-0.413944	2.85951	-0.417855	2.90755	-0.369811	3.57425	0.296883	2.96588	-0.311481	3.64801	0.370652	-0.0897397	-0.0897397	3.29162	0.0142591	3.37453	0.0971672	3.53611	0.258751	3.43939	0.16203	3.44413	0.166766	3.18215
ADHFE1	6.04882	-0.187786	6.5118	0.275197	6.17654	-0.0600677	6.02384	-0.212766	6.94361	0.707003	6.3162	0.0795939	5.63543	-0.601174	0	6.23661	7.44485	1.20824	6.1028	-0.133804	6.19872	-0.0378901	6.16651	-0.0700933	5.98159	-0.255014	6.63137	0.394765	6.32682	0.0902113	5.65278	-0.583829	5.913	-0.323602	6.48954	0.252936	0.0541923	0.0541923	6.32174	0.0851372	5.91648	-0.320125	5.91912	-0.317488	6.25962	0.0230101	6.36816	0.131555	5.92112
ADI1	6.41124	-0.280666	7.06817	0.376267	6.58386	-0.108049	6.8536	0.161696	6.58532	-0.106587	6.95362	0.261718	6.38753	-0.304379	0	6.6919	7.01159	0.319688	6.5732	-0.118707	6.84044	0.148537	6.66954	-0.0223688	7.15426	0.462361	6.99299	0.301083	6.94966	0.257757	6.57795	-0.113955	6.6394	-0.0525073	6.56901	-0.122892	0.1059	0.1059	6.51853	-0.173371	6.64265	-0.0492566	6.57083	-0.121072	6.86074	0.168839	6.31885	-0.373054	6.3072
ADIPOQ	4.18035	0.0651906	4.0128	-0.102362	4.13603	0.0208672	3.60952	-0.505641	4.0352	-0.0799586	3.83167	-0.283489	5.00055	0.885393	6.97854e-16	4.11516	4.23474	0.119578	3.88341	-0.231752	4.38842	0.273263	3.59789	-0.517265	3.83317	-0.281991	3.58633	-0.528827	4.06433	-0.0508337	4.37741	0.262254	4.21401	0.0988462	3.71348	-0.401677	-0.12584	-0.12584	4.66739	0.552231	4.09616	-0.0190004	4.61725	0.502089	3.58881	-0.526346	4.34746	0.232303	5.23573
ADIPOR1	12.7603	0.799571	11.6512	-0.309529	11.1631	-0.797667	13.0135	1.05275	12.0819	0.121204	11.3267	-0.634047	11.7285	-0.232285	1.01506e-15	11.9607	11.0201	-0.940676	13.1293	1.16855	12.3648	0.404071	11.9387	-0.0220013	10.8515	-1.10926	12.6444	0.683687	12.7181	0.757376	12.328	0.367221	12.5872	0.626484	11.4282	-0.532525	0.140292	0.140292	11.73	-0.230736	12.2782	0.317448	11.7322	-0.228516	11.8808	-0.0799052	11.4858	-0.474958	12.1274
ADIPOR2	7.98317	-0.413522	8.21854	-0.178155	8.8628	0.466105	8.35382	-0.0428698	8.25372	-0.142977	8.62102	0.224327	8.48378	0.0870915	0	8.39669	8.36083	-0.0358627	8.69088	0.294183	8.4227	0.0260039	8.2939	-0.102791	8.43214	0.035446	8.56433	0.167641	8.17434	-0.222356	8.86901	0.47232	8.03837	-0.358323	8.39171	-0.00498312	0.0271278	0.0271278	7.65914	-0.737552	8.37894	-0.0177551	8.59995	0.203258	8.47637	0.0796746	8.50113	0.104436	8.21994
ADK	6.37434	-0.196402	6.62261	0.0518761	6.61298	0.0422477	6.47764	-0.0930942	6.77143	0.200692	6.52986	-0.0408765	6.60629	0.0355564	1.26883e-16	6.57074	6.34254	-0.228194	6.8593	0.288561	6.70285	0.132116	7.00309	0.432354	6.09337	-0.477368	6.44667	-0.124066	6.62297	0.0522332	6.45452	-0.116222	6.84993	0.279191	6.08828	-0.482452	-0.0243847	-0.0243847	6.28199	-0.288752	7.1598	0.589058	6.51035	-0.0603858	7.05756	0.486823	6.34148	-0.229258	6.27891
ADM	9.54691	-0.240461	8.61408	-1.17329	10.1704	0.383003	10.5588	0.771394	9.7901	0.00272272	10.3003	0.512893	9.53112	-0.256259	0	9.78738	9.12277	-0.664606	10.0923	0.304943	10.3353	0.547973	8.69565	-1.09173	11.0651	1.27769	9.22531	-0.56207	9.05091	-0.736464	10.7056	0.91825	10.5361	0.748758	10.0046	0.217234	0.0959981	0.0959981	9.60821	-0.179162	9.79853	0.011156	9.19909	-0.588291	10.1689	0.381503	9.72494	-0.0624335	9.68628
ADM2	3.26969	-0.284163	3.16988	-0.383971	3.23485	-0.319	3.8561	0.302242	3.41107	-0.142781	3.44558	-0.108278	4.4898	0.93595	-4.44089e-16	3.55385	2.56903	-0.984829	4.07242	0.518569	3.56606	0.0122025	3.52839	-0.0254643	4.00647	0.452617	2.57711	-0.976741	3.47071	-0.0831433	4.15626	0.602404	3.82839	0.274532	3.28007	-0.273786	-0.048364	-0.048364	2.79589	-0.75796	3.94697	0.393118	4.92171	1.36786	3.27952	-0.274338	3.81287	0.259014	3.74117
ADNP	7.85277	-0.000574893	8.14989	0.296546	7.80238	-0.0509587	7.86628	0.0129429	7.88523	0.0318892	8.17037	0.317027	7.24647	-0.606871	-6.34413e-16	7.85334	7.68267	-0.170673	7.66113	-0.192206	7.52749	-0.325852	7.87563	0.0222854	7.9364	0.0830642	8.04398	0.190638	8.25467	0.401331	7.81373	-0.0396052	7.71648	-0.136857	7.76334	-0.0900028	-0.0257877	-0.0257877	7.90721	0.0538723	7.43187	-0.421469	7.61644	-0.236902	8.27993	0.426585	8.25142	0.398076	8.13828
ADORA1	3.14784	-0.177993	3.27463	-0.0512077	3.40765	0.0818155	3.42263	0.0967972	3.33202	0.00618696	3.09045	-0.235383	3.60562	0.279784	3.80648e-16	3.32584	3.36476	0.0389212	3.43126	0.105428	3.12806	-0.197773	3.15367	-0.172161	2.67178	-0.654051	3.32746	0.00162729	3.12921	-0.19663	3.85887	0.533035	3.10587	-0.219968	3.20687	-0.118962	-0.0880533	-0.0880533	3.95932	0.633486	3.46352	0.137682	3.58527	0.259437	3.45111	0.12527	3.00584	-0.319999	3.16327
ADORA2B	4.71209	-0.251343	4.86137	-0.102057	4.54908	-0.414351	5.88833	0.924905	4.82564	-0.13779	5.24221	0.278784	4.66528	-0.298147	-7.61296e-16	4.96343	4.98154	0.0181116	5.82045	0.857026	5.1764	0.212975	4.84129	-0.122142	6.13019	1.16676	5.00014	0.03671	4.33626	-0.627171	4.65524	-0.308186	5.41718	0.453747	4.83641	-0.127015	0.156082	0.156082	4.78025	-0.183174	4.06304	-0.900385	4.49547	-0.467955	5.55543	0.592003	5.02775	0.0643173	4.37738
ADORA3	4.80173	-0.235894	5.1081	0.0704771	5.21861	0.180987	4.85466	-0.182966	5.02613	-0.011495	4.27458	-0.763043	5.97956	0.941934	1.26883e-16	5.03762	5.3321	0.294477	6.0964	1.05877	4.1727	-0.864925	4.37992	-0.657706	5.25927	0.221645	4.30134	-0.736286	4.33889	-0.698736	5.08479	0.0471714	4.90117	-0.136457	4.38362	-0.654007	-0.212605	-0.212605	4.76685	-0.270771	5.11124	0.0736203	6.08209	1.04446	4.29698	-0.740646	6.08317	1.04555	4.78004
ADPGK	8.4561	0.444935	8.13548	0.124323	7.92994	-0.081225	7.85087	-0.160286	8.10328	0.092117	8.16486	0.153696	7.4376	-0.57356	-1.64947e-15	8.01116	8.18778	0.176623	7.91785	-0.0933156	7.85031	-0.160855	7.68671	-0.324453	8.13962	0.128458	7.74045	-0.270708	7.43164	-0.579519	7.98632	-0.0248441	8.44483	0.433671	8.05031	0.0391477	-0.0675795	-0.0675795	8.58433	0.573166	8.02392	0.012756	7.70497	-0.306192	7.97275	-0.0384078	8.25906	0.247899	8.0877
ADPRH	3.9483	-0.528065	5.07754	0.601178	4.13529	-0.34108	4.34192	-0.134441	4.76871	0.292347	4.43726	-0.0391058	4.62553	0.149167	-1.90324e-16	4.47637	4.42885	-0.0475117	4.37376	-0.102603	4.23873	-0.237636	4.24688	-0.229487	5.02596	0.549598	4.83909	0.362722	4.46141	-0.0149506	4.19007	-0.286299	3.97844	-0.497926	4.41932	-0.057048	-0.0561141	-0.0561141	4.38259	-0.0937736	4.05054	-0.425825	4.58469	0.108328	5.28115	0.804785	4.61955	0.143184	3.98788
ADPRHL1	2.92872	-0.244831	3.17315	-0.000394613	3.05804	-0.115512	3.09735	-0.0761988	3.15263	-0.0209209	3.26185	0.0883045	3.5431	0.369553	-6.34413e-17	3.17355	3.63966	0.466107	2.93547	-0.238075	3.49424	0.320686	3.04599	-0.127557	3.36392	0.190374	3.33048	0.156931	3.29668	0.123127	2.9374	-0.236152	3.08341	-0.0901356	3.13441	-0.039143	0.0526162	0.0526162	3.03964	-0.13391	2.83818	-0.335371	3.54991	0.376357	3.01107	-0.162477	2.94123	-0.23232	3.26291
ADPRHL2	7.37448	-0.130982	7.29396	-0.211496	7.99093	0.485467	7.3372	-0.168259	7.12283	-0.382635	7.85468	0.349223	7.56414	0.058681	1.14194e-15	7.50546	7.20682	-0.298642	7.66222	0.156763	7.40806	-0.0974015	6.97292	-0.532537	7.67033	0.164872	7.37872	-0.126737	7.50219	-0.00327014	7.15733	-0.348132	7.4585	-0.0469569	7.26025	-0.245211	-0.137725	-0.137725	7.70022	0.194757	7.5163	0.0108426	8.38336	0.877897	7.21222	-0.293239	7.71431	0.208848	7.84349
ADRA1A	2.49078	-0.0661261	2.56694	0.0100391	2.47765	-0.0792495	2.70308	0.146179	2.55022	-0.00668432	2.56504	0.00813571	2.54461	-0.012294	-6.34413e-17	2.5569	2.5839	0.0269999	2.48758	-0.0693257	2.33258	-0.224326	2.50391	-0.0529972	2.30534	-0.251566	2.5291	-0.0278058	2.69729	0.140388	2.95819	0.401289	2.70474	0.147832	2.40027	-0.156634	-0.00661447	-0.00661447	2.39272	-0.16418	2.44114	-0.115762	2.42768	-0.129224	2.89198	0.335076	2.50074	-0.0561645	2.67584
ADRA1B	3.28733	0.0650889	2.84637	-0.375873	2.84659	-0.375648	3.43167	0.209432	3.31119	0.088954	2.73507	-0.487173	4.09746	0.875219	0	3.22224	2.47632	-0.745916	4.76857	1.54633	3.32968	0.107444	3.09161	-0.130627	2.99694	-0.225297	2.89769	-0.324548	3.3232	0.10096	3.3356	0.113365	3.44804	0.225802	3.10397	-0.118267	0.0549243	0.0549243	3.82049	0.598254	3.66373	0.44149	2.44913	-0.773105	2.78259	-0.439646	3.48	0.257762	3.36801
ADRA1D	1.42221	-0.965347	2.08748	-0.300076	3.35757	0.970013	2.64174	0.25418	2.12659	-0.260972	1.8435	-0.544055	3.23381	0.846256	1.58603e-16	2.38756	1.39676	-0.990797	3.04594	0.658387	2.23498	-0.152579	1.27843	-1.10913	2.68769	0.300134	1.57711	-0.810445	1.59293	-0.794628	3.74338	1.35582	3.05747	0.669916	2.2272	-0.160361	-0.103368	-0.103368	1.65322	-0.734339	1.98741	-0.400144	3.49049	1.10293	2.82678	0.439227	2.18908	-0.198483	3.51334
ADRA2A	4.19628	-0.36628	4.56489	0.00232561	4.55505	-0.00751166	4.90299	0.340425	4.69628	0.133714	3.96407	-0.598498	5.05839	0.495825	0	4.56256	4.13173	-0.430836	3.71571	-0.846859	5.21726	0.654692	5.03855	0.475981	4.404	-0.158562	4.43842	-0.124146	4.22769	-0.334878	4.91639	0.353822	4.57132	0.00875124	4.24513	-0.317437	-0.0719471	-0.0719471	4.72573	0.163166	5.47689	0.914322	4.48669	-0.0758692	4.82632	0.263756	3.94828	-0.614288	4.50112
ADRA2B	4.11083	0.818177	3.365	0.0723493	3.08954	-0.203108	3.39619	0.103542	2.71903	-0.57362	3.57449	0.281841	2.79347	-0.499182	1.26883e-16	3.29265	3.65678	0.364127	3.07603	-0.216619	3.43081	0.13816	2.57759	-0.715063	3.74552	0.452864	3.30333	0.0106773	3.47338	0.180733	2.95155	-0.341096	2.99019	-0.302462	3.81727	0.524624	0.00959459	0.00959459	2.52925	-0.763403	3.3043	0.0116516	3.57728	0.284632	3.53563	0.242975	4.14262	0.849969	2.94253
ADRA2C	3.38556	0.707138	2.40593	-0.272493	2.19307	-0.485358	3.3181	0.63967	2.52101	-0.157417	1.42962	-1.2488	3.49569	0.817262	-3.80648e-16	2.67843	1.82473	-0.853694	3.53419	0.855768	2.75868	0.0802566	3.25447	0.576047	1.05488	-1.62354	2.03732	-0.641102	2.86217	0.18374	3.78302	1.1046	2.91189	0.233468	2.12	-0.55843	-0.0642891	-0.0642891	2.93222	0.253796	4.17759	1.49917	2.38355	-0.294879	1.81402	-0.864405	2.49926	-0.179166	3.6472
ADRB1	2.01266	0.040512	2.19829	0.226143	1.91301	-0.0591421	1.9867	0.0145476	1.77422	-0.197933	1.7679	-0.204251	2.15227	0.180123	9.5162e-17	1.97215	1.84568	-0.126468	2.24155	0.269401	1.5149	-0.457248	1.89269	-0.0794566	1.95933	-0.0128243	2.04359	0.071441	3.10391	1.13176	1.56006	-0.412092	1.96088	-0.0112737	1.46733	-0.504819	-0.0131578	-0.0131578	1.73478	-0.237371	2.54896	0.576809	0.911297	-1.06085	2.19697	0.224819	2.15252	0.18037	2.53166
ADRB2	8.56274	0.54125	7.93176	-0.0897296	7.96511	-0.0563864	7.5763	-0.445189	8.13975	0.118258	8.88515	0.86366	7.08963	-0.931862	1.26883e-15	8.02149	9.16693	1.14543	7.91967	-0.101826	8.10836	0.0868663	7.98668	-0.0348095	7.38812	-0.633375	9.05766	1.03617	8.22666	0.205169	7.05986	-0.961632	7.75198	-0.269508	8.38015	0.358655	0.0831139	0.0831139	7.93449	-0.0870071	7.68697	-0.334522	7.23645	-0.78504	8.06717	0.0456787	7.86507	-0.156418	8.19569
ADRB3	1.86788	0.214582	1.57961	-0.0736898	1.22347	-0.429826	1.35422	-0.299076	2.18651	0.53321	1.61604	-0.037256	1.74535	0.0920563	-1.90324e-16	1.6533	1.29444	-0.358856	2.00045	0.347153	1.95665	0.303354	1.93753	0.284234	1.64333	-0.00997045	1.84037	0.187071	1.31606	-0.337239	1.50067	-0.152626	2.01603	0.362738	1.4494	-0.203892	0.0421964	0.0421964	2.3458	0.6925	1.72863	0.0753379	0.918828	-0.734469	1.36342	-0.289879	1.91926	0.265967	1.27919
ADRBK1	5.15684	0.254887	4.55735	-0.344601	4.92993	0.0279747	5.1229	0.220947	4.91849	0.0165428	4.5185	-0.383452	5.10965	0.207702	-1.01506e-15	4.90195	5.23674	0.334784	4.78827	-0.113685	4.83556	-0.0663924	4.83968	-0.062269	4.95833	0.0563748	4.65119	-0.25076	4.81304	-0.0889154	4.08904	-0.812912	5.00983	0.107883	5.07726	0.175306	-0.0720587	-0.0720587	5.23505	0.333094	4.92668	0.0247301	5.03481	0.132855	5.1129	0.210947	4.69893	-0.203025	4.92298
ADRBK2	5.71856	-0.44462	6.60502	0.441847	6.20885	0.0456755	5.88632	-0.276854	6.26888	0.105702	6.41601	0.252829	6.0386	-0.124579	2.53765e-16	6.16318	6.02234	-0.140835	5.55032	-0.612859	6.12915	-0.0340247	6.04246	-0.12072	6.50022	0.337043	6.36066	0.197481	6.3245	0.161319	6.00348	-0.159694	6.12541	-0.0377704	6.23348	0.0702993	-0.0339762	-0.0339762	6.39247	0.229296	5.85101	-0.312171	5.96202	-0.201156	6.24493	0.0817513	6.25011	0.0869291	6.61136
ADRM1	7.84848	-0.340747	8.26297	0.073739	8.20176	0.0125284	8.23255	0.0433188	8.17622	-0.0130048	7.83136	-0.357871	8.77127	0.582037	3.80648e-16	8.18923	7.63431	-0.554916	8.01817	-0.171055	8.42471	0.23548	8.50995	0.320719	8.18596	-0.00326906	8.48897	0.299745	8.38449	0.195257	8.12689	-0.0623415	8.06428	-0.124946	8.05728	-0.131948	0.000272515	0.000272515	7.87156	-0.317667	8.43963	0.250402	8.68443	0.495198	8.16545	-0.0237757	7.75455	-0.434678	8.16206
ADSL	9.31684	0.442105	8.73631	-0.138431	8.73843	-0.136311	8.44766	-0.427075	8.94666	0.071919	9.11231	0.237575	8.82495	-0.0497825	-1.77636e-15	8.87474	9.23453	0.359791	9.12543	0.250698	8.77876	-0.0959727	9.36689	0.492157	9.12882	0.254082	8.61508	-0.259659	9.28834	0.413603	8.37608	-0.498656	8.43803	-0.436703	9.12046	0.245727	0.0725067	0.0725067	9.19529	0.32055	8.82633	-0.0484086	8.37992	-0.494812	8.73169	-0.143046	8.90941	0.0346729	8.53945
ADSS	4.50939	-0.105769	5.47262	0.85746	4.42535	-0.189802	4.50378	-0.111377	4.74915	0.133997	5.50351	0.888359	3.14229	-1.47287	-6.34413e-16	4.61516	4.50922	-0.105939	4.13003	-0.485121	3.85504	-0.76012	5.41386	0.798706	4.55645	-0.0587051	5.4743	0.859141	5.20332	0.588166	2.97085	-1.6443	4.53091	-0.0842492	4.32924	-0.285919	-0.117834	-0.117834	4.6164	0.00124494	5.12057	0.505419	4.15509	-0.460063	5.4871	0.871949	5.12351	0.508358	3.82105
ADSSL1	3.17406	-0.198685	3.6717	0.298954	3.50626	0.133523	3.40938	0.0366382	3.20529	-0.167456	3.27183	-0.100913	3.37068	-0.00206126	2.53765e-16	3.37274	3.52353	0.150787	3.23011	-0.142635	3.50551	0.132771	3.54145	0.16871	3.65088	0.278136	3.49444	0.121702	3.64286	0.270121	3.64401	0.271265	3.13356	-0.239181	3.40944	0.0366979	0.104837	0.104837	3.01594	-0.356804	2.82585	-0.546888	3.8031	0.430362	3.53543	0.162691	3.03391	-0.338835	2.93425
AEBP1	2.8012	-0.375324	3.26208	0.0855546	3.89145	0.714929	2.71951	-0.457011	2.74504	-0.431489	3.33415	0.157621	3.48224	0.305719	-6.34413e-17	3.17653	3.85833	0.681808	2.79419	-0.382335	2.60742	-0.569104	4.00104	0.824511	2.42576	-0.75076	3.20713	0.0306037	4.29701	1.12049	2.28161	-0.894916	2.82797	-0.348554	3.20597	0.0294403	-0.025882	-0.025882	2.96436	-0.212167	2.40376	-0.772769	3.7801	0.603573	3.18614	0.00961692	4.0554	0.878871	2.74095
AEBP2	5.23155	0.0220218	5.56548	0.355952	5.08392	-0.12561	4.95296	-0.256565	5.34599	0.136465	5.86291	0.653379	4.42388	-0.785642	1.01506e-15	5.20953	6.36576	1.15623	4.53174	-0.677791	5.0898	-0.119727	5.36245	0.15292	5.66003	0.450501	5.5659	0.356369	5.32229	0.112768	4.4132	-0.796323	4.96958	-0.239948	5.39528	0.185756	0.0580757	0.0580757	5.1351	-0.0744238	5.11205	-0.0974746	5.06114	-0.14839	5.06903	-0.140491	5.24683	0.0373065	4.92622
AES	8.13557	-0.380563	8.87792	0.361778	8.92782	0.41168	8.16259	-0.353544	8.40426	-0.111874	8.43547	-0.0806633	8.66932	0.153186	0	8.51614	8.68643	0.170293	8.02439	-0.491751	8.56643	0.0502925	9.21588	0.69974	8.17743	-0.338703	8.83969	0.323552	9.08848	0.572343	8.12244	-0.393701	7.76457	-0.751568	8.78152	0.265383	0.0105881	0.0105881	8.6091	0.0929668	8.4763	-0.0398421	8.51792	0.00178314	8.26695	-0.249185	8.45469	-0.0614479	8.41041
AFAP1L2	4.07853	-0.28483	4.79835	0.434997	4.1676	-0.19576	4.11955	-0.243813	4.01542	-0.347935	4.24946	-0.113896	5.11459	0.751237	0	4.36336	4.75239	0.389032	4.39302	0.0296672	3.88984	-0.473523	4.35745	-0.00590746	4.47892	0.115562	4.62749	0.264129	4.10509	-0.258267	4.58774	0.224387	3.71922	-0.644141	4.95739	0.594034	0.0234974	0.0234974	3.97994	-0.383414	4.32334	-0.0400142	4.23699	-0.126372	4.56387	0.200515	4.19784	-0.165516	4.34417
AFF1	5.60297	0.047889	5.6179	0.0628214	5.61059	0.0555084	5.68821	0.133131	5.78918	0.234097	5.69464	0.139558	4.88208	-0.673005	7.61296e-16	5.55508	4.89198	-0.663103	5.82919	0.274111	5.43121	-0.123875	4.99706	-0.55802	5.70549	0.150411	5.74216	0.187073	5.24432	-0.310761	5.62795	0.0728688	6.49093	0.93585	5.26407	-0.291018	-0.0326463	-0.0326463	5.61212	0.0570382	5.42333	-0.131756	4.99858	-0.556506	5.97771	0.422629	5.51735	-0.03773	5.89221
AFF2	1.48881	-0.0854966	1.78231	0.208004	1.27887	-0.295434	1.77719	0.202886	1.45848	-0.115828	1.64155	0.0672448	1.59293	0.0186235	-9.5162e-17	1.57431	1.57073	-0.00357117	1.61226	0.0379552	1.71804	0.143734	1.93694	0.362636	1.74267	0.168369	1.16161	-0.412693	1.86486	0.290551	1.17149	-0.402817	1.3533	-0.221002	1.3177	-0.256604	-0.0293441	-0.0293441	1.0847	-0.489609	0.80309	-0.771215	2.28362	0.709312	1.72866	0.154359	1.78316	0.208858	1.7414
AFF3	2.06347	-0.449412	2.76599	0.253118	2.93805	0.425175	2.07531	-0.437566	2.66504	0.152161	2.87655	0.363677	2.20573	-0.307152	0	2.51288	3.00882	0.495947	2.1958	-0.317082	2.45602	-0.056857	2.98287	0.46999	2.44787	-0.0650088	2.70866	0.195778	3.24555	0.732676	2.2302	-0.282676	2.12412	-0.388762	2.27095	-0.241926	0.054208	0.054208	2.09023	-0.422646	2.37393	-0.138944	2.10046	-0.412422	2.08132	-0.431557	2.56993	0.0570557	2.51476
AFF4	5.02678	0.267289	5.0727	0.313211	4.48597	-0.273521	4.50065	-0.25884	4.90001	0.140516	5.33632	0.576833	3.994	-0.765488	-3.17207e-16	4.75949	4.79596	0.0364738	4.1108	-0.648694	4.78691	0.0274155	4.44849	-0.311004	5.00127	0.241778	4.89464	0.135146	4.57902	-0.180474	4.23841	-0.521083	4.91035	0.150863	4.73794	-0.0215535	-0.109113	-0.109113	4.67079	-0.0887023	5.03004	0.270548	4.21881	-0.540675	5.62668	0.867193	5.13302	0.373533	4.34618
AFG3L2	6.2675	-0.282898	6.74682	0.196431	6.37844	-0.171956	6.23574	-0.314656	6.47167	-0.0787263	6.51101	-0.0393812	7.24158	0.691187	-3.80648e-16	6.55039	6.26898	-0.28141	6.62344	0.0730434	6.85607	0.305678	7.24559	0.695193	6.36546	-0.184938	6.71726	0.166862	7.05455	0.504152	6.27424	-0.276149	6.03318	-0.517216	6.17127	-0.37912	0.0106096	0.0106096	6.55566	0.00526609	6.91673	0.366332	6.09248	-0.457914	6.51859	-0.0318013	6.50604	-0.0443572	6.24005
AFM	1.18838	-0.0825882	0.637728	-0.633241	1.80114	0.530168	1.0291	-0.24187	1.74668	0.475708	1.17353	-0.0974388	1.32023	0.0492623	9.5162e-17	1.27097	1.04428	-0.226693	1.26734	-0.00362924	1.73992	0.468952	1.35685	0.0858857	0.876041	-0.394928	1.26616	-0.00480706	1.41779	0.146826	1.60743	0.336456	0.689633	-0.581336	0.831924	-0.439045	-0.0612318	-0.0612318	1.85657	0.585603	1.30993	0.0389652	1.92046	0.649494	0.940939	-0.33003	2.06398	0.793013	1.10416
AFMID	5.03083	1.02102	3.67254	-0.337273	3.17546	-0.834352	4.72801	0.718198	3.67114	-0.33867	3.64566	-0.364149	4.14503	0.135225	2.53765e-16	4.00981	3.65674	-0.353071	4.53624	0.526434	3.90832	-0.101484	3.48352	-0.526292	4.37668	0.36687	4.05553	0.045723	3.52866	-0.481145	3.78515	-0.22466	4.78931	0.779497	3.24566	-0.764144	-0.0732273	-0.0732273	3.52164	-0.488169	5.67353	1.66372	3.59756	-0.412249	5.13959	1.12978	3.94508	-0.064732	3.01493
AFP	3.46344	0.0949597	3.39245	0.0239694	3.74089	0.372412	3.95797	0.589488	2.94201	-0.426471	3.10093	-0.267549	2.98167	-0.386809	-1.26883e-16	3.36848	3.26854	-0.0999372	3.93292	0.564442	3.04959	-0.318885	3.07892	-0.289557	3.98978	0.621302	3.76594	0.397466	3.89784	0.529359	3.11123	-0.25725	2.88141	-0.487063	2.87429	-0.494189	0.0165688	0.0165688	3.40331	0.0348349	3.26168	-0.106802	3.16907	-0.199408	3.79236	0.42388	3.38235	0.013873	2.7973
AFTPH	8.62159	-0.396616	8.97833	-0.0398742	8.93202	-0.0861851	9.36415	0.345943	8.82625	-0.191956	8.70374	-0.314466	9.70136	0.683154	-2.53765e-16	9.01821	8.56136	-0.456849	9.26829	0.250086	9.59434	0.576139	8.58874	-0.429462	8.98256	-0.0356446	9.01367	-0.00453941	8.90589	-0.112313	9.4585	0.440291	9.52364	0.505432	8.48578	-0.532428	0.0200713	0.0200713	8.57065	-0.447557	8.99206	-0.026141	9.41158	0.393377	9.11157	0.0933594	8.98528	-0.0329211	8.97747
AGA	7.01897	0.287952	7.13797	0.406949	6.56575	-0.165263	6.41474	-0.316274	6.67058	-0.0604418	7.30194	0.570926	6.00717	-0.723848	-5.07531e-16	6.73102	7.5551	0.824085	6.40678	-0.324242	6.84293	0.111918	6.76463	0.0336151	7.12144	0.390419	6.88851	0.157498	7.26079	0.529773	5.76857	-0.962445	6.70489	-0.0261291	6.62937	-0.101649	0.0632843	0.0632843	6.5832	-0.147816	6.93483	0.203809	6.32996	-0.401058	6.85717	0.12615	6.8744	0.143383	6.39806
AGBL1	1.75786	-0.12893	1.93662	0.0498256	1.65777	-0.22902	1.92509	0.0383009	1.97935	0.0925625	1.89037	0.00357663	2.06048	0.173684	-9.5162e-17	1.88679	1.83218	-0.0546108	2.01445	0.127658	1.46544	-0.421351	1.6828	-0.203986	1.95604	0.0692479	1.84203	-0.0447638	1.93883	0.0520437	2.59468	0.707894	1.83131	-0.0554798	1.99763	0.110837	0.0287489	0.0287489	1.92257	0.0357742	1.70764	-0.179147	1.99088	0.104086	1.55116	-0.335628	1.67185	-0.214941	1.81373
AGBL2	4.3969	0.151404	4.14523	-0.100269	4.4762	0.230704	4.06892	-0.176574	3.85375	-0.391743	4.23045	-0.0150488	4.54702	0.301527	2.53765e-16	4.2455	4.61016	0.364667	4.42975	0.184256	4.16171	-0.0837839	4.48711	0.241611	4.66789	0.422399	4.12515	-0.120344	4.43882	0.19332	3.82874	-0.416757	3.81297	-0.43253	4.06689	-0.178602	0.0174236	0.0174236	4.70532	0.459823	4.3607	0.115208	3.79341	-0.45209	4.7943	0.548805	4.1685	-0.0769904	3.7081
AGBL3	2.55814	-0.00511124	2.26568	-0.297572	2.69801	0.134759	2.64242	0.0791716	2.71104	0.147789	2.85072	0.287468	2.21675	-0.346504	1.26883e-16	2.56325	2.47663	-0.0866216	2.70414	0.140889	2.08503	-0.478217	2.31374	-0.249507	2.27913	-0.284125	2.00282	-0.560426	2.54455	-0.0186996	2.8301	0.266845	2.33264	-0.230609	2.32256	-0.240695	-0.174117	-0.174117	3.01869	0.455442	2.86996	0.306714	2.31574	-0.24751	2.88943	0.326178	3.02682	0.463571	3.09992
AGBL4	2.52297	0.344984	2.01951	-0.158476	2.429	0.251017	1.71917	-0.45881	2.17156	-0.00641813	2.1157	-0.0622829	2.26797	0.0899851	-6.34413e-17	2.17798	1.58376	-0.594219	2.48643	0.308449	1.73891	-0.439071	2.16546	-0.0125216	2.32688	0.148903	2.32603	0.148051	2.0036	-0.17438	1.84234	-0.33564	2.7342	0.556222	2.22959	0.051613	-0.0342593	-0.0342593	1.93794	-0.240041	2.83626	0.658282	2.09186	-0.0861231	2.48863	0.310651	1.60061	-0.577369	2.47355
AGER	4.87822	-0.282302	4.96616	-0.194362	5.35875	0.198232	4.87222	-0.288304	5.28071	0.120187	5.11859	-0.0419359	5.64901	0.488485	-5.07531e-16	5.16052	5.32087	0.160351	5.27553	0.115009	5.27068	0.110157	4.93808	-0.222439	4.88892	-0.271598	4.89163	-0.268895	4.93425	-0.226267	5.3992	0.238679	5.61166	0.451141	5.22101	0.0604847	0.0146623	0.0146623	5.04616	-0.114364	4.49903	-0.661492	5.25333	0.0928085	4.99244	-0.168085	5.43269	0.272168	5.39487
AGGF1	6.76915	0.212066	6.73271	0.175623	6.45308	-0.104008	6.47482	-0.0822676	6.76036	0.203276	6.76828	0.211195	5.9412	-0.615885	-1.26883e-16	6.55708	6.87128	0.314192	6.7693	0.212218	6.39905	-0.158033	6.59807	0.0409904	6.78506	0.227976	6.87445	0.317363	6.53147	-0.0256165	5.96204	-0.595049	6.39522	-0.161865	6.62533	0.0682481	0.0240424	0.0240424	6.58646	0.0293751	6.65697	0.0998849	6.0007	-0.556384	6.79435	0.237269	6.47271	-0.0843732	6.4527
AGL	7.56079	0.123125	7.51981	0.0821463	7.33262	-0.105041	7.36212	-0.0755475	7.49525	0.0575834	7.6857	0.248038	7.10736	-0.330304	-2.53765e-16	7.43766	7.77627	0.338611	7.16622	-0.271443	7.43294	-0.0047273	7.43183	-0.00583022	7.39252	-0.0451471	7.76279	0.325127	7.65411	0.216449	7.11938	-0.318287	7.41084	-0.0268237	7.57586	0.138198	0.0346126	0.0346126	7.32508	-0.11258	7.27638	-0.161288	7.36702	-0.0706488	7.48373	0.0460708	7.46995	0.0322848	7.42359
AGMAT	5.1704	-0.324005	5.79623	0.301825	5.8065	0.312095	5.73626	0.241859	5.20626	-0.288147	5.69346	0.199055	5.05172	-0.442683	-5.07531e-16	5.4944	5.57114	0.0767424	5.55128	0.0568736	5.2301	-0.264304	6.22418	0.729773	5.56391	0.0695105	5.27377	-0.220629	6.03651	0.542106	4.96096	-0.533438	4.96291	-0.531491	5.41247	-0.0819323	-0.0156789	-0.0156789	5.46946	-0.0249437	5.91338	0.418977	5.38329	-0.111116	5.34523	-0.149168	5.54501	0.050607	5.24528
AGPAT1	7.13545	0.228814	6.51431	-0.392326	6.80758	-0.0990476	7.23509	0.328459	6.91063	0.00400306	6.65848	-0.248148	7.08488	0.178244	3.80648e-16	6.90663	6.9834	0.0767663	7.29033	0.383702	7.05859	0.151957	6.54429	-0.362336	6.93741	0.0307749	6.48612	-0.420511	6.66142	-0.24521	7.21133	0.304696	6.84433	-0.0622996	7.16948	0.262846	0.0120386	0.0120386	6.8178	-0.088828	6.61202	-0.294608	7.24101	0.334383	6.84974	-0.0568947	6.79081	-0.115817	7.34197
AGPAT2	6.46485	-0.268679	6.45501	-0.278521	6.94828	0.214751	6.59822	-0.135313	6.63458	-0.0989501	6.46686	-0.266669	7.56691	0.83338	1.26883e-16	6.73353	6.12922	-0.604305	6.97889	0.245361	6.8983	0.164776	6.31674	-0.416793	7.32387	0.590341	6.41229	-0.321234	6.23726	-0.496266	6.89393	0.160398	7.23245	0.498925	6.56647	-0.167063	-0.034586	-0.034586	6.68924	-0.0442887	6.60022	-0.133305	7.66915	0.935621	6.66865	-0.0648796	6.76298	0.0294548	6.83832
AGPAT3	4.90812	-0.505943	5.70048	0.28641	5.16077	-0.253294	5.7912	0.377134	5.42259	0.00851901	5.3187	-0.0953668	5.59661	0.182542	-1.39571e-15	5.41407	4.91442	-0.499649	5.69578	0.281712	5.752	0.337929	6.05858	0.64451	5.31618	-0.0978895	5.44755	0.0334815	5.40511	-0.00895398	5.0594	-0.354671	5.73233	0.318266	4.84223	-0.571837	0.00828978	0.00828978	5.59856	0.184492	5.7949	0.380828	5.30386	-0.110206	5.61745	0.203382	5.12895	-0.285115	4.87832
AGPAT4	5.56022	0.457489	4.94648	-0.156249	5.17782	0.0750907	4.97035	-0.132383	5.02411	-0.0786249	5.49397	0.391235	4.54618	-0.556558	3.80648e-16	5.10273	5.26866	0.16593	4.90597	-0.196765	4.93098	-0.171754	5.2907	0.187966	4.94841	-0.154328	5.08625	-0.0164863	4.93817	-0.164565	4.36883	-0.733907	4.36837	-0.73436	5.36309	0.260357	-0.155791	-0.155791	5.42518	0.32245	5.346	0.243268	4.95195	-0.150782	5.17819	0.0754517	5.37742	0.274686	5.51384
AGPAT5	6.38507	-0.16548	6.95189	0.40133	6.50105	-0.0495035	6.37517	-0.175381	6.587	0.0364467	7.1123	0.561744	5.9414	-0.609156	-6.34413e-16	6.55056	6.61045	0.0598901	6.00644	-0.544111	6.5776	0.0270422	7.25761	0.707053	6.47435	-0.0762039	6.82002	0.269466	6.93483	0.384275	5.95616	-0.594396	6.23041	-0.320149	6.22547	-0.325086	-0.041222	-0.041222	6.53274	-0.0178182	6.57346	0.0229026	6.50626	-0.0442991	6.49519	-0.0553656	6.72257	0.172012	6.42372
AGPAT6	4.20493	-0.1919	4.99182	0.594986	4.37	-0.0268296	3.4739	-0.922926	4.74632	0.349495	4.5986	0.20177	4.39223	-0.0045947	1.90324e-16	4.39683	4.72882	0.331987	3.51232	-0.884505	4.57536	0.178529	3.69997	-0.696864	4.58629	0.189456	4.168	-0.228825	4.88898	0.492146	3.81808	-0.578745	4.18843	-0.208401	4.49405	0.0972231	-0.1308	-0.1308	4.83778	0.440951	3.96698	-0.429854	4.63467	0.237842	4.42094	0.0241111	5.06343	0.666601	4.76669
AGPS	6.79417	0.216444	6.45916	-0.118567	6.73425	0.156525	6.37422	-0.203506	6.61584	0.0381127	7.0624	0.484669	6.00405	-0.573678	-1.14194e-15	6.57773	6.51016	-0.0675678	7.42834	0.850612	6.54298	-0.0347461	6.7896	0.211869	6.75052	0.172792	6.67094	0.0932098	6.50444	-0.0732935	6.07997	-0.497762	6.63318	0.0554511	6.39565	-0.182081	0.0528483	0.0528483	6.47355	-0.10418	6.71732	0.139591	5.97686	-0.600867	7.10933	0.531602	6.30503	-0.272704	6.14901
AGR2	0.381493	-0.477285	1.42688	0.568102	0.488296	-0.370483	0.941521	0.082742	0.867291	0.00851212	0.992462	0.133683	0.913507	0.0547286	-7.93016e-18	0.858779	0.706776	-0.152002	0.109354	-0.749425	0.781447	-0.0773318	0.796001	-0.062778	0.782965	-0.0758132	1.28927	0.43049	1.45239	0.593608	0.878337	0.0195579	0.605237	-0.253541	1.39247	0.533695	0.020646	0.020646	0.631046	-0.227733	1.14887	0.290088	1.50077	0.641991	1.39101	0.532233	0.207967	-0.650812	-0.140069
AGR3	0.641885	0.113786	0.474036	-0.0540631	0.547982	0.0198825	0.749871	0.221772	0.639278	0.111179	0.506436	-0.0216632	0.137206	-0.390893	3.96508e-17	0.528099	0.613725	0.0856255	0.437458	-0.0906406	0.470437	-0.0576616	0.814169	0.28607	0.179349	-0.34875	0.494761	-0.0333385	0.576061	0.0479615	0.951402	0.423303	0.291873	-0.236227	0.190339	-0.33776	-0.0261418	-0.0261418	0.693642	0.165543	0.541306	0.0132067	0.935148	0.407049	0.408818	-0.119281	1.00584	0.477739	0.350371
AGRN	2.39909	-0.407301	2.95312	0.146732	3.28231	0.475914	2.82625	0.0198574	2.48952	-0.316876	2.66194	-0.144455	3.03252	0.226129	-3.80648e-16	2.80639	3.34908	0.542687	2.7644	-0.0419893	2.68626	-0.120135	2.41633	-0.390058	2.99007	0.18368	3.09095	0.284554	2.96114	0.154747	2.46302	-0.343369	2.60766	-0.198736	2.73519	-0.071202	1.78524e-05	1.78524e-05	2.29051	-0.515882	2.237	-0.569397	3.08619	0.279801	2.87621	0.0698225	2.78364	-0.0227471	2.93332
AGRP	2.83207	-0.0151315	2.74682	-0.100374	3.15716	0.309964	2.48603	-0.361164	2.62479	-0.222402	3.09608	0.248886	2.98742	0.140221	-4.44089e-16	2.8472	3.00715	0.159955	2.40219	-0.445003	3.33178	0.484579	2.75952	-0.0876732	3.66409	0.816892	2.74703	-0.100166	2.56681	-0.280385	2.30261	-0.544588	2.58683	-0.260362	3.67267	0.825473	0.0568721	0.0568721	2.81834	-0.0288592	2.19497	-0.65223	3.01271	0.165516	2.68315	-0.164051	3.1524	0.305204	2.94763
AGT	3.7941	-0.397096	4.19383	0.00263656	4.0543	-0.136888	4.28137	0.0901779	4.42963	0.238434	4.23502	0.0438273	4.3501	0.158908	5.70972e-16	4.19119	3.70663	-0.484564	4.38554	0.194347	3.96325	-0.227939	3.9161	-0.27509	4.5371	0.345908	4.70705	0.515855	3.69661	-0.494578	4.21554	0.0243504	3.77703	-0.414167	4.58593	0.394735	-0.0421142	-0.0421142	4.3741	0.182912	4.26874	0.0775495	4.15598	-0.0352075	4.558	0.366811	3.8903	-0.300895	4.09297
AGTPBP1	7.74924	-0.0496648	7.79397	-0.00493641	7.6903	-0.108604	8.07812	0.279222	8.01699	0.218085	7.99864	0.199743	7.26506	-0.533846	1.26883e-16	7.7989	7.88793	0.0890278	7.88303	0.0841288	7.63667	-0.162231	7.1437	-0.655199	8.2842	0.485295	7.81616	0.0172546	7.61588	-0.183022	7.74	-0.0589054	8.13713	0.338227	7.86539	0.0664839	0.00210611	0.00210611	7.82724	0.028336	7.71244	-0.0864659	7.73671	-0.0621947	8.03307	0.234164	7.97199	0.173084	7.8119
AGTR1	2.58873	0.132954	2.43769	-0.0180905	2.78119	0.325412	2.67733	0.22155	2.16822	-0.287555	2.35534	-0.100439	2.18195	-0.273832	6.34413e-17	2.45578	1.87058	-0.585201	2.62485	0.169067	2.14877	-0.307009	2.60704	0.151263	2.66014	0.204357	2.50373	0.0479556	2.28044	-0.175334	2.53992	0.084143	2.66808	0.212303	2.49008	0.0342996	-0.0164155	-0.0164155	2.52641	0.0706343	2.86512	0.409338	2.31132	-0.144456	2.48005	0.0242703	2.33633	-0.119449	2.27334
AGTR2	1.97175	0.308679	1.47468	-0.188401	2.14096	0.477888	1.43273	-0.230345	1.64414	-0.0189359	1.4084	-0.254672	1.56886	-0.0942118	1.58603e-16	1.66308	1.62657	-0.0365042	2.36528	0.702202	1.85893	0.19585	1.4206	-0.242474	1.37771	-0.285367	1.7553	0.0922274	1.43111	-0.23197	2.27466	0.61158	1.06119	-0.601885	0.87252	-0.790556	-0.0586897	-0.0586897	1.31524	-0.347834	3.0438	1.38072	1.10046	-0.562621	1.5859	-0.0771788	1.61064	-0.0524381	1.61781
AGTRAP	8.46458	0.184249	7.74935	-0.530978	8.28005	-0.000282143	8.52038	0.24005	7.99527	-0.285057	7.95669	-0.323642	8.99599	0.71566	-5.07531e-16	8.28033	7.70213	-0.578194	8.37619	0.0958626	8.72523	0.444901	7.74579	-0.534538	8.94917	0.668846	7.90864	-0.371685	7.6471	-0.633228	8.65156	0.371227	8.38798	0.107654	8.10777	-0.172554	-0.060171	-0.060171	8.19871	-0.0816228	8.35966	0.0793304	8.97363	0.6933	8.37863	0.0982983	8.29646	0.0161327	8.38257
AGXT	2.05477	0.52549	1.25531	-0.273972	1.21361	-0.315667	1.85404	0.324759	1.46369	-0.0655909	1.22046	-0.308815	1.64308	0.113796	2.53765e-16	1.52928	1.50062	-0.0286588	1.58527	0.0559918	1.40141	-0.127866	1.68177	0.152488	1.27798	-0.251303	1.30773	-0.221554	0.5794	-0.94988	1.49092	-0.0383572	1.70278	0.1735	1.42778	-0.101501	-0.133714	-0.133714	2.31349	0.784205	1.26564	-0.263635	1.27164	-0.25764	2.64522	1.11594	1.47596	-0.0533179	1.09511
AGXT2	1.37439	0.209549	0.847473	-0.317364	1.04406	-0.120777	1.63862	0.473784	1.03174	-0.133094	1.35628	0.191447	0.861293	-0.303544	-2.53765e-16	1.16484	1.40996	0.245118	0.682306	-0.482531	1.44424	0.2794	1.02445	-0.14039	1.11175	-0.0530859	1.5654	0.400558	1.16194	-0.00289612	0.59431	-0.570528	1.56369	0.398848	0.977248	-0.187589	-0.0113097	-0.0113097	0.667387	-0.49745	1.76497	0.600136	1.66124	0.4964	1.46665	0.301817	0.612275	-0.552562	1.87779
AHCTF1	7.54555	-0.143829	7.66677	-0.0226121	7.78611	0.0967221	7.84573	0.156342	8.00435	0.31497	7.66733	-0.0220527	7.30984	-0.379541	1.26883e-16	7.68938	7.61317	-0.0762095	7.52463	-0.164756	7.70715	0.0177635	7.26012	-0.429269	7.41439	-0.274995	7.69397	0.00458866	7.43154	-0.257848	8.02899	0.339602	8.05596	0.366578	7.60896	-0.0804208	-0.0554966	-0.0554966	7.77458	0.0851956	7.78373	0.0943411	7.73999	0.0506055	7.87946	0.190072	7.77017	0.0807822	7.64312
AHCY	7.93946	0.407341	7.35341	-0.178713	7.457	-0.0751234	7.1603	-0.371819	7.07917	-0.452953	7.86176	0.329637	7.87375	0.341629	2.53765e-16	7.53212	8.05983	0.527705	7.16326	-0.368858	7.58532	0.0531952	7.55921	0.0270929	7.8287	0.296574	7.62473	0.0926096	7.89289	0.360767	6.672	-0.86012	7.15921	-0.37291	7.76273	0.230608	-0.0013335	-0.0013335	7.56469	0.0325717	7.31788	-0.214237	7.74871	0.216592	7.17427	-0.35785	7.70891	0.176789	7.53883
AHCYL1	7.32106	-0.672262	8.12768	0.134354	7.93996	-0.0533639	7.80789	-0.185433	8.20864	0.215312	8.0325	0.0391729	8.51555	0.52222	5.07531e-16	7.99333	8.04038	0.0470543	7.8114	-0.18193	8.01373	0.0204043	8.01213	0.0188	7.82363	-0.169699	8.58838	0.595055	8.42558	0.432256	7.74245	-0.250881	7.63794	-0.355381	7.78129	-0.21204	-0.00563622	-0.00563622	7.6078	-0.385529	7.57893	-0.414394	8.06201	0.0686791	8.51935	0.526029	7.85849	-0.134834	7.71922
AHDC1	2.4358	-0.125628	2.54841	-0.013017	2.60602	0.0445954	2.1557	-0.405728	2.56145	1.82506e-05	2.19384	-0.367586	3.42877	0.867345	-6.34413e-17	2.56143	2.4862	-0.0752295	1.86486	-0.696566	2.67848	0.117057	3.68022	1.11879	2.28376	-0.27767	2.9566	0.395175	3.13757	0.576144	2.36326	-0.19817	2.15945	-0.401975	2.58443	0.0230042	0.0580559	0.0580559	2.43512	-0.126304	2.38076	-0.180668	2.6038	0.0423697	2.07753	-0.483899	2.15067	-0.410753	2.58031
AHI1	2.27249	-0.376117	2.70637	0.0577615	3.36123	0.71262	2.48849	-0.160116	2.94957	0.300965	3.00707	0.358463	1.75503	-0.893577	-3.17207e-17	2.64861	4.15826	1.50965	1.90708	-0.741526	2.62429	-0.0243169	2.74725	0.0986457	2.51477	-0.133839	3.31688	0.668277	2.83626	0.187655	1.54916	-1.09945	2.0625	-0.586111	2.93802	0.289415	0.0168406	0.0168406	2.38792	-0.260689	2.32763	-0.320977	2.09451	-0.554093	2.43464	-0.213966	3.03262	0.384016	2.89411
AHNAK	4.7399	-0.0964376	5.25596	0.419621	4.68957	-0.146764	4.06593	-0.770403	4.98027	0.143932	5.1877	0.351366	4.93502	0.0986848	0	4.83633	5.53471	0.698379	4.92974	0.0934101	4.80291	-0.033428	5.31003	0.473693	4.9024	0.0660666	5.1884	0.35207	4.70267	-0.133664	4.09419	-0.742142	4.22704	-0.609291	5.26548	0.429146	0.059424	0.059424	4.41266	-0.42367	4.67049	-0.165843	4.41438	-0.421958	5.43973	0.603396	4.70473	-0.131601	4.60367
AHR	8.0668	-0.189024	8.33817	0.0823427	8.19612	-0.0597021	7.85457	-0.401255	8.20172	-0.0541105	8.55043	0.294606	8.58297	0.327144	-2.53765e-16	8.25583	8.38748	0.131649	7.82677	-0.429055	7.97461	-0.281212	8.38171	0.125884	8.17246	-0.0833657	8.41197	0.156142	8.40483	0.149006	8.27708	0.021257	7.80175	-0.45408	8.12016	-0.135665	-0.079944	-0.079944	8.30866	0.0528352	8.33817	0.0823472	8.50961	0.253785	8.96591	0.71008	8.26276	0.00692918	8.08804
AHRR	4.24872	0.0132339	4.31301	0.0775215	4.60318	0.367693	4.08381	-0.151675	4.13938	-0.0961072	4.13528	-0.10021	4.12503	-0.110456	-7.61296e-16	4.23549	4.14305	-0.0924364	3.67264	-0.562842	3.99382	-0.241664	3.67515	-0.560337	4.92736	0.691872	4.84828	0.612796	4.3712	0.135717	4.33633	0.100846	4.74626	0.510778	4.20877	-0.0267186	0.0568011	0.0568011	4.6173	0.381815	4.09903	-0.136458	4.11695	-0.118535	4.1296	-0.105881	4.18586	-0.0496276	3.95371
AHSA1	7.47037	-0.688264	8.35186	0.19322	8.17331	0.0146755	8.50229	0.343653	7.95776	-0.200872	8.28571	0.127075	8.36915	0.210513	-1.26883e-15	8.15864	7.39714	-0.761496	8.17391	0.015275	8.43371	0.275074	9.01981	0.861176	7.94248	-0.216154	8.25626	0.0976187	8.06751	-0.0911295	7.99448	-0.164154	8.16746	0.00881862	8.28413	0.125498	0.0150526	0.0150526	8.2403	0.0816598	8.44556	0.286922	7.77499	-0.383642	7.98108	-0.177554	8.19877	0.0401334	7.9953
AHSA2	7.29001	0.496113	7.02666	0.232761	6.5302	-0.26369	6.25193	-0.541961	7.01654	0.222646	6.97045	0.176556	6.47147	-0.322425	1.26883e-16	6.79389	7.69331	0.899417	6.1243	-0.669596	6.75816	-0.0357386	6.63833	-0.155562	6.93438	0.140487	7.24385	0.449958	6.89529	0.101392	5.9915	-0.802394	6.89165	0.0977529	6.43965	-0.354242	-0.0328526	-0.0328526	7.13837	0.344476	6.54104	-0.252851	7.32149	0.527593	6.85785	0.0639515	6.4799	-0.313999	6.89805
AHSG	1.86863	-0.0353071	2.19751	0.293575	1.02097	-0.88296	1.86292	-0.0410118	2.33255	0.428613	2.07287	0.168934	1.97209	0.0681557	-1.58603e-16	1.90393	2.13772	0.233783	1.12593	-0.778005	2.14906	0.24513	1.49165	-0.412285	2.05261	0.148674	2.56464	0.660703	1.88958	-0.0143515	1.02078	-0.883151	1.38257	-0.521367	1.69381	-0.210126	-0.1531	-0.1531	1.40737	-0.496564	2.35222	0.448283	2.13437	0.230435	2.44291	0.538977	2.0846	0.180662	2.57488
AICDA	1.82987	-0.628398	2.79014	0.331873	2.58679	0.128524	2.66946	0.211186	2.16753	-0.29074	2.60702	0.148749	2.55708	0.0988067	5.39251e-16	2.45827	2.18781	-0.270455	1.63191	-0.826363	2.97782	0.519549	2.13985	-0.318422	2.35548	-0.102786	3.03978	0.581508	2.90089	0.442625	2.18103	-0.277234	2.65096	0.192694	2.06829	-0.389979	-0.0448863	-0.0448863	2.92687	0.468601	1.92734	-0.53093	1.9557	-0.502566	2.37665	-0.0816186	3.19892	0.740653	2.21799
AIF1	9.0687	-0.0656574	9.38381	0.249459	8.99926	-0.135096	9.27438	0.140022	9.18849	0.0541387	8.47821	-0.656147	9.54763	0.413281	2.53765e-16	9.13435	9.23822	0.103867	9.67524	0.540883	9.62777	0.493414	8.48724	-0.647118	9.68991	0.555558	8.88737	-0.246985	8.65817	-0.476181	9.1248	-0.00955226	9.22673	0.0923725	9.47811	0.343759	0.0750018	0.0750018	8.96725	-0.167101	9.11128	-0.0230718	8.91884	-0.215517	9.37174	0.237387	9.06518	-0.0691742	8.98587
AIFM1	5.86725	-0.792407	7.00187	0.342212	6.79368	0.134028	6.76477	0.105114	6.57517	-0.0844843	6.53772	-0.121936	7.07713	0.417472	2.53765e-16	6.65966	6.74301	0.0833555	6.74647	0.0868136	6.67012	0.0104664	7.31645	0.656793	6.58101	-0.0786496	7.13747	0.477817	6.99119	0.331534	6.37297	-0.286682	6.38062	-0.27903	6.32623	-0.333423	0.0668995	0.0668995	6.75198	0.0923214	6.76507	0.105415	5.79888	-0.860772	7.14349	0.483835	6.32768	-0.33198	6.1683
AIG1	5.511	0.0579969	5.80508	0.352077	5.07842	-0.374584	5.62185	0.168853	5.57309	0.120088	5.53055	0.0775521	5.05102	-0.401983	8.88178e-16	5.453	5.57804	0.125041	5.4612	0.00820062	5.38678	-0.0662214	5.10238	-0.350623	5.83404	0.381042	5.31851	-0.134486	5.39699	-0.0560106	5.32815	-0.124852	5.99235	0.539351	5.62919	0.176187	0.0497629	0.0497629	4.92456	-0.528437	5.08912	-0.363877	5.25752	-0.195477	5.40939	-0.0436135	5.6334	0.1804	5.89404
AIM1	8.29037	-0.16738	8.59925	0.141495	8.3503	-0.107456	8.45996	0.00220877	8.39917	-0.0585843	8.21899	-0.238763	8.88623	0.428481	-7.61296e-16	8.45775	8.51702	0.0592706	8.58574	0.127985	8.68307	0.225321	8.34338	-0.114369	8.483	0.0252437	8.57456	0.116807	8.43771	-0.0200446	8.67247	0.214718	8.64745	0.1897	7.98516	-0.472596	0.0352036	0.0352036	8.345	-0.112748	8.68349	0.225742	8.71142	0.253666	8.58671	0.128959	8.05681	-0.400946	8.60973
AIM1L	4.95898	0.254265	4.75983	0.0551119	4.02065	-0.684061	4.60708	-0.0976293	5.07042	0.365707	4.57224	-0.132477	4.9438	0.239084	8.88178e-16	4.70471	4.85057	0.145857	5.02522	0.32051	5.11209	0.407378	4.33004	-0.37467	4.42356	-0.281157	4.53607	-0.168643	4.47155	-0.233167	5.09288	0.388169	5.06721	0.362498	4.74143	0.036718	0.0603493	0.0603493	4.73812	0.033405	4.40403	-0.30068	4.96012	0.25541	4.50794	-0.196773	4.35734	-0.347378	4.91734
AIM2	7.40634	-0.189898	7.39677	-0.199462	8.33838	0.742147	7.62193	0.0256914	7.21995	-0.376285	7.64052	0.0442909	7.54975	-0.0464845	-3.80648e-16	7.59623	7.49891	-0.0973241	7.51161	-0.0846279	7.78451	0.188278	6.78809	-0.808141	8.17379	0.577551	7.31604	-0.280193	7.27749	-0.318747	8.28711	0.690871	8.31502	0.718785	7.44829	-0.147946	0.0438508	0.0438508	7.39209	-0.204145	7.24904	-0.347193	7.4087	-0.187532	7.66507	0.0688371	7.6949	0.0986656	7.74559
AIP	9.12653	0.228296	8.75891	-0.139328	9.18997	0.29173	8.54712	-0.351121	9.0614	0.163157	8.44457	-0.453666	9.15917	0.260932	-1.26883e-15	8.89824	8.95017	0.0519332	8.83641	-0.0618336	8.75774	-0.140494	9.34311	0.444873	8.79344	-0.104802	8.94936	0.0511166	9.47753	0.579295	8.56996	-0.328282	8.25803	-0.640211	9.08304	0.184801	0.00363971	0.00363971	8.93685	0.038614	9.09	0.191765	9.08422	0.185984	8.33442	-0.563817	8.94531	0.0470733	8.79709
AIPL1	2.76725	0.368237	2.25408	-0.144935	2.14544	-0.253573	2.40616	0.00714099	2.35855	-0.0404666	2.41564	0.0166234	2.44599	0.0469735	-1.90324e-16	2.39902	1.91019	-0.488826	2.26117	-0.137851	2.78033	0.381316	2.35089	-0.0481308	2.09337	-0.305649	1.804	-0.595021	1.93402	-0.465	2.71986	0.320844	2.78146	0.382439	2.26584	-0.133178	-0.108906	-0.108906	2.40076	0.00174136	2.61709	0.218076	2.70596	0.306942	2.39694	-0.00207353	2.28648	-0.112539	2.78246
AIRE	4.15741	-0.35851	4.5544	0.0384742	4.34967	-0.166259	4.18654	-0.329381	4.58803	0.072103	4.6937	0.177774	5.08172	0.565798	0	4.51592	4.15957	-0.356358	4.23758	-0.278346	4.20488	-0.311042	5.02567	0.509747	4.60438	0.0884527	4.26518	-0.25074	4.29974	-0.216189	4.56669	0.0507651	4.55619	0.0402706	4.57319	0.0572649	-0.0666175	-0.0666175	4.73953	0.22361	4.20309	-0.312831	4.87628	0.360357	4.69516	0.179232	4.27561	-0.240312	5.21709
AJAP1	1.25042	0.219588	1.18409	0.153266	0.752595	-0.278232	1.06972	0.038895	0.743888	-0.28694	0.906549	-0.124279	1.30853	0.277702	4.7581e-17	1.03083	1.12758	0.0967571	0.942242	-0.088586	1.23601	0.205183	1.06629	0.035465	1.2305	0.199671	0.973921	-0.0569068	1.01035	-0.0204793	1.09261	0.0617812	0.994195	-0.0366326	0.746848	-0.283979	0.0112274	0.0112274	1.11878	0.0879499	1.47702	0.44619	0.891426	-0.139402	1.07026	0.0394315	0.634588	-0.396239	0.784318
AK1	7.20851	0.996952	5.58325	-0.628308	6.07617	-0.135393	6.24667	0.0351072	6.13188	-0.0796824	5.91784	-0.293718	6.3166	0.105042	5.07531e-16	6.21156	6.37204	0.160478	7.29381	1.08225	5.98412	-0.227436	6.36034	0.148784	5.73249	-0.479067	5.75356	-0.458002	6.63813	0.42657	5.90607	-0.305488	5.36148	-0.850074	6.99976	0.788204	0.0286219	0.0286219	6.76052	0.548964	6.95153	0.739968	6.05272	-0.158841	5.51281	-0.698746	5.91197	-0.299592	6.43218
AK2	6.5023	-0.205089	7.12541	0.418018	6.73684	0.0294465	6.667	-0.0403883	6.45919	-0.248203	6.8027	0.0953049	6.6583	-0.049089	6.34413e-16	6.70739	6.81449	0.107098	6.59973	-0.107665	6.78892	0.0815265	6.76903	0.0616418	6.96427	0.256875	6.70685	-0.000537366	6.6893	-0.0180933	6.20681	-0.500577	6.30864	-0.398752	6.79863	0.0912358	-0.0427248	-0.0427248	6.749	0.0416061	6.8344	0.127014	6.9965	0.289113	6.83068	0.123288	6.77964	0.0722536	6.39071
AK3	8.04532	-0.0287916	8.12824	0.0541268	8.08637	0.0122526	7.91562	-0.158498	8.26399	0.189874	8.61846	0.544347	7.4608	-0.613311	5.07531e-16	8.07411	9.01526	0.941147	8.01006	-0.0640555	7.82161	-0.252502	8.07035	-0.00376168	8.0276	-0.0465188	8.25111	0.176996	8.28187	0.207758	8.0174	-0.0567179	7.55338	-0.520731	8.41013	0.33602	0.0717633	0.0717633	7.99502	-0.0790907	7.90341	-0.170703	7.85317	-0.220942	7.81046	-0.263654	8.39039	0.316276	7.8503
AK5	4.81366	-0.137085	5.26457	0.313831	5.09376	0.143015	4.80013	-0.150616	5.05428	0.103534	5.28161	0.330868	4.3472	-0.603547	5.07531e-16	4.95074	5.25736	0.306613	4.80962	-0.141124	5.22236	0.271616	5.0898	0.139055	5.15136	0.200616	5.20845	0.257712	5.71738	0.766637	4.36884	-0.581899	4.55882	-0.391927	5.02987	0.0791283	0.0906427	0.0906427	5.10642	0.155681	4.88666	-0.0640782	4.6431	-0.307638	5.20793	0.257184	4.61603	-0.334709	4.87772
AK7	1.55335	0.0190915	1.31281	-0.221453	1.31634	-0.21792	1.64662	0.112363	1.46934	-0.0649169	2.03319	0.498935	1.40816	-0.1261	0	1.53426	2.0038	0.46954	1.2497	-0.284556	0.932799	-0.60146	1.91723	0.38297	1.64616	0.111904	1.37498	-0.15928	1.74706	0.2128	1.85673	0.322469	0.446946	-1.08731	1.64321	0.108947	-0.0523978	-0.0523978	1.65681	0.122552	1.41669	-0.11757	1.53212	-0.00213803	1.80474	0.270483	1.43529	-0.0989649	1.57705
AKAP1	4.26354	-0.352581	4.75527	0.139142	4.64813	0.0320087	4.76529	0.149167	4.91084	0.29472	4.60291	-0.0132114	4.36688	-0.249245	-5.07531e-16	4.61612	4.56843	-0.0476997	4.5028	-0.113329	4.79785	0.181727	4.97866	0.362531	4.56253	-0.0535954	4.45049	-0.165634	4.70227	0.0861449	4.33555	-0.280573	4.91804	0.301913	4.72599	0.109865	0.0381348	0.0381348	4.60993	-0.00619518	4.48928	-0.126846	4.78378	0.167652	4.36918	-0.24695	4.41394	-0.20218	4.27788
AKAP10	6.99513	0.165251	7.16157	0.33169	6.42967	-0.400214	6.49799	-0.33189	6.44732	-0.382566	6.83047	0.000590285	7.44702	0.617138	2.53765e-16	6.82988	6.61158	-0.2183	6.84887	0.0189875	6.83288	0.00299976	6.66506	-0.164817	6.75442	-0.0754576	6.4327	-0.39718	6.85562	0.0257386	6.47381	-0.356074	7.1913	0.361417	6.58602	-0.243859	-0.104654	-0.104654	6.99016	0.160281	6.47058	-0.359304	7.81917	0.989289	6.68592	-0.143964	7.39698	0.5671	6.9526
AKAP11	6.88529	-0.0498318	7.16034	0.225214	6.98908	0.0539501	6.79005	-0.145076	7.18473	0.249601	7.0803	0.145174	6.45609	-0.479031	-1.26883e-16	6.93513	7.43227	0.497144	6.56974	-0.365383	6.7687	-0.16643	7.13804	0.202913	6.86917	-0.0659595	7.17521	0.240088	7.29408	0.358958	6.57662	-0.358505	6.72771	-0.207413	7.02782	0.0926939	0.0228106	0.0228106	6.84289	-0.0922401	6.75977	-0.175355	6.896	-0.0391276	6.97755	0.042429	6.95666	0.0215371	6.96844
AKAP12	3.21631	-0.091026	3.6692	0.361858	3.32778	0.0204436	3.14043	-0.166912	3.09399	-0.213353	3.32177	0.0144291	3.3819	0.0745601	-3.80648e-16	3.30734	3.20383	-0.103509	3.19815	-0.109188	3.05443	-0.252914	3.35071	0.0433673	3.47049	0.163147	3.8056	0.498264	3.14453	-0.162811	3.26415	-0.0431882	2.84544	-0.461905	3.41119	0.103846	-0.0324891	-0.0324891	3.59066	0.283315	3.88934	0.581997	3.22405	-0.0832898	3.66777	0.360431	2.78274	-0.524604	3.15949
AKAP13	6.93527	-0.333323	7.05542	-0.213175	7.02993	-0.238664	7.31229	0.0436905	7.07576	-0.19284	7.44672	0.17812	8.02479	0.756192	0	7.2686	6.71267	-0.555931	7.21862	-0.0499756	7.20336	-0.06524	7.20533	-0.0632731	6.61721	-0.651389	7.11894	-0.149657	6.98793	-0.280668	8.11145	0.842848	7.79009	0.521493	6.87076	-0.397838	-0.084963	-0.084963	7.2118	-0.0568011	7.40294	0.134344	7.50014	0.231544	7.46412	0.195517	7.37721	0.108609	6.97137
AKAP14	1.46154	0.0659949	1.4658	0.0702557	1.38853	-0.0070195	1.35384	-0.0417064	1.39871	0.00316342	1.29621	-0.0993316	1.40419	0.00864351	-2.53765e-16	1.39555	1.12581	-0.269732	1.08286	-0.312683	1.29892	-0.0966229	1.25399	-0.141559	1.41479	0.0192402	1.36489	-0.0306537	1.44779	0.0522437	1.3976	0.00205853	1.66628	0.270733	1.38858	-0.00696131	-0.0513936	-0.0513936	1.51955	0.123999	1.42142	0.0258781	1.74991	0.354365	1.33686	-0.0586846	1.08968	-0.305868	1.55293
AKAP3	1.03487	0.273067	0.107558	-0.654244	0.418756	-0.343047	1.44345	0.681651	0.329464	-0.432339	0.369687	-0.392115	1.62883	0.867028	0	0.761803	-0.011902	-0.773705	2.08666	1.32486	1.08429	0.322491	0.629199	-0.132604	-0.180611	-0.942414	0.777305	0.0155025	0.72163	-0.0401727	2.31395	1.55215	1.13857	0.376765	0.239303	-0.522499	0.118037	0.118037	0.688726	-0.0730761	1.03104	0.269235	0.217496	-0.544307	-0.117458	-0.879261	0.362436	-0.399366	1.36385
AKAP4	2.89814	-0.223135	3.23527	0.113998	2.92129	-0.199987	3.39197	0.270694	2.97453	-0.146745	3.23399	0.112709	3.19374	0.0724665	-5.70972e-16	3.12128	3.02278	-0.0984953	3.05199	-0.0692857	3.28802	0.166747	2.63329	-0.487983	2.82651	-0.294769	3.25167	0.130391	2.60991	-0.511369	3.57444	0.453163	3.52349	0.402215	3.04913	-0.0721416	-0.0381527	-0.0381527	3.34167	0.220389	3.48877	0.367497	3.48812	0.366847	2.89839	-0.222889	2.96537	-0.15591	3.32246
AKAP5	4.20934	1.37982	2.62543	-0.204088	2.34586	-0.483653	3.06449	0.234974	2.49805	-0.331465	2.22812	-0.601399	2.83532	0.00580747	6.34413e-16	2.82952	2.64711	-0.182403	3.91611	1.08659	2.61558	-0.213932	2.60378	-0.225735	2.41459	-0.41493	2.27687	-0.552646	2.14339	-0.686125	2.33487	-0.494641	3.18199	0.352478	2.77289	-0.0566238	-0.138796	-0.138796	2.67088	-0.158631	4.07617	1.24666	2.91251	0.0829963	2.88156	0.0520414	2.77686	-0.0526587	3.05189
AKAP6	2.22893	0.272445	1.83901	-0.117466	2.12746	0.170974	2.09409	0.137607	1.74626	-0.21022	1.65669	-0.299786	2.00293	0.0464466	-9.5162e-17	1.95648	1.45918	-0.497301	1.90721	-0.049268	1.58153	-0.374948	1.52839	-0.42809	2.0722	0.115715	1.72002	-0.236463	2.3252	0.368717	1.77476	-0.181724	2.30498	0.348502	2.22657	0.270087	-0.0664773	-0.0664773	1.98789	0.0314134	1.84593	-0.110547	2.42051	0.464029	1.72145	-0.23503	1.95117	-0.00531564	2.6587
AKAP7	6.24078	0.61537	5.77793	0.152522	5.36471	-0.260697	5.51011	-0.1153	5.6953	0.0698923	5.95856	0.33315	4.83047	-0.794937	1.26883e-16	5.62541	5.94578	0.320373	5.06603	-0.55938	5.66203	0.0366196	5.51171	-0.113692	5.61108	-0.0143261	5.97915	0.353741	6.20012	0.57471	4.86227	-0.763141	5.18897	-0.436437	6.1686	0.543189	-0.00583434	-0.00583434	5.91659	0.291183	5.54755	-0.0778609	5.57555	-0.0498557	5.4431	-0.182302	5.77274	0.147334	5.54098
AKAP8	6.44108	-0.0630569	6.5663	0.0621663	6.88964	0.385505	5.72018	-0.783951	6.95224	0.448105	6.52952	0.0253882	6.42998	-0.0741563	2.53765e-16	6.50413	7.61986	1.11572	5.88385	-0.620278	6.27739	-0.22674	6.15134	-0.352794	6.35621	-0.147925	6.85288	0.348751	6.61538	0.111249	6.30055	-0.203583	6.05497	-0.449166	7.0025	0.498364	0.00736025	0.00736025	6.31101	-0.193119	6.11429	-0.389843	6.61114	0.107004	6.36489	-0.139242	6.76883	0.264694	6.56882
AKAP8L	5.51679	-0.274367	5.6633	-0.127853	6.01498	0.22383	5.66496	-0.126193	5.57475	-0.216401	5.39547	-0.395688	6.70783	0.916672	1.01506e-15	5.79115	5.19597	-0.595181	5.86774	0.0765848	6.15177	0.360616	6.03473	0.243576	5.17927	-0.611884	5.70379	-0.0873597	5.86117	0.070017	6.33446	0.543305	5.88652	0.0953703	5.79555	0.00439221	0.00994365	0.00994365	5.40202	-0.389132	5.92101	0.129851	6.68549	0.894339	5.25256	-0.538593	5.64711	-0.144042	5.46926
AKAP9	4.15712	-0.0888655	4.47671	0.230724	4.68934	0.443363	4.07407	-0.171915	4.10966	-0.136326	4.04064	-0.205345	4.17435	-0.0716359	-1.26883e-16	4.24598	4.48013	0.234147	3.98564	-0.260342	4.23354	-0.0124374	4.06596	-0.180018	4.59645	0.350468	4.25793	0.0119537	4.54594	0.299961	3.62179	-0.624192	4.11049	-0.135495	3.9604	-0.285581	-0.0601536	-0.0601536	4.24912	0.00313719	4.45806	0.212083	3.86641	-0.379576	4.61304	0.367061	4.42547	0.179487	4.41528
AKNA	6.9518	-0.786075	7.54693	-0.190943	8.10087	0.362992	7.76331	0.0254313	7.75171	0.0138325	7.49969	-0.238183	8.55082	0.812946	-3.80648e-16	7.73788	7.28251	-0.455368	7.11707	-0.620808	7.62171	-0.116163	8.33025	0.592368	6.7725	-0.965381	8.23308	0.495203	7.89972	0.161842	7.47707	-0.26081	7.47411	-0.263767	8.08944	0.351562	-0.108132	-0.108132	7.40291	-0.334967	8.20647	0.468597	8.44133	0.703449	7.1308	-0.607073	7.64923	-0.0886453	8.07562
AKR1A1	7.8313	-0.477434	8.64632	0.337587	8.23981	-0.0689239	8.02326	-0.285466	8.11146	-0.197267	8.53849	0.229757	8.77048	0.461747	-5.07531e-16	8.30873	8.77264	0.463911	8.33623	0.0275024	8.91389	0.605161	8.70509	0.396358	8.56411	0.25538	8.43611	0.127377	8.26843	-0.0403028	7.87669	-0.432041	7.80274	-0.505989	8.38674	0.0780106	0.0975365	0.0975365	8.21746	-0.091274	8.00245	-0.306283	7.98991	-0.318818	8.64002	0.33129	7.8732	-0.435525	7.98009
AKR1B1	8.4013	-0.697227	9.6234	0.524867	9.2549	0.15637	8.83385	-0.264683	9.06537	-0.0331637	9.01972	-0.0788084	9.49118	0.392645	-2.53765e-16	9.09853	9.09287	-0.00566178	8.74742	-0.351114	9.34055	0.242023	9.8315	0.732965	8.39723	-0.701301	9.78961	0.691084	9.73949	0.640962	8.84437	-0.254165	8.29163	-0.806899	9.31392	0.215385	0.0403279	0.0403279	8.93003	-0.168501	9.28718	0.18865	9.02113	-0.0774016	8.95323	-0.145303	9.04642	-0.0521098	8.75756
AKR1B10	2.19659	0.0113755	2.41331	0.228095	1.68727	-0.497944	1.85996	-0.325254	2.61635	0.431131	2.1751	-0.0101186	2.34793	0.162714	-4.12369e-16	2.18522	1.34896	-0.836258	2.61819	0.432969	2.14033	-0.0448908	2.2314	0.0461819	2.30475	0.119533	1.63752	-0.547699	2.1624	-0.0228168	2.94347	0.758256	1.73831	-0.446904	1.59111	-0.594109	-0.113574	-0.113574	2.46001	0.274797	3.05757	0.872354	2.19929	0.0140725	2.49219	0.306976	1.98307	-0.20215	2.33156
AKR1C1	2.09332	-0.141398	2.00574	-0.228986	2.70533	0.470612	2.02837	-0.206349	2.30551	0.070787	1.99435	-0.240368	2.51042	0.275701	-9.5162e-17	2.23472	2.31781	0.0830861	2.1609	-0.0738163	2.29961	0.0648878	2.68336	0.448636	2.58113	0.346411	2.00716	-0.227557	2.34042	0.105699	1.81102	-0.423701	2.39817	0.163452	2.44435	0.209625	0.0696724	0.0696724	2.45568	0.220963	2.30792	0.0731993	1.73554	-0.499176	2.53603	0.301305	1.69569	-0.539032	2.12237
AKR1C3	7.6248	0.159811	6.38956	-1.07543	8.01707	0.552082	8.22546	0.760469	7.6324	0.167411	7.75382	0.288826	6.61182	-0.853171	1.26883e-16	7.46499	8.93031	1.46532	7.21768	-0.247315	8.10405	0.639058	7.96564	0.500652	8.31016	0.845168	7.0902	-0.374793	8.32576	0.860774	6.88881	-0.576178	6.27769	-1.1873	7.08341	-0.381583	0.15438	0.15438	6.74285	-0.722137	7.45914	-0.00584637	7.61768	0.152688	7.60641	0.141422	7.12355	-0.341438	7.35035
AKR1C4	2.35659	0.0265295	2.10312	-0.226932	1.41362	-0.916439	2.75907	0.429019	2.16097	-0.169091	2.60817	0.278114	2.90886	0.578799	-9.5162e-17	2.33006	2.02882	-0.301232	3.5435	1.21344	2.36995	0.0398952	2.17808	-0.151972	2.37079	0.0407333	2.06859	-0.261466	2.47869	0.148637	3.01224	0.682186	2.6949	0.36484	1.74876	-0.581292	0.119377	0.119377	2.67286	0.342799	2.07325	-0.256805	2.01554	-0.314516	2.5013	0.171241	1.86368	-0.466374	2.44615
AKR1D1	3.70298	-0.210115	3.70755	-0.205552	3.55399	-0.359107	3.72828	-0.184818	3.98635	0.0732516	3.81703	-0.0960673	4.89551	0.982408	-6.34413e-16	3.9131	3.55613	-0.356969	3.63366	-0.279439	3.93463	0.0215318	4.36973	0.456636	3.5767	-0.336394	3.42824	-0.484854	3.51304	-0.400062	4.39863	0.485534	4.25941	0.346309	3.65158	-0.26152	-0.0809227	-0.0809227	3.89814	-0.0149638	3.87868	-0.0344191	4.34919	0.436091	3.60361	-0.309492	4.32666	0.413566	4.36094
AKR7A2	7.92779	-0.501241	8.7544	0.325368	8.52194	0.0929078	8.3988	-0.030233	8.08335	-0.345677	8.55864	0.129607	8.7583	0.329269	-1.64947e-15	8.42903	8.17508	-0.253947	8.39519	-0.0338419	8.56323	0.134199	9.30395	0.874922	8.51981	0.0907832	8.73266	0.30363	8.79918	0.370148	7.99346	-0.435566	7.93177	-0.497264	8.77998	0.35095	0.0904014	0.0904014	8.07262	-0.356414	8.59884	0.169806	8.2911	-0.137927	8.47531	0.0462817	8.32	-0.109027	7.87442
AKR7A3	5.35713	-0.297048	5.92852	0.274335	5.8635	0.209316	5.56402	-0.0901636	5.38846	-0.265725	5.3303	-0.323881	6.14735	0.493166	1.26883e-16	5.65418	5.48447	-0.169712	5.24398	-0.410202	5.77547	0.121284	5.93118	0.276997	5.86763	0.213448	5.8297	0.175521	5.96172	0.307543	5.6419	-0.0122785	5.21841	-0.435773	5.99885	0.344668	0.0411495	0.0411495	5.40201	-0.252172	5.8049	0.150716	6.10483	0.450647	5.57824	-0.0759398	5.40643	-0.247751	5.33274
AKT1	7.81061	-0.242576	7.90486	-0.148334	8.20842	0.155229	8.00132	-0.0518677	8.1114	0.0582127	7.7506	-0.302588	8.58511	0.531924	5.07531e-16	8.05319	7.64777	-0.405422	8.1574	0.10421	7.73628	-0.316911	8.19012	0.136933	7.40261	-0.65058	8.15596	0.102769	8.3441	0.290906	8.19544	0.142252	7.93859	-0.114598	8.02132	-0.0318737	-0.0742315	-0.0742315	7.92145	-0.131745	8.20776	0.154573	8.08336	0.0301717	7.85753	-0.195664	8.36313	0.309937	8.27696
AKT1S1	3.86038	-0.813745	4.40274	-0.271391	4.69004	0.0159067	5.29287	0.618744	4.5588	-0.11533	4.2985	-0.375624	5.61557	0.94144	-2.53765e-16	4.67413	4.62365	-0.0504803	4.50265	-0.171483	5.45804	0.783912	4.8754	0.201269	3.7521	-0.922033	4.35634	-0.317785	4.81713	0.142996	5.15757	0.483444	3.98464	-0.689485	5.06507	0.390939	-0.0148706	-0.0148706	4.30843	-0.365703	6.0901	1.41597	4.29915	-0.374975	4.34223	-0.331896	4.38309	-0.29104	4.74839
AKT2	4.67438	-0.111416	4.9172	0.131403	4.52121	-0.264588	4.97492	0.189118	4.36786	-0.417942	4.55763	-0.228168	5.48739	0.701593	3.80648e-16	4.7858	3.98788	-0.797922	5.37297	0.587176	5.41803	0.632234	5.22193	0.436134	4.44357	-0.342227	4.34103	-0.44477	4.99437	0.208574	4.33116	-0.454639	4.94212	0.156323	4.37372	-0.41208	-0.0431198	-0.0431198	4.88955	0.103757	5.01517	0.229376	4.98222	0.196419	4.73429	-0.0515035	4.62154	-0.164255	4.81029
AKT3	4.99356	-0.0936425	5.16621	0.0790046	5.08604	-0.00116963	4.84061	-0.246594	5.07002	-0.0171895	5.35891	0.271702	5.0951	0.00788889	-1.01506e-15	5.08721	5.02	-0.0672055	4.87369	-0.213513	4.99016	-0.0970438	5.21561	0.128403	5.25686	0.169654	5.29688	0.209675	5.07557	-0.0116394	5.06909	-0.018114	4.76688	-0.320324	5.27894	0.191736	-0.00283732	-0.00283732	5.23896	0.151756	4.82508	-0.262128	5.00043	-0.0867733	5.23476	0.147554	4.982	-0.105207	5.06664
AKTIP	7.83738	0.225606	7.97454	0.362765	7.64405	0.0322677	7.4031	-0.208683	7.63961	0.027827	8.03083	0.419053	6.75294	-0.858836	-6.34413e-16	7.61178	7.80498	0.193203	7.1224	-0.489376	7.17517	-0.436606	7.40997	-0.20181	8.08144	0.469665	7.51699	-0.0947885	7.64735	0.0355734	6.89199	-0.719785	7.6569	0.0451171	7.77738	0.1656	-0.103321	-0.103321	7.80066	0.188883	7.65899	0.0472076	7.74713	0.135351	7.68877	0.0769965	8.54026	0.928484	7.30014
ALAD	5.66399	0.0620097	5.48877	-0.113211	5.2944	-0.307577	5.94054	0.338562	5.61684	0.0148568	5.68666	0.0846797	5.52266	-0.07932	-5.07531e-16	5.60198	5.70257	0.100586	6.05815	0.456168	5.88789	0.28591	5.6324	0.0304192	5.27742	-0.32456	5.51839	-0.0835879	5.7594	0.157419	5.19435	-0.407628	5.63586	0.0338759	5.45543	-0.146553	0.0102049	0.0102049	5.18979	-0.412194	5.8584	0.256416	5.05474	-0.547238	6.2695	0.667521	5.54274	-0.0592419	5.43344
ALAS1	6.85308	-0.198163	7.04212	-0.00912802	7.04844	-0.00280785	6.90952	-0.141727	7.12632	0.0750745	6.98611	-0.0651336	7.39313	0.341885	3.80648e-16	7.05125	6.8692	-0.182051	7.04687	-0.00438015	7.21631	0.165062	6.74321	-0.308031	6.95965	-0.0915915	7.2291	0.17785	7.00048	-0.0507705	6.78297	-0.268274	7.24003	0.188782	7.19086	0.139614	-0.023379	-0.023379	7.15949	0.108241	6.78965	-0.261594	7.29205	0.240808	7.21439	0.163144	7.10353	0.0522828	7.2292
ALAS2	9.0698	0.965052	7.37753	-0.727218	6.97078	-1.13397	9.84726	1.74251	7.80849	-0.296263	7.10226	-1.00249	8.55712	0.452375	1.26883e-16	8.10475	7.77632	-0.328428	9.86487	1.76012	8.71367	0.608916	7.67165	-0.433095	5.84823	-2.25652	8.36008	0.255328	8.94147	0.836722	9.19735	1.0926	9.11698	1.01223	7.3362	-0.768552	0.177933	0.177933	8.10623	0.00148576	8.51859	0.413846	8.23382	0.129067	8.023	-0.0817483	7.07757	-1.02718	8.08342
ALB	1.46733	-0.366036	2.10741	0.274038	2.02182	0.188451	1.71539	-0.117984	2.07043	0.237059	1.77713	-0.0562358	1.67408	-0.159291	6.34413e-17	1.83337	1.84364	0.0102729	1.61675	-0.21662	1.95494	0.121569	1.54008	-0.293289	1.89752	0.0641537	2.00473	0.171358	1.8895	0.0561326	2.04472	0.211353	1.85424	0.0208685	2.09099	0.257623	0.0403422	0.0403422	1.68781	-0.14556	2.09088	0.257505	1.33855	-0.494819	1.79094	-0.0424341	1.81813	-0.0152441	2.09674
ALCAM	5.23467	-0.541789	5.86642	0.0899598	5.94765	0.171184	5.51456	-0.261906	6.48635	0.70989	6.18895	0.412488	5.19664	-0.579827	1.26883e-16	5.77646	6.16266	0.3862	5.18744	-0.589027	6.33924	0.562773	4.92171	-0.854751	5.79836	0.0218921	6.35182	0.575357	6.0384	0.261939	5.83028	0.0538211	6.19129	0.414825	5.5597	-0.216763	0.0616266	0.0616266	5.31516	-0.461304	5.37213	-0.404333	6.34416	0.567693	5.73769	-0.0387717	5.62071	-0.155757	5.5579
ALDH16A1	5.74451	-0.238912	6.06246	0.0790411	6.08177	0.0983522	5.65685	-0.326573	5.63547	-0.347944	5.71963	-0.263786	6.98324	0.999822	7.61296e-16	5.98342	6.02085	0.0374309	5.40207	-0.581353	6.18904	0.205618	6.29234	0.308926	5.50571	-0.477711	6.56402	0.580599	6.47407	0.490647	6.62957	0.64615	5.62218	-0.361242	5.82501	-0.15841	0.0690653	0.0690653	5.44227	-0.541149	6.00441	0.0209899	6.1266	0.143177	5.59926	-0.384158	5.79124	-0.19218	5.69017
ALDH18A1	5.52498	-0.59983	6.48765	0.362842	6.38799	0.26318	6.12192	-0.00289511	6.12192	-0.00289511	6.36067	0.235856	5.86855	-0.256258	-1.01506e-15	6.12481	6.81201	0.687201	5.22818	-0.896634	6.01051	-0.114305	6.89137	0.766554	6.13438	0.00956565	6.59559	0.470781	6.42442	0.299612	5.52276	-0.602054	5.82758	-0.297237	6.28692	0.162111	0.0485595	0.0485595	6.16796	0.0431434	6.15302	0.0282085	6.16339	0.0385791	6.0544	-0.0704164	6.11114	-0.0136747	5.53762
ALDH1A1	5.59321	-1.39604	7.51882	0.529578	6.77158	-0.217666	7.07786	0.0886156	7.16923	0.17998	7.66749	0.678246	7.12654	0.137288	-3.80648e-16	6.98925	6.95178	-0.0374628	5.78351	-1.20573	7.22979	0.240542	6.87614	-0.113111	6.72825	-0.260996	8.1528	1.16355	6.74304	-0.246203	6.18236	-0.806883	6.18958	-0.799669	6.82349	-0.165755	-0.223172	-0.223172	7.10333	0.114083	7.73449	0.74524	7.29301	0.303759	7.75048	0.761236	7.13196	0.142715	6.28165
ALDH1A2	0.713665	0.0285436	0.920621	0.2355	0.964177	0.279056	0.593655	-0.0914668	0.330601	-0.35452	0.660479	-0.0246428	0.612652	-0.0724693	-4.7581e-17	0.685121	0.263678	-0.421443	0.402048	-0.283073	0.543968	-0.141153	0.578277	-0.106844	1.15417	0.46905	0.676613	-0.00850823	0.212215	-0.472906	0.81593	0.130809	1.21315	0.528026	0.77089	0.0857683	-0.0220274	-0.0220274	0.650999	-0.0341224	1.06952	0.384401	-0.0586235	-0.743745	1.36018	0.675062	0.256797	-0.428324	0.634382
ALDH1A3	1.23934	0.143823	1.20313	0.107607	0.651942	-0.443576	0.820945	-0.274573	1.24145	0.145933	1.42136	0.325845	1.09046	-0.00505796	2.37905e-16	1.09552	1.43506	0.339542	1.54307	0.447555	0.325394	-0.770124	0.756593	-0.338925	1.02944	-0.0660822	1.02561	-0.0699083	1.29533	0.199812	1.17382	0.0783063	1.20039	0.104867	1.24746	0.151938	0.00769824	0.00769824	1.21991	0.124396	1.3527	0.257179	0.729745	-0.365773	1.53565	0.440135	0.248547	-0.846971	1.16248
ALDH1B1	3.24264	-0.359002	3.67705	0.0754067	3.3374	-0.26425	3.57201	-0.0296375	3.71021	0.108562	4.08686	0.485218	3.58535	-0.0162972	4.44089e-16	3.60165	3.72431	0.122664	3.33221	-0.269434	3.48852	-0.113127	3.74815	0.146502	3.37321	-0.228432	4.14257	0.540922	4.00147	0.399825	3.05132	-0.550328	3.82608	0.224429	3.4607	-0.14095	0.0132069	0.0132069	3.93151	0.329859	3.26818	-0.333462	3.32004	-0.28161	3.96353	0.361884	3.65914	0.0574954	3.60964
ALDH1L1	4.5189	-0.0873773	4.90783	0.301552	4.79062	0.184348	4.59451	-0.011761	4.40739	-0.198882	4.60201	-0.00426379	4.42266	-0.183616	1.26883e-16	4.60627	4.62224	0.0159635	4.75797	0.1517	4.75799	0.151722	4.69382	0.0875455	5.0138	0.407529	4.13126	-0.475017	4.51135	-0.094927	4.39634	-0.209937	4.56495	-0.0413232	4.45297	-0.153302	-0.0160046	-0.0160046	4.77763	0.171358	4.7224	0.11613	4.23848	-0.367791	4.44072	-0.165549	4.91091	0.304637	4.57744
ALDH1L2	0.975432	-0.475017	1.85256	0.402115	1.27599	-0.174456	1.65702	0.206573	1.67622	0.225771	1.30038	-0.150072	1.41554	-0.0349141	-1.58603e-17	1.45045	2.30405	0.853603	1.12518	-0.325267	1.58285	0.1324	1.00833	-0.442115	1.22308	-0.227365	1.73531	0.28486	1.69949	0.249042	1.12937	-0.321078	1.49472	0.0442699	1.10468	-0.345773	-0.00974233	-0.00974233	0.999651	-0.450799	1.56445	0.114002	1.62414	0.173688	1.56519	0.114742	1.59361	0.143156	1.19651
ALDH2	8.29151	-0.870579	10.0194	0.857343	9.14006	-0.0220344	9.30835	0.146254	9.13938	-0.0227094	9.01405	-0.148037	9.22186	0.0597637	1.01506e-15	9.16209	8.8027	-0.359388	9.79315	0.631057	9.50729	0.345198	9.14625	-0.0158473	9.04575	-0.11634	9.93018	0.768085	8.66518	-0.496911	9.74283	0.580736	9.42774	0.265648	8.83251	-0.329582	0.127266	0.127266	8.94318	-0.218909	9.2011	0.0390063	9.01372	-0.148372	9.70553	0.543441	8.16976	-0.992331	8.66393
ALDH3A1	2.6523	0.391485	2.01944	-0.241374	2.36057	0.0997518	2.10361	-0.157209	2.66389	0.403071	1.71474	-0.546082	2.31118	0.0503567	9.5162e-17	2.26082	2.21378	-0.0470376	1.97681	-0.284004	2.22349	-0.0373282	2.22625	-0.0345675	2.74941	0.488594	1.92183	-0.338991	2.13254	-0.128278	2.77527	0.514456	2.3233	0.0624771	2.41524	0.154421	0.0349742	0.0349742	2.6214	0.360579	2.29509	0.0342714	2.43983	0.179007	1.6684	-0.592417	2.75853	0.497715	1.69312
ALDH3A2	6.62117	-0.0039517	6.74107	0.115954	6.72441	0.0992889	6.36745	-0.257665	6.82685	0.201729	6.9715	0.346384	6.12338	-0.501738	-8.88178e-16	6.62512	6.73154	0.106425	6.80081	0.175688	6.5091	-0.116019	7.06703	0.441914	6.57774	-0.0473751	6.86648	0.241362	6.90912	0.284004	6.16645	-0.458666	6.44005	-0.185068	6.74556	0.12044	0.0562706	0.0562706	6.57905	-0.046071	6.62826	0.00314117	6.04618	-0.578935	7.15804	0.532924	6.58796	-0.0371567	6.17987
ALDH3B1	4.89199	-0.513249	5.72294	0.317702	5.43517	0.0299273	5.49796	0.0927242	5.40753	0.00228684	4.80139	-0.603854	6.0797	0.674463	-6.34413e-16	5.40524	5.05507	-0.350165	5.89107	0.485835	5.64056	0.235323	5.61658	0.211343	5.6714	0.266158	5.40821	0.00297386	5.14015	-0.265093	5.40823	0.00299245	5.43168	0.0264394	4.79678	-0.608464	0.000734347	0.000734347	5.10146	-0.303778	5.53608	0.130845	6.02826	0.623024	6.07216	0.666916	4.74509	-0.660151	4.98019
ALDH3B2	1.40731	0.217997	1.03214	-0.157175	1.17028	-0.0190357	1.07924	-0.110069	1.33278	0.143468	0.944327	-0.244985	1.35911	0.169799	6.34413e-17	1.18931	1.02991	-0.159398	0.822562	-0.36675	1.14007	-0.0492433	0.882283	-0.307029	1.83898	0.649666	1.19839	0.00907907	0.891376	-0.297936	0.927699	-0.261612	1.18541	-0.00390476	1.18829	-0.0010233	-0.0788151	-0.0788151	1.62221	0.432901	1.44637	0.257063	0.899363	-0.289949	1.2607	0.0713871	1.37329	0.183977	1.07621
ALDH4A1	3.12174	-0.475161	3.53648	-0.0604229	3.73545	0.138551	3.53969	-0.0572053	3.52062	-0.0762761	3.54205	-0.0548478	4.18226	0.585362	-6.34413e-17	3.5969	3.84035	0.243452	4.09025	0.493351	3.46062	-0.136276	3.80843	0.211535	3.84124	0.24434	3.75408	0.157179	3.62288	0.0259849	2.9102	-0.6867	3.6975	0.100605	3.68418	0.0872855	0.0740757	0.0740757	3.68576	0.0888645	3.13495	-0.461952	3.52454	-0.072358	4.4039	0.807002	3.03892	-0.557975	2.95569
ALDH5A1	6.1905	-0.420489	6.97015	0.359171	6.38841	-0.222572	7.8917	1.28072	6.36068	-0.250302	6.43992	-0.171066	6.03552	-0.575463	-5.07531e-16	6.61098	6.71607	0.105089	7.90498	1.294	6.54413	-0.0668515	6.66732	0.0563311	5.98085	-0.630137	7.1597	0.548716	7.12838	0.517401	7.45249	0.841508	5.73301	-0.877974	6.93599	0.325004	0.211308	0.211308	6.17689	-0.434093	6.93591	0.324927	5.90261	-0.708374	6.36869	-0.24229	6.39815	-0.212837	6.12079
ALDH6A1	4.06906	-0.71527	4.80004	0.015712	4.74384	-0.0404879	4.86051	0.0761797	4.91933	0.135004	4.74853	-0.0358011	5.34899	0.564664	2.53765e-16	4.78433	4.6034	-0.180931	5.1838	0.399472	4.61559	-0.168742	5.33416	0.549834	4.9006	0.116265	4.65993	-0.124402	5.36436	0.580027	4.79015	0.00582289	4.38218	-0.402154	4.45521	-0.329125	0.0446067	0.0446067	4.74255	-0.0417856	4.87571	0.0913762	4.79358	0.00924977	5.09947	0.31514	4.44541	-0.338916	4.0236
ALDH7A1	2.8281	-0.232058	3.28456	0.2244	3.2016	0.141444	2.90871	-0.151448	3.04797	-0.0121855	3.18205	0.121889	2.96811	-0.0920428	0	3.06016	3.39887	0.338711	2.64079	-0.419371	2.97149	-0.0886646	3.78935	0.729197	3.21376	0.153603	3.3201	0.25994	3.39027	0.330115	3.17197	0.111808	2.73953	-0.320631	2.87332	-0.186837	0.0907872	0.0907872	3.24065	0.180492	3.04179	-0.0183645	2.21563	-0.844526	3.32919	0.269036	3.09191	0.0317495	2.78291
ALDH8A1	4.48111	-0.285401	4.88512	0.118612	4.87331	0.106801	4.47196	-0.294545	4.7943	0.0277884	4.99207	0.225559	4.86769	0.101185	3.80648e-16	4.76651	4.59634	-0.170164	4.81241	0.045898	4.70409	-0.0624154	4.69755	-0.0689544	4.67792	-0.0885879	4.66581	-0.1007	4.96111	0.194604	4.99155	0.225042	5.09722	0.330713	4.93668	0.170174	0.0475609	0.0475609	4.6983	-0.0682086	4.52359	-0.242915	4.65432	-0.11219	4.75834	-0.00817171	4.9042	0.137695	5.11527
ALDH9A1	9.22814	-0.712484	10.3013	0.360673	10.0882	0.147545	9.80515	-0.135473	10.1863	0.245652	10.1202	0.179566	9.85514	-0.0854801	0	9.94062	10.1675	0.226917	9.95412	0.0134964	9.66509	-0.275531	10.4011	0.460473	9.66266	-0.277959	10.0093	0.0686361	9.83281	-0.107806	9.86439	-0.076229	9.82928	-0.111346	9.93369	-0.00693371	-0.0086282	-0.0086282	9.66818	-0.272445	10.186	0.245363	9.42181	-0.51881	10.6562	0.715571	10.1215	0.180875	9.45364
ALDOA	9.39891	-0.26464	9.74909	0.0855414	9.71288	0.0493304	9.79415	0.130602	9.52832	-0.135234	9.27278	-0.390773	10.1887	0.525173	7.61296e-16	9.66355	8.92341	-0.740143	9.96636	0.302813	9.83389	0.170344	9.73452	0.0709719	9.78563	0.122075	9.53732	-0.126233	9.44296	-0.220592	9.81231	0.148758	9.76088	0.0973268	9.39236	-0.271193	-0.0445872	-0.0445872	9.46729	-0.196264	9.87684	0.213291	10.0939	0.430342	10.0428	0.379225	9.6159	-0.0476459	9.45786
ALDOB	3.18506	0.109564	2.96181	-0.113686	2.84216	-0.233337	2.93232	-0.143185	3.66411	0.588609	2.50543	-0.570075	3.43761	0.362109	-1.26883e-16	3.0755	2.68742	-0.388084	2.18572	-0.889779	3.13742	0.06192	3.47911	0.403607	2.47661	-0.59889	2.9768	-0.0986993	3.06098	-0.0145218	3.77778	0.702281	3.53904	0.463538	2.72976	-0.34574	-0.0704369	-0.0704369	3.46226	0.386755	3.29702	0.221523	3.33919	0.263685	2.66036	-0.415144	2.81087	-0.264627	3.24718
ALDOC	6.6918	-0.682571	7.31944	-0.0549271	7.37366	-0.000708206	7.51455	0.140186	7.33321	-0.0411615	7.30606	-0.0683049	8.08185	0.707487	-2.53765e-16	7.37437	6.99954	-0.374825	8.00286	0.628493	7.38302	0.00864793	7.98386	0.609488	7.03347	-0.340899	7.4773	0.102929	7.47852	0.104156	7.96414	0.589774	7.01758	-0.356791	7.40656	0.0321923	0.100316	0.100316	7.01359	-0.360775	7.51072	0.136355	7.43434	0.0599705	7.35605	-0.0183136	6.99888	-0.375488	6.73913
ALG1	4.05106	-0.908934	5.04183	0.0818317	5.09347	0.133472	4.97182	0.011828	4.75069	-0.209308	5.11433	0.154332	5.69677	0.736778	-2.53765e-16	4.95999	4.64873	-0.311266	5.10063	0.140637	5.13526	0.175267	6.12146	1.16146	5.01078	0.0507881	5.13251	0.172515	5.25403	0.294033	4.52951	-0.430481	4.70694	-0.25305	4.78758	-0.172419	0.0827488	0.0827488	4.4678	-0.492194	5.22741	0.267414	5.11713	0.157134	5.23789	0.2779	4.54007	-0.419924	4.1811
ALG10	3.79827	0.262854	4.08948	0.554069	3.4161	-0.119312	2.9264	-0.609011	3.54102	0.00560916	3.86798	0.332567	3.10864	-0.426776	-2.53765e-16	3.53541	4.30801	0.772599	3.59143	0.0560166	3.24481	-0.290607	3.94606	0.410651	3.73369	0.198272	4.26678	0.731365	3.79016	0.254742	3.28646	-0.248951	2.63096	-0.904456	3.65699	0.121577	0.110121	0.110121	3.38344	-0.151976	3.52195	-0.0134608	3.08668	-0.448737	3.59774	0.0623281	3.19352	-0.341895	3.29965
ALG12	4.64454	0.683218	3.73636	-0.224959	4.15192	0.190593	3.74256	-0.218766	3.35053	-0.61079	3.46456	-0.496762	4.63879	0.677466	-3.17207e-16	3.96132	3.71316	-0.24816	4.2438	0.282474	3.74381	-0.217516	4.44658	0.48526	3.96192	0.000594036	3.56881	-0.392515	3.50044	-0.460886	3.97367	0.0123493	3.91016	-0.051167	3.76749	-0.193836	-0.0783404	-0.0783404	4.39642	0.435093	4.18301	0.221682	4.69549	0.734166	3.60921	-0.352114	2.85188	-1.10944	3.95609
ALG13	6.20389	0.200121	5.95281	-0.0509577	5.92421	-0.0795529	6.27471	0.270942	5.90702	-0.0967464	6.22668	0.222911	5.53705	-0.466716	-5.07531e-16	6.00377	6.16314	0.159377	6.50071	0.496939	6.07447	0.0706985	5.99333	-0.0104387	6.49928	0.495513	5.78266	-0.221107	5.79267	-0.2111	5.7389	-0.264873	6.01912	0.0153528	6.08589	0.0821264	0.0612488	0.0612488	6.04579	0.0420224	6.14482	0.14105	5.69366	-0.310107	6.07043	0.0666601	6.17691	0.173142	5.61747
ALG14	4.57427	-0.155587	4.96844	0.23858	5.16889	0.439028	4.55726	-0.172599	4.41345	-0.31641	5.04711	0.31725	4.3796	-0.350261	-1.26883e-16	4.72986	4.79272	0.0628578	4.47373	-0.256126	4.63269	-0.0971673	4.43476	-0.2951	5.49762	0.767765	5.09991	0.370051	4.74982	0.0199649	4.16836	-0.561498	4.50394	-0.225916	5.14743	0.417571	0.0202403	0.0202403	4.87658	0.146718	3.80026	-0.929599	4.64323	-0.0866339	5.41609	0.68623	4.84195	0.112088	4.42602
ALG2	4.17633	-0.264381	4.35286	-0.087849	4.53946	0.0987476	4.56487	0.12416	4.53926	0.0985441	4.35963	-0.0810819	4.55257	0.11186	3.80648e-16	4.44071	4.34371	-0.0969984	4.35712	-0.0835895	3.81696	-0.623754	4.77027	0.329558	4.68292	0.242206	4.27291	-0.167802	4.47067	0.0299602	4.61047	0.169762	5.03481	0.594099	4.4848	0.0440881	0.043753	0.043753	4.34436	-0.096354	4.62538	0.184664	4.3902	-0.0505076	4.31315	-0.127563	4.28186	-0.158849	4.33738
ALG3	4.74355	-0.237998	4.99092	0.00936661	5.11391	0.132354	4.76913	-0.212417	4.50386	-0.477696	4.71178	-0.269768	6.03771	1.05616	5.07531e-16	4.98155	4.9576	-0.0239498	5.23564	0.254085	5.23015	0.248603	6.06427	1.08272	4.55548	-0.426069	4.88282	-0.0987319	5.31029	0.328738	4.76673	-0.21482	4.74347	-0.238083	5.10734	0.125785	0.103828	0.103828	4.85537	-0.126185	4.7191	-0.262452	5.11477	0.133215	5.03915	0.0575965	4.59338	-0.388176	4.54128
ALG5	6.40396	0.622313	5.72271	-0.0589318	5.93645	0.15481	5.32923	-0.452411	5.69643	-0.085212	5.94981	0.168168	5.43291	-0.348736	-6.34413e-16	5.78164	6.12331	0.34167	5.44191	-0.339731	5.89391	0.112267	6.03284	0.251198	6.03284	0.251198	6.05065	0.269004	6.31104	0.529398	4.84743	-0.934214	5.48275	-0.298891	6.21905	0.437404	0.0619302	0.0619302	5.88345	0.101811	5.73039	-0.051251	5.57151	-0.210137	5.6223	-0.159339	5.62616	-0.155487	5.62319
ALG6	7.52648	-0.00787559	7.78555	0.251196	7.53762	0.00325989	7.19148	-0.342872	7.94145	0.407091	7.82868	0.294328	6.92923	-0.605128	3.80648e-16	7.53436	8.41957	0.885214	7.4634	-0.0709519	7.58157	0.0472161	7.15851	-0.375849	7.46843	-0.0659247	7.97705	0.442693	7.6222	0.0878439	7.0955	-0.438855	7.62937	0.0950179	7.62589	0.0915356	0.069794	0.069794	7.25616	-0.278197	7.04631	-0.488043	7.4405	-0.0938535	7.69729	0.162931	7.51271	-0.0216428	7.58714
ALG8	6.31731	-0.590186	7.24378	0.336284	6.97349	0.0659913	6.7674	-0.140095	6.86262	-0.044874	6.97706	0.069558	7.21082	0.303323	6.34413e-16	6.9075	7.36544	0.457943	6.77699	-0.130505	6.83438	-0.0731138	7.16571	0.258213	6.63533	-0.272164	7.31271	0.405209	7.13152	0.224023	6.75086	-0.156638	6.47397	-0.433532	7.14691	0.239414	0.0518849	0.0518849	6.62477	-0.282728	6.75551	-0.15199	6.39674	-0.510757	7.3426	0.435099	6.89939	-0.00810915	6.75448
ALG9	5.46301	-0.200309	5.78707	0.123753	5.77094	0.107619	5.12239	-0.540929	5.84219	0.178868	5.55405	-0.109263	6.10358	0.440262	-3.80648e-16	5.66332	5.74821	0.084891	5.32422	-0.3391	5.73536	0.0720432	6.16644	0.50312	5.47797	-0.185352	6.0803	0.416987	6.12113	0.45781	5.46278	-0.200536	4.99989	-0.66343	5.85837	0.195051	0.0341483	0.0341483	5.1169	-0.546421	5.74365	0.0803294	5.32354	-0.339773	5.91408	0.250765	5.70389	0.0405675	5.57736
ALK	4.01132	0.50155	3.10261	-0.407161	3.29134	-0.218438	3.45673	-0.053044	3.31384	-0.195934	3.88452	0.374744	3.50806	-0.00171657	3.80648e-16	3.50977	3.47373	-0.0360398	3.57228	0.0625085	3.60219	0.0924155	3.26401	-0.245766	3.53288	0.0231011	3.07157	-0.438208	3.39596	-0.113813	3.28313	-0.22664	3.33434	-0.175436	3.40596	-0.103819	-0.11617	-0.11617	3.3928	-0.116977	3.87004	0.36027	3.64876	0.138982	3.43288	-0.0768945	4.37758	0.867806	3.82078
ALKBH1	5.52446	-0.11933	5.66485	0.0210623	5.7838	0.140008	5.51031	-0.133476	5.82808	0.184289	5.80874	0.164951	5.38629	-0.257504	-2.53765e-16	5.64379	5.63937	-0.00441918	5.76683	0.123037	5.61969	-0.0241044	5.89836	0.254573	5.55736	-0.086433	5.69532	0.0515327	5.58871	-0.0550772	5.23267	-0.411121	5.41443	-0.229357	5.96468	0.320886	-0.00604827	-0.00604827	5.50486	-0.138934	5.60128	-0.0425075	5.90073	0.256941	5.65948	0.0156933	5.66486	0.0210727	5.46433
ALKBH2	5.52249	-0.128263	5.72544	0.0746915	6.05908	0.408327	5.28775	-0.362997	5.25262	-0.398126	5.86215	0.211404	5.84571	0.194963	6.34413e-16	5.65075	5.83151	0.180755	5.46617	-0.184579	5.67873	0.027977	6.53755	0.886798	4.93374	-0.717007	5.47765	-0.173105	6.20995	0.559202	5.71477	0.0640213	4.6781	-0.972653	6.12012	0.469373	0.0140781	0.0140781	5.91626	0.265514	5.94368	0.292932	5.32277	-0.327984	5.22752	-0.423226	5.92193	0.271181	5.46511
ALKBH3	6.89665	0.276937	6.61244	-0.00727258	6.85541	0.235698	6.80285	0.183137	6.33701	-0.2827	6.33086	-0.288852	6.50276	-0.116946	7.61296e-16	6.61971	7.0442	0.42449	6.12663	-0.493085	6.53247	-0.0872429	7.12357	0.503855	6.4748	-0.14491	6.97966	0.359951	7.41118	0.79147	5.85025	-0.769461	6.08423	-0.535478	6.95698	0.337273	0.0386862	0.0386862	6.49414	-0.125567	6.52825	-0.091464	6.82322	0.20351	6.46557	-0.154137	6.68036	0.0606495	6.38768
ALKBH4	4.91297	-0.504821	5.23272	-0.185069	5.61546	0.197678	5.46941	0.0516264	5.32164	-0.0961506	5.445	0.0272133	5.92731	0.509524	7.61296e-16	5.41779	5.37958	-0.0382028	5.11277	-0.305016	5.78219	0.364405	6.13971	0.721923	5.58162	0.163828	5.30187	-0.11592	5.64869	0.230898	4.88957	-0.528219	5.02626	-0.39153	5.49608	0.078291	0.0180458	0.0180458	5.48856	0.0707717	5.28275	-0.135042	5.35357	-0.0642203	5.72514	0.30735	5.35377	-0.0640158	4.9129
ALKBH5	8.37854	-0.405996	9.03675	0.252212	9.00875	0.22422	8.95231	0.167772	8.61079	-0.173746	9.08754	0.303012	8.41706	-0.367474	1.52259e-15	8.78453	8.72282	-0.0617176	8.7378	-0.0467344	8.76289	-0.0216452	9.39095	0.60642	8.56915	-0.21538	9.29774	0.513207	9.13239	0.34786	8.3801	-0.404434	8.14425	-0.64028	8.70679	-0.0777443	-4.49716e-05	-4.49716e-05	8.61718	-0.167349	8.9988	0.214265	8.74574	-0.0387916	8.91523	0.1307	8.64968	-0.134849	8.42557
ALKBH6	6.81973	-0.0453761	6.64836	-0.21674	7.17765	0.312548	6.54032	-0.324786	6.84349	-0.0216138	6.75065	-0.114457	7.27553	0.410424	-5.07531e-16	6.8651	6.96955	0.104445	6.62013	-0.244977	6.96643	0.101329	7.3571	0.492	6.94267	0.0775683	6.65829	-0.20681	6.85587	-0.00923021	6.31046	-0.554648	6.67003	-0.195071	6.99483	0.12973	-0.0305663	-0.0305663	6.70363	-0.161471	7.11879	0.253686	7.29516	0.430059	6.91541	0.050306	6.68856	-0.176539	6.74723
ALKBH7	6.12682	0.744541	4.9906	-0.391678	5.79713	0.414854	4.82391	-0.558364	5.20546	-0.17682	5.18529	-0.196988	5.54673	0.164456	1.01506e-15	5.38228	5.94962	0.567339	5.28936	-0.0929212	5.54064	0.158366	5.88332	0.501044	5.34103	-0.0412515	4.98129	-0.400986	5.67425	0.291969	4.93257	-0.449711	5.05735	-0.324928	5.8142	0.431924	0.0640844	0.0640844	5.87713	0.494856	4.899	-0.483276	5.92742	0.545147	4.58107	-0.801203	5.31328	-0.0689963	5.2053
ALKBH8	5.30628	-0.539112	5.95098	0.105597	6.08816	0.242774	5.63829	-0.207094	5.60482	-0.24057	5.90168	0.0562903	6.4275	0.582115	1.01506e-15	5.84539	6.20105	0.355661	5.27329	-0.572101	5.81945	-0.0259358	6.14867	0.303283	5.69486	-0.150524	6.20767	0.362284	6.54712	0.701729	5.23533	-0.610056	5.3971	-0.44829	6.09473	0.249341	0.0165391	0.0165391	5.7471	-0.0982832	5.66899	-0.176398	6.00449	0.159106	5.8588	0.013415	5.83803	-0.00735908	5.59062
ALLC	3.6368	0.241159	3.62206	0.226428	3.16895	-0.226682	3.24343	-0.15221	3.29299	-0.102649	3.40632	0.0106801	3.39891	0.0032735	3.80648e-16	3.39564	3.29793	-0.0977057	3.53809	0.142449	3.04096	-0.354677	3.32474	-0.0708945	3.67889	0.283254	3.28673	-0.108902	3.53085	0.13521	3.47129	0.0756525	3.32696	-0.0686734	3.19251	-0.203127	-0.0267414	-0.0267414	2.91184	-0.483794	3.66712	0.271481	3.63898	0.243345	3.49931	0.103676	3.68046	0.284819	3.30633
ALMS1	6.64833	-0.00867346	6.52062	-0.13639	6.64082	-0.0161885	6.54845	-0.10856	6.4636	-0.193405	6.51501	-0.141995	7.26222	0.605212	-7.61296e-16	6.65701	6.5212	-0.135804	6.66809	0.0110825	6.95835	0.301341	7.04913	0.392121	6.28334	-0.373669	6.70907	0.0520645	7.01531	0.358306	7.10347	0.446459	6.54723	-0.109775	6.51692	-0.140087	0.080204	0.080204	6.39375	-0.263253	6.59961	-0.0573997	6.74319	0.08618	6.35282	-0.304189	6.55023	-0.106775	6.47226
ALOX12	6.37135	-0.506835	6.57447	-0.303716	6.61319	-0.264991	8.33761	1.45942	6.57977	-0.298413	6.12301	-0.755174	7.54789	0.669706	1.26883e-15	6.87819	6.09554	-0.782648	7.92822	1.05004	7.22069	0.3425	6.827	-0.0511814	5.95598	-0.922205	7.60488	0.726692	7.51585	0.637666	8.07559	1.19741	6.35138	-0.526808	7.40485	0.526669	0.219813	0.219813	6.56001	-0.318176	7.01707	0.13888	6.80763	-0.0705533	6.17635	-0.701831	5.8891	-0.989087	7.60004
ALOX12B	0.284979	0.0107997	-0.575051	-0.84923	0.488258	0.214079	0.535814	0.261634	0.550835	0.276656	0.339908	0.0657285	0.294511	0.0203323	3.17207e-17	0.274179	0.348344	0.0741646	0.27747	0.00329077	0.389865	0.115686	0.185723	-0.0884564	0.0225065	-0.251673	-0.0960282	-0.370207	1.03614	0.761957	0.211081	-0.0630982	0.72441	0.450231	-0.0435754	-0.317755	0.031414	0.031414	-0.0403522	-0.314531	0.1387	-0.135479	0.891373	0.617194	0.482276	0.208097	-0.0246796	-0.298859	-0.228572
ALOX12P2	1.69406	-0.1335	2.17896	0.351406	1.85638	0.0288284	1.53211	-0.295451	1.80965	-0.0179039	1.69414	-0.133413	2.02759	0.200033	-4.7581e-16	1.82756	1.66667	-0.160887	1.87127	0.0437186	2.06374	0.236186	1.43032	-0.397235	1.74797	-0.0795877	1.59228	-0.235278	1.70674	-0.120813	1.8723	0.0447413	2.28731	0.459752	2.36582	0.53826	0.0328857	0.0328857	2.38359	0.556035	2.04119	0.213633	1.68974	-0.137817	1.32337	-0.504187	1.58162	-0.245933	1.77041
ALOX15	4.02564	-0.747027	5.12969	0.357026	4.79356	0.0208949	4.81014	0.0374681	5.1525	0.379833	4.06592	-0.706744	5.43122	0.658549	0	4.77267	6.27369	1.50102	5.22757	0.454897	4.72807	-0.044602	5.4534	0.680731	4.14628	-0.626391	4.92246	0.149794	5.40443	0.63176	4.20375	-0.568918	5.17801	0.40534	4.18303	-0.589642	0.199399	0.199399	3.96992	-0.802749	4.04362	-0.729048	5.2626	0.489929	4.35427	-0.418394	3.89294	-0.879729	4.0362
ALOX15B	2.11292	0.204805	1.94389	0.0357732	2.18619	0.278072	2.15587	0.24775	1.30775	-0.600365	1.85276	-0.0553648	1.79745	-0.11067	6.34413e-17	1.90812	1.83296	-0.0751589	2.0486	0.140482	2.01228	0.104157	1.46768	-0.440438	1.91465	0.00653185	1.5132	-0.394925	1.63376	-0.274357	2.10076	0.192643	2.41947	0.511352	2.01915	0.111031	-0.0118681	-0.0118681	1.92108	0.0129582	2.25691	0.348794	1.97719	0.0690648	1.79392	-0.114199	1.76209	-0.146027	1.94513
ALOX5	7.577	-0.323088	7.63164	-0.268455	8.1919	0.291805	8.05677	0.156678	8.16912	0.269031	7.72818	-0.171915	7.94604	0.0459439	5.07531e-16	7.90009	7.61367	-0.286423	8.24072	0.340624	7.91662	0.0165285	7.65466	-0.245433	8.17316	0.273072	7.40129	-0.498803	7.41614	-0.48395	8.15518	0.255091	8.45052	0.550425	7.48273	-0.417365	-0.0496234	-0.0496234	7.94695	0.0468585	8.15678	0.256689	8.04546	0.145364	8.13138	0.231286	7.86265	-0.0374455	7.75819
ALOX5AP	12.3207	-0.0510324	12.565	0.193281	12.9081	0.536391	11.8911	-0.480615	12.0117	-0.360059	11.9392	-0.432565	12.9664	0.5946	1.26883e-15	12.3718	11.3774	-0.994353	12.263	-0.108796	12.1985	-0.173213	11.647	-0.724777	13.1674	0.79568	11.6692	-0.702533	11.673	-0.698778	12.5361	0.164351	12.682	0.310272	12.3549	-0.016841	-0.214899	-0.214899	12.6277	0.255962	12.6883	0.316562	13.0292	0.65749	12.4357	0.0639853	12.7935	0.42175	12.5861
ALOXE3	2.58404	0.30501	2.09782	-0.18121	2.2178	-0.0612345	2.53767	0.258641	2.40475	0.125719	2.01886	-0.26017	2.09228	-0.186755	-1.26883e-16	2.27903	2.40379	0.12476	2.43915	0.160121	2.28754	0.00850672	2.29926	0.0202328	2.04816	-0.230872	1.99159	-0.287443	2.40904	0.130012	2.33879	0.059757	2.8528	0.573771	2.74884	0.46981	0.102866	0.102866	2.64034	0.36131	1.97619	-0.302846	2.14445	-0.134583	1.71863	-0.560402	2.30894	0.0299105	1.76549
ALPI	-3.62303	-0.0795447	-3.47874	0.064744	-3.48584	0.0576458	-3.52151	0.0219704	-4.29974	-0.756261	-3.48246	0.061017	-2.91305	0.630429	1.26883e-16	-3.54348	-3.88974	-0.346259	-3.82769	-0.284208	-3.42725	0.116231	-4.16399	-0.620508	-3.93852	-0.395041	-3.58919	-0.0457062	-3.6286	-0.0851159	-2.34342	1.20006	-3.29779	0.245692	-4.00082	-0.45734	-0.0672194	-0.0672194	-3.27786	0.26562	-3.26976	0.27372	-3.43527	0.108207	-3.35902	0.184465	-3.54811	-0.00462743	-4.08037
ALPK1	7.32158	-0.277173	6.47196	-1.1268	7.89921	0.300453	8.27447	0.675718	8.24121	0.642453	7.52486	-0.0738981	7.458	-0.140757	0	7.59876	7.77514	0.176386	7.99145	0.392694	7.8814	0.282647	6.20174	-1.39701	7.81238	0.213624	7.14391	-0.454845	6.69563	-0.903126	8.65108	1.05233	8.81985	1.22109	7.64612	0.0473638	0.063115	0.063115	7.61463	0.0158701	7.17001	-0.428746	7.50133	-0.0974297	7.64287	0.0441114	7.63606	0.037303	7.79057
ALPK3	1.41901	-0.228405	1.88327	0.235855	1.72324	0.0758309	1.99706	0.349645	1.37203	-0.275379	1.58144	-0.0659714	1.55584	-0.0915752	1.26883e-16	1.64741	1.11005	-0.537365	1.47542	-0.171996	1.34085	-0.306565	1.65872	0.0113069	0.950508	-0.696906	1.27699	-0.370428	1.1877	-0.459712	1.80009	0.152676	2.78152	1.1341	1.86578	0.218367	-0.102652	-0.102652	1.20199	-0.445422	0.883541	-0.763872	1.30194	-0.345472	1.80047	0.153061	1.98344	0.336027	2.46758
ALPL	8.70806	0.279189	6.70441	-1.72446	8.32743	-0.10144	9.15533	0.726463	8.7057	0.276832	8.41159	-0.0172779	8.98957	0.560696	-8.88178e-16	8.42887	7.52065	-0.908219	9.05621	0.627338	9.21384	0.784967	7.3591	-1.06977	9.32233	0.893457	7.93233	-0.496536	7.37691	-1.05196	9.56148	1.13261	9.43875	1.00988	8.33634	-0.0925306	0.0829232	0.0829232	8.06075	-0.36812	8.27873	-0.150141	8.43601	0.00714445	9.11864	0.689768	8.2967	-0.132175	8.24095
ALPP	-0.555582	-0.411631	-0.695736	-0.551784	0.514992	0.658943	-0.916784	-0.772833	-0.475586	-0.331635	-0.148275	-0.00432397	1.26931	1.41326	-3.17207e-17	-0.143951	0.260408	0.404359	-1.27401	-1.13006	-0.725528	-0.581577	-0.953359	-0.809408	0.680448	0.824399	-0.999341	-0.85539	-0.548757	-0.404805	0.659395	0.803346	-0.329665	-0.185714	0.450806	0.594757	-0.134009	-0.134009	0.154924	0.298875	-0.351972	-0.20802	1.06652	1.21048	-1.46601	-1.32206	0.135712	0.279663	0.78179
ALPPL2	2.98252	-0.203403	3.22176	0.0358359	3.44375	0.257826	3.57824	0.392322	2.33212	-0.8538	3.22645	0.0405332	3.51661	0.330687	3.80648e-16	3.18592	3.01215	-0.173769	3.18953	0.00360964	3.45727	0.271346	3.10446	-0.0814563	5.59055	2.40463	2.55688	-0.629041	2.80614	-0.379778	2.98283	-0.203093	3.56418	0.37826	2.9188	-0.267122	0.132359	0.132359	2.72751	-0.458406	2.85489	-0.331032	2.9366	-0.249324	4.0155	0.82958	2.77524	-0.410682	2.89333
ALS2	5.59558	0.278222	5.46522	0.147868	5.48646	0.169105	4.71439	-0.602966	5.7298	0.412445	5.73524	0.417886	4.49479	-0.82256	-5.07531e-16	5.31735	6.3985	1.08114	5.33465	0.0173009	5.34661	0.0292567	5.04194	-0.275417	5.25956	-0.0577946	5.43261	0.115258	5.38579	0.0684352	4.33744	-0.979914	5.70405	0.386701	5.48224	0.164887	0.0549856	0.0549856	5.0363	-0.281056	5.36937	0.05202	5.23934	-0.0780153	5.74319	0.425838	5.44887	0.131514	4.55391
ALS2CL	3.30905	-0.27677	3.58441	-0.00141575	3.68105	0.0952325	3.5568	-0.0290181	3.76353	0.177704	3.71625	0.130432	3.48966	-0.0961647	-2.53765e-16	3.58582	3.69487	0.10905	3.4566	-0.129219	3.45302	-0.132798	3.94323	0.357404	3.73854	0.152717	3.67366	0.087838	3.66524	0.0794172	3.56483	-0.0209946	3.18966	-0.39616	3.73048	0.144658	0.0251912	0.0251912	3.57122	-0.0146025	3.47186	-0.113959	3.52736	-0.0584638	3.48061	-0.105212	4.0158	0.429973	3.37881
ALS2CR11	1.38175	0.180749	1.39793	0.196929	1.17456	-0.0264392	1.5562	0.355203	1.06932	-0.131677	1.00652	-0.194479	0.82071	-0.380287	-7.93016e-17	1.201	1.58875	0.387749	0.634558	-0.566439	1.02692	-0.174079	1.35186	0.150861	1.17333	-0.0276633	0.598067	-0.602929	1.42123	0.220229	1.55928	0.358287	0.81986	-0.381137	1.39361	0.192609	-0.0442512	-0.0442512	1.42555	0.224556	0.47672	-0.724276	1.38044	0.179444	1.48071	0.279713	1.57535	0.374355	1.17858
ALS2CR12	5.51992	-0.307366	5.81126	-0.0160298	6.24308	0.415794	5.66876	-0.158527	5.73431	-0.0929818	5.91888	0.0915863	5.89482	0.0675247	-1.26883e-16	5.82729	5.78058	-0.0467067	5.77666	-0.0506295	5.51641	-0.310881	5.13758	-0.689715	6.298	0.470711	6.41769	0.590402	6.58367	0.756381	5.2295	-0.597794	5.82988	0.00258928	5.60162	-0.225665	-0.0101308	-0.0101308	6.3868	0.559513	6.0408	0.213509	5.80276	-0.0245271	5.2888	-0.538491	5.47474	-0.352549	5.2956
ALX3	1.47768	0.0774019	1.28859	-0.111691	1.56489	0.164617	1.34062	-0.0596602	1.42889	0.028608	1.23798	-0.162298	1.4633	0.0630212	-3.17207e-17	1.40028	1.06571	-0.334567	1.59749	0.197208	1.24785	-0.152424	1.20862	-0.191659	1.41837	0.0180924	1.6481	0.247823	1.13595	-0.264323	1.54159	0.141311	1.6099	0.209627	1.27044	-0.129834	-0.0258745	-0.0258745	1.7147	0.314424	1.29822	-0.102062	1.44351	0.043228	1.50769	0.107414	1.00202	-0.398253	1.32615
ALX4	1.59691	-0.215318	1.61522	-0.197002	2.03645	0.224229	1.59247	-0.219751	2.18823	0.376009	1.8981	0.0858725	1.75819	-0.0540385	-3.17207e-17	1.81222	1.59552	-0.216703	1.98772	0.175496	2.49444	0.682215	1.50808	-0.304148	1.94223	0.130005	2.23793	0.425704	2.02258	0.210356	2.01727	0.205043	2.23138	0.419154	0.88223	-0.929994	0.0797128	0.0797128	1.43263	-0.379592	2.08556	0.273339	1.04811	-0.764115	2.34309	0.530866	1.32689	-0.485329	2.00924
AMACR	3.13184	-0.326842	3.59513	0.136446	3.50296	0.0442763	3.75772	0.29904	3.45451	-0.00417436	3.83032	0.371635	2.9383	-0.52038	-6.34413e-17	3.45868	2.82816	-0.630518	2.90578	-0.552906	3.0379	-0.420786	3.49402	0.0353413	3.38959	-0.069095	3.31965	-0.139034	3.35219	-0.106494	2.46821	-0.990474	4.05412	0.595437	3.17871	-0.279975	-0.255851	-0.255851	3.66057	0.201887	4.26242	0.803738	3.90412	0.445437	3.62895	0.170271	3.8133	0.35462	3.55629
AMBN	0.67388	0.131765	0.323959	-0.218155	0.352057	-0.190058	0.702144	0.160029	0.718538	0.176423	0.354994	-0.187121	0.669231	0.127116	3.17207e-17	0.542115	0.913597	0.371483	0.730338	0.188224	0.753889	0.211774	0.362431	-0.179684	0.471465	-0.0706494	0.248846	-0.293269	0.479725	-0.0623892	0.871356	0.329241	0.596365	0.0542506	0.389285	-0.152829	0.0396152	0.0396152	0.639584	0.0974697	0.501473	-0.0406414	0.318422	-0.223693	0.437012	-0.105103	0.456594	-0.085521	0.377117
AMBP	1.71061	0.581326	1.32221	0.192923	1.14998	0.0206879	1.05379	-0.0754927	0.846284	-0.283003	1.38863	0.259347	0.433499	-0.695788	9.5162e-17	1.12929	1.42236	0.293072	0.88586	-0.243428	1.12701	-0.00227497	0.710156	-0.419131	1.22713	0.097839	1.31391	0.184621	1.58983	0.460544	1.29144	0.162153	0.731771	-0.397516	1.25691	0.127621	0.02635	0.02635	0.733954	-0.395334	0.824913	-0.304374	1.04153	-0.0877585	1.44424	0.314952	1.17424	0.0449568	1.49847
AMD1	8.97987	0.200187	8.94226	0.162569	8.59406	-0.185626	9.03253	0.252845	8.78541	0.00572421	9.07674	0.297058	8.04693	-0.732759	1.77636e-15	8.77969	8.1769	-0.602788	9.01154	0.231857	8.39394	-0.385746	8.51559	-0.264093	8.31552	-0.464161	8.74393	-0.0357552	8.58552	-0.194168	8.65072	-0.128969	9.18396	0.404275	8.66448	-0.115208	-0.155476	-0.155476	8.87503	0.0953475	9.2242	0.444512	8.98513	0.205439	8.83426	0.0545695	9.31942	0.539732	9.19075
AMDHD1	3.88346	-0.666536	4.7501	0.2001	4.68866	0.13866	4.28079	-0.269208	4.65981	0.109809	4.68521	0.135214	4.90196	0.35196	-5.70972e-16	4.55	5.74954	1.19954	3.90756	-0.642437	4.63752	0.0875231	3.90122	-0.648778	4.26085	-0.289146	4.52584	-0.0241628	4.82133	0.27133	3.70897	-0.841026	4.49876	-0.0512436	5.03442	0.484421	-0.0453975	-0.0453975	4.06258	-0.487422	3.6969	-0.853104	4.5915	0.0415027	4.95036	0.400359	5.37349	0.823491	5.3139
AMELX	4.22638	0.310986	3.58848	-0.326912	4.17193	0.256537	3.83473	-0.0806621	3.84984	-0.0655611	3.50704	-0.408354	4.22936	0.313968	2.53765e-16	3.9154	4.28802	0.372619	4.0576	0.142208	4.2621	0.346708	3.65831	-0.257085	3.84449	-0.0709025	3.83545	-0.0799476	3.87028	-0.045121	3.89951	-0.0158847	3.75427	-0.161128	3.7135	-0.201894	0.00295717	0.00295717	4.37298	0.457579	3.37299	-0.542404	3.27173	-0.643668	3.7443	-0.1711	4.33039	0.414996	4.25617
AMELY	2.09115	0.117183	1.60639	-0.367584	1.64831	-0.325666	1.97516	0.00118581	2.01697	0.0429985	1.97248	-0.00149293	2.50735	0.533376	6.34413e-17	1.97397	2.2921	0.318133	2.33169	0.357719	2.00088	0.0269041	2.20498	0.231012	2.01918	0.0452113	1.87397	-0.100004	1.79502	-0.178952	2.66256	0.688591	2.38708	0.413104	1.64117	-0.332799	0.146892	0.146892	2.0354	0.0614306	1.30705	-0.666922	1.65771	-0.316263	2.34619	0.372219	1.48622	-0.48775	1.51648
AMFR	7.85139	0.369299	7.71575	0.23366	7.17896	-0.30313	8.02849	0.546402	7.28545	-0.196641	7.42141	-0.0606809	6.89318	-0.588908	3.80648e-16	7.48209	7.6173	0.135208	8.44617	0.964083	7.88597	0.403877	7.92779	0.445697	7.56786	0.085772	7.002	-0.480093	7.77902	0.296932	7.24062	-0.241473	6.98512	-0.496973	7.13005	-0.352037	0.0760994	0.0760994	7.52084	0.0387505	7.64183	0.159742	7.12453	-0.357562	7.55441	0.0723167	7.47593	-0.00616116	7.48147
AMHR2	-0.439287	-0.105907	-0.474378	-0.140998	0.130484	0.463864	-0.45673	-0.12335	-0.333923	-0.000542735	-0.426042	-0.0926621	-0.333785	-0.00040474	0	-0.33338	0.136572	0.469952	-0.234978	0.0984019	-0.786535	-0.453155	-0.399406	-0.0660263	-0.35083	-0.0174504	-0.738625	-0.405245	-0.525772	-0.192392	-0.360575	-0.0271951	-0.0549602	0.27842	-0.237751	0.0956285	-0.0219062	-0.0219062	-0.425983	-0.092603	-0.954627	-0.621248	-0.00329769	0.330082	-0.0229006	0.310479	-0.307285	0.0260952	-0.161277
AMICA1	11.4424	-0.44214	11.3304	-0.55407	12.1492	0.264683	11.7908	-0.0937476	12.0664	0.181888	11.833	-0.0515462	12.5794	0.694933	7.61296e-16	11.8845	11.8066	-0.0779489	12.0396	0.155139	12.0956	0.211066	10.9789	-0.905586	11.7007	-0.183793	11.5876	-0.296942	11.3429	-0.54159	12.1609	0.276408	12.7985	0.913994	11.7926	-0.0918792	-0.0541132	-0.0541132	11.9503	0.0657706	11.8631	-0.021391	12.4458	0.561299	11.7364	-0.148139	11.942	0.0574506	11.6983
AMIGO1	5.85073	-0.0159836	6.43611	0.569391	6.00517	0.138455	5.62089	-0.245824	5.58666	-0.280055	5.89605	0.0293334	5.6714	-0.195318	6.34413e-16	5.86672	5.86558	-0.00113991	5.91359	0.0468766	6.15039	0.283679	5.7012	-0.165518	6.15458	0.287862	6.07826	0.211542	6.0767	0.20999	5.79349	-0.0732217	5.45353	-0.413184	5.77143	-0.0952867	0.0291599	0.0291599	6.03261	0.165894	5.52569	-0.341028	6.46095	0.594232	5.91537	0.048657	5.82238	-0.044334	5.73147
AMIGO2	6.5095	-0.21373	6.90328	0.180048	6.48429	-0.238937	6.70899	-0.0142439	6.84557	0.122343	6.55202	-0.171207	7.05896	0.335727	-3.80648e-16	6.72323	6.51479	-0.208444	6.82868	0.105455	7.09908	0.375848	6.5526	-0.170627	6.67501	-0.0482213	6.66304	-0.0601909	6.37185	-0.351384	7.20657	0.483338	6.44569	-0.277536	6.67102	-0.0522053	-0.0203969	-0.0203969	6.56922	-0.15401	6.71582	-0.00740679	6.82027	0.0970372	6.63021	-0.0930206	6.55683	-0.166403	7.14912
AMMECR1	4.46891	-0.545412	5.42086	0.406541	4.90638	-0.107941	4.76993	-0.244395	5.25386	0.239535	5.45707	0.442751	4.82324	-0.191078	1.26883e-16	5.01432	5.61157	0.59725	4.22409	-0.790234	4.95582	-0.0585061	5.14979	0.135464	5.14389	0.129573	5.35673	0.342405	5.34701	0.332685	4.47407	-0.540249	4.70593	-0.308389	5.19147	0.177151	0.00171504	0.00171504	5.22852	0.214203	4.75274	-0.261583	5.05904	0.0447223	5.11985	0.10553	4.9741	-0.0402266	4.7329
AMN	2.64922	-0.0494755	2.64244	-0.0562485	2.59418	-0.10451	2.63979	-0.0588972	2.65672	-0.0419736	2.79123	0.0925346	2.91726	0.21857	-1.90324e-16	2.69869	2.69404	-0.00465566	2.48479	-0.213903	3.57223	0.873534	3.05158	0.352893	2.45149	-0.247203	2.52604	-0.172647	2.67581	-0.022884	3.51228	0.813585	2.73475	0.0360572	2.59108	-0.107614	0.130716	0.130716	2.52847	-0.170217	2.48305	-0.215642	2.42018	-0.278511	2.5135	-0.185194	2.79301	0.0943148	2.32838
AMOT	4.11715	0.702875	3.47116	0.0568819	2.91435	-0.499926	3.61206	0.197781	3.37136	-0.042913	3.44541	0.0311332	2.96844	-0.445832	1.26883e-16	3.41428	4.26319	0.848917	3.71037	0.296092	3.24616	-0.168118	3.42986	0.0155803	2.91218	-0.502093	3.95738	0.543101	3.57108	0.156802	3.94543	0.531158	2.57498	-0.839297	3.4053	-0.0089712	0.0873172	0.0873172	4.03382	0.619549	2.99791	-0.416363	2.70611	-0.708165	3.28512	-0.129152	3.12515	-0.289126	3.03731
AMOTL1	1.8319	0.263045	1.34312	-0.225738	1.80192	0.233062	1.25655	-0.312308	1.44363	-0.125231	1.48358	-0.0852768	1.82131	0.252447	-6.34413e-17	1.56886	0.882156	-0.686703	1.96253	0.393675	1.14738	-0.421484	2.10079	0.53193	1.29752	-0.27134	0.978426	-0.590434	1.77154	0.202682	1.62588	0.0570237	1.19842	-0.37044	1.67362	0.104765	-0.105033	-0.105033	2.25105	0.682187	1.46741	-0.101449	1.75541	0.186552	1.38332	-0.185539	1.74586	0.176997	2.11509
AMOTL2	1.44142	0.0890827	2.06917	0.716826	1.6374	0.285054	0.712474	-0.639867	1.03629	-0.316049	1.35435	0.00200581	1.21529	-0.137052	1.90324e-16	1.35234	1.7795	0.427158	0.719232	-0.633109	1.85942	0.507076	0.025024	-1.32732	1.67232	0.319981	1.83933	0.48699	1.74291	0.390566	0.959794	-0.392548	1.30201	-0.0503357	1.79469	0.442344	0.0170805	0.0170805	1.08316	-0.269184	0.835237	-0.517105	1.82851	0.47617	1.80557	0.453228	0.45971	-0.892632	0.982439
AMPD1	3.74884	0.593861	3.47639	0.321414	3.28136	0.126381	2.61071	-0.544265	3.26552	0.110547	2.81242	-0.342561	2.8896	-0.265378	-4.44089e-16	3.15498	4.05953	0.904553	3.42471	0.269738	3.29712	0.142141	3.34418	0.189206	3.19553	0.0405486	2.64548	-0.509494	3.00866	-0.146319	2.73585	-0.41913	3.67651	0.521529	3.18012	0.0251414	0.101791	0.101791	3.62737	0.472394	2.42538	-0.729598	3.19846	0.0434877	2.34931	-0.805666	3.05016	-0.104818	3.28535
AMPD2	7.84154	0.128402	7.66429	-0.0488485	7.64571	-0.0674261	7.77557	0.06243	7.57797	-0.135176	7.89569	0.182547	7.59121	-0.121929	-1.26883e-15	7.71314	7.79865	0.0855127	7.69131	-0.0218344	8.04903	0.335891	7.56382	-0.149322	7.62617	-0.0869731	7.78442	0.0712817	7.91316	0.200017	7.80909	0.0959491	7.52926	-0.183879	7.74611	0.0329727	0.0379615	0.0379615	7.47891	-0.234229	7.93743	0.224289	7.78894	0.0758032	8.06837	0.35523	7.63061	-0.0825291	7.56632
AMPD3	6.67621	-0.406832	7.33924	0.256191	6.98054	-0.102511	7.06844	-0.014604	7.0867	0.00365844	7.25274	0.169695	7.17745	0.0944024	2.53765e-16	7.08305	7.35545	0.272402	6.78505	-0.297999	7.28136	0.198316	6.95697	-0.126074	7.56002	0.476974	7.00699	-0.0760524	6.93376	-0.149289	6.51458	-0.568471	7.16155	0.0785034	7.09392	0.0108753	-0.0180814	-0.0180814	7.17479	0.0917436	7.06577	-0.0172769	7.0348	-0.0482428	7.3875	0.304449	6.99132	-0.0917224	7.19202
AMPH	3.34333	-0.0618424	3.83103	0.425856	3.2909	-0.114276	3.33544	-0.0697281	3.30366	-0.101511	3.84506	0.439887	2.88679	-0.518384	3.17207e-16	3.40517	2.80586	-0.599309	3.81144	0.406269	3.15135	-0.253821	2.83308	-0.57209	3.55903	0.153862	2.69778	-0.707387	2.86812	-0.53705	4.98177	1.57659	3.49853	0.0933548	3.00852	-0.396653	-0.083623	-0.083623	3.58641	0.181237	3.057	-0.348169	3.29918	-0.105992	3.34244	-0.062732	2.95847	-0.446698	5.58803
AMT	5.96984	-0.424761	6.37924	-0.0153588	6.50699	0.112395	5.91865	-0.475943	6.58825	0.193657	6.35525	-0.0393506	7.04396	0.64936	-2.53765e-16	6.3946	7.14329	0.748689	5.58083	-0.813769	6.58616	0.191564	6.84057	0.445974	6.09834	-0.296253	6.4554	0.0608034	6.56638	0.171783	6.27032	-0.124277	6.02719	-0.367404	6.4299	0.035298	0.00524085	0.00524085	6.59269	0.198094	6.18674	-0.207854	6.412	0.0173984	6.38904	-0.00555848	6.20862	-0.18598	6.40002
AMZ1	3.22175	0.0754837	2.93944	-0.20683	3.02441	-0.121862	2.92745	-0.218822	3.6296	0.483325	3.08285	-0.0634254	3.1984	0.0521313	-2.53765e-16	3.14627	2.49746	-0.648816	3.05256	-0.0937141	3.37174	0.225471	3.40588	0.259608	3.65222	0.505953	3.17332	0.0270486	2.97202	-0.174247	3.08223	-0.0640441	3.08346	-0.062815	3.50455	0.358282	0.0332727	0.0332727	3.29209	0.145818	2.43881	-0.707466	3.00459	-0.141685	3.36718	0.220914	3.53381	0.387538	2.66189
AMZ2	8.66448	0.181286	8.52457	0.0413715	8.63893	0.15573	8.22866	-0.254537	8.43425	-0.048942	8.61003	0.126839	8.28145	-0.201747	1.01506e-15	8.4832	8.61956	0.136364	8.20835	-0.274843	8.54165	0.0584551	8.27993	-0.203264	8.8477	0.364505	8.61502	0.13182	8.68826	0.205063	8.22609	-0.257104	8.47256	-0.0106367	8.63829	0.155092	0.0305451	0.0305451	8.56519	0.0819927	8.26985	-0.213344	8.43417	-0.0490224	8.46645	-0.0167415	8.6242	0.141003	8.37771
ANAPC10	6.20066	0.188527	6.3691	0.356973	5.88363	-0.128496	5.83957	-0.172561	6.18608	0.173947	6.35196	0.339827	5.25391	-0.758216	3.80648e-16	6.01213	6.62423	0.612099	5.7372	-0.274932	5.81406	-0.198067	6.15383	0.141701	6.41792	0.405789	6.49065	0.478518	6.13041	0.118277	5.18619	-0.825942	5.65565	-0.35648	6.12711	0.114982	0.0215945	0.0215945	6.18989	0.177765	5.99027	-0.0218626	5.81406	-0.198067	6.19956	0.187428	6.009	-0.00313041	5.55481
ANAPC11	5.76711	0.327635	5.44758	0.00810437	5.41191	-0.0275622	5.34253	-0.0969468	5.17872	-0.26075	5.2279	-0.211574	5.70057	0.261094	-6.34413e-16	5.43947	5.4121	-0.0273695	5.72161	0.282135	5.82372	0.38425	5.51723	0.0777539	5.88641	0.44694	4.91262	-0.52685	5.44117	0.00169506	5.18965	-0.249822	5.32716	-0.112311	5.70326	0.263791	0.0540211	0.0540211	5.38467	-0.0547984	5.68402	0.244546	5.29745	-0.142022	4.88956	-0.54991	5.34517	-0.094299	5.83426
ANAPC13	7.02611	0.0903111	7.09089	0.155095	7.40892	0.473126	6.91043	-0.0253618	7.53643	0.600634	7.3529	0.4171	5.22489	-1.7109	0	6.93579	7.7434	0.807608	6.86859	-0.0671998	6.59559	-0.340206	6.14779	-0.788001	7.77001	0.834212	6.66956	-0.266237	6.54929	-0.386505	5.38797	-1.54782	6.23981	-0.695983	7.47966	0.543864	-0.190627	-0.190627	6.60927	-0.326524	6.72005	-0.215747	6.38082	-0.554974	8.31171	1.37592	7.74113	0.805336	7.38043
ANAPC2	3.91471	-0.615616	4.68921	0.158888	4.61902	0.0886958	4.34408	-0.186243	4.596	0.0656776	4.52706	-0.00326201	5.02219	0.491859	-3.80648e-16	4.53033	4.68143	0.151099	3.42852	-1.10181	4.87511	0.344782	5.37717	0.846845	4.21515	-0.315178	4.94461	0.414284	5.42092	0.890594	3.64395	-0.88638	4.81304	0.282716	4.83203	0.3017	0.0928654	0.0928654	4.23738	-0.292943	4.22645	-0.303872	4.76974	0.239412	4.76225	0.231923	4.20569	-0.324637	3.98192
ANAPC4	8.10041	-0.0669827	8.29426	0.126873	8.15621	-0.0111814	7.93947	-0.227921	8.65584	0.488445	8.59454	0.427144	7.43102	-0.736376	1.26883e-16	8.16739	9.32551	1.15812	7.97945	-0.187942	7.90618	-0.261209	8.14791	-0.0194844	8.3283	0.160912	8.41367	0.246278	8.38455	0.217162	7.76219	-0.405205	7.98415	-0.183245	8.21484	0.0474466	0.0772837	0.0772837	8.06082	-0.106575	7.9212	-0.246188	7.59275	-0.574641	8.24731	0.0799226	8.34358	0.176192	8.03734
ANAPC5	7.95474	-0.513462	8.60424	0.136039	8.653	0.184797	8.29582	-0.172382	8.48885	0.0206531	8.71044	0.242238	8.57032	0.102117	8.88178e-16	8.4682	8.80907	0.340875	8.23089	-0.237308	8.55616	0.0879576	8.7484	0.280204	8.31694	-0.151257	8.93413	0.465927	9.06209	0.593892	8.34012	-0.12808	8.12247	-0.345727	8.55148	0.0832762	0.0989761	0.0989761	8.37829	-0.0899115	8.23909	-0.229105	8.33898	-0.129216	8.31468	-0.153522	8.19798	-0.270217	8.25647
ANAPC7	6.28087	-0.180676	6.88588	0.424334	6.53746	0.0759145	6.44005	-0.0215	6.33208	-0.129472	6.4386	-0.0229447	6.31589	-0.145655	0	6.46155	6.16304	-0.298507	6.37131	-0.0902424	6.36706	-0.0944923	6.85923	0.397679	6.70769	0.246147	6.73211	0.270566	6.63744	0.175893	6.11397	-0.347576	6.21585	-0.245695	6.33854	-0.123007	-0.0109236	-0.0109236	6.54018	0.0786318	6.66414	0.202597	6.28262	-0.178924	6.70976	0.24821	6.53287	0.0713269	6.19248
ANG	5.66483	-0.274302	6.00674	0.0676098	6.11437	0.175234	5.41884	-0.520294	5.26976	-0.669377	6.16679	0.227655	6.93261	0.993475	1.01506e-15	5.93913	5.12161	-0.817525	7.69302	1.75388	5.90212	-0.0370194	5.39829	-0.540843	7.04468	1.10554	5.32243	-0.616702	4.47788	-1.46125	5.93837	-0.000769363	6.221	0.281865	5.54551	-0.393623	-0.0726442	-0.0726442	5.73662	-0.202516	6.68396	0.744825	5.49338	-0.445756	6.46303	0.523893	6.65935	0.720216	5.86453
ANGEL1	3.50283	-0.614533	4.08234	-0.0350174	4.55257	0.435215	3.7968	-0.320555	4.26027	0.142914	4.08968	-0.0276756	4.53701	0.419652	-7.61296e-16	4.11736	4.76676	0.649403	4.02752	-0.0898393	4.18689	0.0695306	4.68721	0.569849	4.05735	-0.0600074	4.32532	0.207964	4.88046	0.763105	3.0734	-1.04396	3.43927	-0.678091	4.41164	0.294282	0.0682238	0.0682238	4.27755	0.160192	3.91415	-0.203214	3.86715	-0.250209	3.94777	-0.169592	3.87871	-0.238648	3.94944
ANGEL2	7.31983	0.367431	7.16465	0.212253	6.85652	-0.095881	6.65918	-0.293224	7.44659	0.494186	7.41183	0.459435	5.8082	-1.1442	3.80648e-16	6.9524	8.10035	1.14795	6.49618	-0.456216	6.66289	-0.289508	7.16015	0.207752	6.98249	0.0300887	7.41597	0.463573	7.53874	0.586345	5.85909	-1.09331	6.50219	-0.450208	7.17671	0.224312	0.0370783	0.0370783	7.04565	0.0932517	6.73568	-0.216721	6.32335	-0.629048	6.82686	-0.125543	7.15861	0.206214	7.102
ANGPT1	4.74016	0.154992	4.09527	-0.489895	4.10572	-0.479439	4.68928	0.104112	4.83909	0.253926	4.48676	-0.0984036	5.13987	0.554709	6.34413e-16	4.58516	4.59545	0.0102863	4.76547	0.180303	4.22334	-0.36182	3.9682	-0.616962	3.83332	-0.751841	4.58758	0.00242129	4.38275	-0.202417	5.07921	0.494048	4.19932	-0.385844	4.60006	0.0148984	-0.161693	-0.161693	4.92907	0.343909	4.58466	-0.000498824	4.99	0.404838	4.11187	-0.473296	5.81311	1.22795	4.53573
ANGPT2	1.77248	-0.314907	1.98967	-0.0977195	1.84915	-0.238242	2.09763	0.0102474	2.42167	0.334282	2.23917	0.15178	2.24195	0.154559	-9.5162e-17	2.08739	1.67014	-0.417245	2.231	0.143616	2.24747	0.160083	2.24816	0.16077	2.08556	-0.0018304	2.03695	-0.0504366	2.29334	0.205949	2.31519	0.227806	1.97381	-0.113579	2.42222	0.334828	0.0649961	0.0649961	1.75199	-0.335398	1.98938	-0.0980029	1.83698	-0.250405	2.00408	-0.0833058	2.15656	0.0691746	2.18164
ANGPT4	4.92204	0.0946013	4.17023	-0.657208	5.38331	0.555879	5.00972	0.182282	4.88506	0.0576294	4.89133	0.063898	4.53035	-0.297082	-2.53765e-16	4.82743	4.98455	0.157116	4.6853	-0.142137	4.97887	0.151432	5.11341	0.285978	5.11083	0.283392	4.84352	0.0160881	4.83393	0.00649611	4.7205	-0.106935	5.18465	0.357217	4.75529	-0.0721485	0.0936497	0.0936497	4.33587	-0.491566	4.69253	-0.134907	4.88618	0.0587497	4.7617	-0.0657379	5.02144	0.194008	4.84277
ANGPTL1	1.03465	0.354017	0.736264	0.055627	0.657261	-0.0233766	0.721258	0.0406213	0.669823	-0.0108144	0.400781	-0.279856	0.544419	-0.136218	1.58603e-17	0.680637	1.01818	0.337541	0.597033	-0.083604	0.343842	-0.336796	0.57581	-0.104827	0.713513	0.0328754	0.402066	-0.278572	0.557641	-0.122996	0.625613	-0.0550241	0.724877	0.0442402	0.5552	-0.125437	-0.0692599	-0.0692599	0.669467	-0.0111699	0.822826	0.142189	0.813877	0.13324	0.825918	0.145281	0.625414	-0.0552227	0.787692
ANGPTL2	3.50171	-0.0681367	3.38387	-0.185976	3.02297	-0.54687	3.50286	-0.0669857	3.56337	-0.00647882	4.06112	0.491271	3.95302	0.383176	6.34413e-17	3.56984	3.67063	0.100788	3.5009	-0.0689452	3.29919	-0.270655	3.08592	-0.483924	3.75562	0.185781	3.9295	0.359652	3.28656	-0.283286	4.37541	0.805565	3.05279	-0.517052	3.55089	-0.0189578	-0.0191035	-0.0191035	3.70435	0.134501	3.23457	-0.335273	3.64722	0.0773743	3.43911	-0.130739	3.6825	0.112656	3.53464
ANGPTL3	1.69994	-0.10663	1.91557	0.109001	1.6627	-0.143871	1.8922	0.0856245	1.73846	-0.0681058	1.61731	-0.189258	2.11981	0.31324	2.85486e-16	1.80657	1.583	-0.223574	2.03249	0.225924	1.52479	-0.281778	1.38529	-0.421284	1.9465	0.139925	1.8279	0.0213286	1.99707	0.190496	2.01469	0.208121	1.70866	-0.0979096	1.9508	0.144225	-0.00945251	-0.00945251	1.89495	0.0883764	1.89239	0.0858185	1.57398	-0.232586	1.85772	0.0511516	1.84685	0.0402764	1.48951
ANGPTL4	1.38174	-0.236414	1.63166	0.0135035	1.5039	-0.114256	1.968	0.34984	1.73603	0.117876	1.65627	0.0381154	1.44949	-0.168664	-2.22045e-16	1.61816	1.40044	-0.217714	1.35939	-0.25877	1.41231	-0.205843	2.28325	0.665089	1.73989	0.121729	1.856	0.23784	1.39521	-0.222949	1.53493	-0.0832268	1.12314	-0.495015	1.36946	-0.248699	-0.0707559	-0.0707559	1.61363	-0.00452884	2.02617	0.408012	1.61553	-0.00262905	2.2441	0.625941	1.65959	0.0414336	1.31622
ANGPTL6	2.83914	-0.21148	3.03506	-0.0155584	3.31894	0.268322	2.59389	-0.456725	3.34965	0.299035	2.98981	-0.0608074	3.22783	0.177214	-6.34413e-16	3.05062	3.79532	0.744705	2.47414	-0.576478	2.95619	-0.0944325	3.56135	0.510727	2.91153	-0.139092	3.66586	0.615243	3.291	0.24038	3.2978	0.247182	2.64551	-0.405107	3.47296	0.422337	0.156546	0.156546	2.80833	-0.242286	2.63709	-0.413528	2.97064	-0.079981	2.86594	-0.184684	3.63851	0.587894	1.60429
ANGPTL7	2.0968	0.653675	1.25254	-0.190587	1.11683	-0.326293	1.82526	0.382136	1.17215	-0.270975	1.14477	-0.298354	1.49352	0.0503984	0	1.44312	1.31913	-0.123992	2.04694	0.603814	1.04359	-0.399532	1.34641	-0.0967137	1.19187	-0.251256	1.00366	-0.439464	1.24122	-0.201901	1.66252	0.219401	1.53512	0.0920004	1.53321	0.0900856	-0.0507557	-0.0507557	1.78461	0.341486	1.23102	-0.212104	1.77126	0.328136	1.19174	-0.251387	1.11455	-0.328571	1.85661
ANK1	5.6829	-0.397336	5.98069	-0.0995391	5.7833	-0.296933	7.106	1.02577	5.90229	-0.177941	5.94856	-0.131669	6.15788	0.0776507	-6.34413e-16	6.08023	6.50573	0.425496	6.16028	0.0800478	6.09417	0.0139406	5.83435	-0.245882	5.92153	-0.158705	6.24857	0.168334	6.31325	0.233019	6.92658	0.846348	6.0225	-0.0577341	6.03695	-0.0432861	0.126158	0.126158	5.66592	-0.414314	6.53964	0.459409	5.98137	-0.0988627	6.20233	0.122101	5.57069	-0.509541	6.21167
ANK2	2.09419	0.0247043	2.00496	-0.0645301	2.19241	0.122928	2.1463	0.0768115	1.77584	-0.293647	2.05347	-0.016014	2.21923	0.149748	3.17207e-17	2.06949	1.71899	-0.350495	2.06299	-0.00649305	1.86893	-0.200555	2.1764	0.106917	2.20568	0.136192	1.80549	-0.263994	1.96068	-0.108804	2.50617	0.436682	2.02643	-0.0430578	2.10176	0.0322776	-0.026133	-0.026133	2.1041	0.0346145	1.96044	-0.109048	2.15527	0.0857883	2.06262	-0.0068629	2.14104	0.0715558	2.06526
ANK3	5.18262	0.164234	5.1165	0.0981124	4.8256	-0.192778	4.97915	-0.0392313	5.103	0.0846193	4.99174	-0.0266456	4.93007	-0.0883106	0	5.01838	4.92467	-0.0937117	5.28215	0.263763	5.03623	0.0178458	5.09073	0.0723439	5.09172	0.0733392	4.91968	-0.0987056	5.03574	0.0173578	5.23142	0.213035	4.74674	-0.27164	4.98834	-0.0300406	0.0163587	0.0163587	4.56044	-0.457944	4.96651	-0.0518713	5.14955	0.131169	5.33859	0.32021	4.70797	-0.31041	5.40652
ANKAR	2.17343	-0.232666	2.83655	0.430456	2.5333	0.127204	2.13608	-0.270016	2.64657	0.24048	2.80974	0.403651	1.70698	-0.69911	-4.12369e-16	2.40609	3.22919	0.823094	1.53879	-0.867305	1.91769	-0.488397	2.69342	0.287331	2.56731	0.161216	1.91024	-0.495851	3.1505	0.74441	2.05313	-0.352967	2.1339	-0.272194	2.83143	0.425336	-0.00353268	-0.00353268	2.50962	0.103524	1.84358	-0.562517	2.47771	0.07162	2.25568	-0.150414	2.95495	0.548857	2.23904
ANKDD1A	5.27605	0.006771	5.40744	0.138167	5.47017	0.200893	4.99617	-0.2731	5.40847	0.139195	4.79595	-0.473321	5.53067	0.261395	5.07531e-16	5.26927	5.61472	0.345442	4.92559	-0.343684	4.96026	-0.30901	4.61686	-0.652416	5.98949	0.720219	5.29181	0.0225306	5.03175	-0.237524	5.21161	-0.0576682	4.98812	-0.281152	5.3002	0.030929	-0.0762334	-0.0762334	5.02065	-0.248629	5.41617	0.146896	4.45918	-0.810099	6.17311	0.903832	5.42524	0.155966	4.41973
ANKFN1	0.9835	0.0254898	0.971414	0.0134035	0.703742	-0.254268	0.732782	-0.225228	0.978839	0.0208288	1.28137	0.323362	1.05442	0.0964125	-3.17207e-17	0.95801	0.582318	-0.375692	1.21013	0.252122	0.789049	-0.168961	1.36767	0.409664	0.555482	-0.402528	1.17119	0.213176	0.257138	-0.700872	1.52691	0.568896	0.764001	-0.194009	0.934628	-0.0233819	-0.0421585	-0.0421585	0.987319	0.0293088	0.72751	-0.230501	1.0535	0.0954855	0.952832	-0.00517855	1.18866	0.230648	1.60138
ANKFY1	4.72501	-0.695112	5.29643	-0.123686	5.88025	0.460127	5.37949	-0.040631	5.68603	0.265907	5.15045	-0.269674	5.82319	0.403069	-1.26883e-16	5.42012	5.36725	-0.0528688	5.17072	-0.249394	5.59442	0.174299	5.35968	-0.0604373	5.1627	-0.257424	5.14109	-0.279025	4.94405	-0.476065	6.35287	0.932746	5.59267	0.172552	5.11097	-0.309145	-0.0404762	-0.0404762	5.29594	-0.124175	4.88072	-0.539402	5.42414	0.00401879	5.78203	0.361914	5.33932	-0.0808018	5.81954
ANKH	4.73949	-0.280764	5.30702	0.286761	4.86548	-0.15477	5.08001	0.0597585	4.79203	-0.228227	5.07202	0.0517686	5.28573	0.265474	-8.88178e-16	5.02025	4.77471	-0.245546	4.97551	-0.0447461	5.11413	0.0938745	5.34071	0.320455	4.96616	-0.0540913	5.22994	0.209682	5.74268	0.722422	5.35951	0.339254	4.97828	-0.0419735	4.47223	-0.548025	0.0751306	0.0751306	5.12588	0.105627	5.18937	0.169113	4.93249	-0.0877689	4.78128	-0.238971	4.7923	-0.227951	4.91202
ANKHD1	6.43371	0.0788054	6.19354	-0.161367	6.36801	0.0131058	6.32115	-0.0337598	6.65055	0.295641	6.40301	0.0481044	6.11438	-0.240529	2.53765e-16	6.35491	6.36116	0.00624858	6.60802	0.253112	6.3369	-0.0180124	6.53165	0.176743	6.20499	-0.149914	6.13626	-0.218646	6.29175	-0.0631604	6.23386	-0.121053	6.28638	-0.0685276	6.40433	0.0494179	-0.0153792	-0.0153792	6.59761	0.242705	6.41231	0.0574053	6.22228	-0.132634	6.49823	0.14332	6.21338	-0.141526	6.09569
ANKMY1	3.01174	-0.0915063	3.18973	0.0864827	3.17728	0.0740264	2.92827	-0.174981	2.96681	-0.136438	3.06041	-0.0428357	3.3885	0.285252	-3.80648e-16	3.10325	3.54952	0.446271	2.88486	-0.21839	3.28947	0.186217	3.37815	0.274905	3.45329	0.35004	2.89991	-0.203335	3.8609	0.757648	2.7042	-0.399052	2.37933	-0.723916	3.28306	0.179816	0.0650204	0.0650204	2.89108	-0.212165	2.89015	-0.2131	3.19256	0.0893116	2.59693	-0.506317	3.11026	0.00701395	3.02416
ANKMY2	7.38378	0.0419916	7.68528	0.343496	7.38891	0.0471261	7.13412	-0.207664	7.61719	0.275403	7.67864	0.336855	6.50458	-0.837208	1.26883e-16	7.34179	8.0813	0.739508	6.96166	-0.380123	7.33693	-0.00485927	7.52144	0.179649	7.41366	0.0718698	7.89603	0.554241	7.41808	0.0762941	6.50175	-0.840042	7.40378	0.0619909	7.74306	0.401274	0.0859802	0.0859802	7.38167	0.0398841	7.05894	-0.282851	7.0634	-0.278388	7.62585	0.284058	7.15655	-0.185234	7.19744
ANKRA2	8.08049	0.19693	7.884	0.000440652	7.85038	-0.0331772	7.57398	-0.309573	8.1271	0.243541	8.35428	0.470726	7.31467	-0.568886	0	7.88356	8.41614	0.532585	7.23338	-0.650174	7.74251	-0.141043	7.88268	-0.000879577	7.96151	0.0779563	7.89789	0.0143326	8.0712	0.187646	7.35576	-0.527795	8.06929	0.18573	8.13098	0.247426	-0.00742159	-0.00742159	8.30543	0.421874	7.50116	-0.382399	7.80451	-0.0790524	7.84549	-0.0380635	7.98589	0.102336	8.09601
ANKRD1	1.68929	0.0829813	1.55282	-0.0534969	1.30111	-0.305208	1.30864	-0.297669	1.82353	0.217213	1.73409	0.127776	1.83472	0.228404	-6.34413e-17	1.60631	2.62169	1.01538	1.29769	-0.308618	1.88674	0.280423	1.22594	-0.380373	1.52081	-0.0854986	1.72944	0.123122	2.38648	0.780168	1.25368	-0.352638	1.6044	-0.00191216	1.34875	-0.257562	0.0812489	0.0812489	1.88045	0.274136	0.585267	-1.02105	1.76178	0.155471	1.80589	0.19958	1.40196	-0.204349	1.38533
ANKRD10	5.51772	0.233252	5.69632	0.411857	5.21484	-0.0696225	5.12944	-0.155026	5.44092	0.156453	5.75318	0.468716	4.23884	-1.04563	-6.34413e-16	5.28446	5.57574	0.291278	4.51004	-0.774426	5.14218	-0.14228	5.43181	0.147349	5.75703	0.472567	5.88394	0.59948	5.4904	0.205931	4.40005	-0.884419	5.15915	-0.12531	5.78393	0.499462	0.0289632	0.0289632	5.67805	0.39359	5.01944	-0.265029	4.64702	-0.637448	5.35806	0.0736001	5.18635	-0.0981178	5.17206
ANKRD11	7.34233	0.253211	7.25883	0.169715	6.94095	-0.148169	6.7959	-0.29322	7.19629	0.107168	7.30643	0.217311	6.7831	-0.306015	-2.53765e-16	7.08912	6.88049	-0.20863	6.96321	-0.125911	6.91213	-0.176991	7.30117	0.212048	6.8614	-0.227718	6.94918	-0.139941	6.88199	-0.207132	6.81279	-0.276329	7.26804	0.178923	7.10953	0.0204114	-0.095127	-0.095127	7.41272	0.323606	7.52868	0.439564	7.17096	0.0818394	6.98355	-0.105564	7.39901	0.309893	6.9638
ANKRD12	8.19818	0.186516	8.30964	0.297981	7.84444	-0.167224	7.99572	-0.015943	8.26468	0.253013	8.42056	0.4089	7.04842	-0.963243	-3.80648e-16	8.01166	8.63459	0.622926	7.30848	-0.703183	7.68638	-0.325288	8.01216	0.000497977	7.80696	-0.204705	8.8064	0.794732	8.03426	0.022597	7.43163	-0.580035	8.50911	0.497444	8.13123	0.119566	0.0244553	0.0244553	7.97414	-0.0375245	8.1778	0.166139	7.69137	-0.320289	8.26798	0.256317	8.25827	0.24661	7.72932
ANKRD13B	3.28354	0.012194	3.30378	0.0324343	3.3511	0.0797494	3.45033	0.178982	3.52238	0.251034	2.91316	-0.358188	3.07514	-0.196206	-6.97854e-16	3.27135	3.44899	0.177642	3.00386	-0.267492	3.22282	-0.0485266	2.79039	-0.480961	2.36136	-0.90999	3.36699	0.0956417	3.16013	-0.111221	3.01594	-0.25541	3.50759	0.236237	2.61822	-0.653134	-0.221721	-0.221721	3.41109	0.139745	4.86484	1.59349	3.36806	0.0967117	3.23309	-0.03826	3.08579	-0.185561	3.71959
ANKRD13C	5.33342	-0.0829425	5.77787	0.361514	5.33448	-0.0818818	5.45764	0.0412753	5.44808	0.0317239	5.84779	0.43143	4.71524	-0.701119	-2.53765e-16	5.41636	5.6061	0.189737	5.17483	-0.241531	5.25371	-0.162651	5.66302	0.246664	5.39898	-0.0173836	5.99681	0.580452	5.82375	0.407394	4.96379	-0.452571	4.84207	-0.574288	5.72107	0.304715	0.0280537	0.0280537	5.17531	-0.241052	5.13575	-0.28061	5.16525	-0.251114	5.74159	0.32523	5.54138	0.125025	5.08036
ANKRD13D	6.61355	-0.162256	6.56572	-0.210094	6.81819	0.0423769	6.72379	-0.05202	6.62922	-0.146587	6.71602	-0.0597891	7.36418	0.588369	-8.88178e-16	6.77581	6.67828	-0.0975323	6.68184	-0.0939653	6.81713	0.0413218	6.52961	-0.2462	6.43077	-0.345045	6.57708	-0.198729	6.44974	-0.326072	7.21861	0.442795	7.25432	0.47851	6.78886	0.0130491	-0.0331868	-0.0331868	6.81119	0.0353834	6.59772	-0.17809	7.36609	0.590284	6.78101	0.00519743	6.80348	0.0276743	6.84063
ANKRD16	2.17323	-0.408437	2.84191	0.260247	2.95127	0.369604	2.0868	-0.494862	2.36637	-0.215292	2.71157	0.129905	2.9405	0.358834	-1.90324e-16	2.58167	2.69562	0.113955	1.76392	-0.817741	2.31784	-0.263827	3.28005	0.698389	2.82906	0.247393	3.11225	0.530581	2.87755	0.295884	2.11334	-0.468324	2.19507	-0.386598	2.80423	0.22256	0.017227	0.017227	2.34664	-0.23503	2.62638	0.0447121	2.10073	-0.480938	2.63397	0.0523081	2.70814	0.126471	2.24041
ANKRD17	6.65869	-0.38312	7.26775	0.225949	7.03905	-0.00275541	6.94883	-0.0929798	7.38945	0.347645	7.24617	0.204364	6.7427	-0.299103	5.07531e-16	7.04181	7.43021	0.388405	6.50101	-0.540797	7.06656	0.0247495	7.17053	0.128728	7.08115	0.0393448	7.48229	0.440482	7.17367	0.131865	7.03392	-0.00788372	6.94018	-0.101629	7.02498	-0.0168257	0.0486439	0.0486439	6.94588	-0.0959302	6.98543	-0.0563761	6.65948	-0.382324	7.35611	0.314307	6.86217	-0.17964	6.85691
ANKRD2	1.94445	0.38635	1.24524	-0.312855	1.73457	0.176473	1.14409	-0.414006	1.61868	0.060586	1.32478	-0.233314	1.89486	0.336766	1.58603e-16	1.5581	1.89957	0.341469	1.35938	-0.198713	1.70272	0.144619	1.39962	-0.15848	1.3091	-0.249001	1.52121	-0.0368888	1.38107	-0.177028	1.63477	0.0766701	1.3841	-0.173999	1.32968	-0.228417	-0.0659768	-0.0659768	2.30821	0.750109	1.19426	-0.363843	2.08358	0.525479	1.06169	-0.496408	1.60605	0.0479513	1.76462
ANKRD22	5.61808	-0.72812	5.73943	-0.606773	6.82343	0.477231	7.18679	0.840587	6.66659	0.320388	5.57758	-0.768622	6.81151	0.465309	8.88178e-16	6.3462	5.427	-0.9192	6.45501	0.108813	6.39168	0.0454776	5.25471	-1.09149	7.57068	1.22448	6.05277	-0.293427	5.1265	-1.2197	8.13268	1.78648	7.32438	0.978183	5.70866	-0.637538	-0.00179242	-0.00179242	6.25099	-0.0952107	6.39225	0.0460541	7.85095	1.50475	5.30371	-1.04249	6.51409	0.167891	5.61377
ANKRD23	4.62561	0.0935733	4.80105	0.269014	4.23788	-0.294162	4.66867	0.136631	4.14292	-0.389115	4.49882	-0.0332232	4.74932	0.217282	-2.53765e-16	4.53204	4.80834	0.276297	4.02539	-0.506648	4.40596	-0.12608	4.29045	-0.241591	4.31962	-0.212414	4.61464	0.0826008	4.78702	0.25498	4.488	-0.0440351	4.57977	0.0477323	4.42111	-0.110933	-0.0580091	-0.0580091	5.25647	0.724436	4.5001	-0.0319411	4.79989	0.267852	4.63746	0.105425	4.41631	-0.115733	4.03707
ANKRD24	1.67107	-0.338593	2.30389	0.29422	2.19753	0.187864	1.68195	-0.327719	1.81812	-0.191547	2.0625	0.0528299	2.33261	0.322945	-2.53765e-16	2.00967	2.00558	-0.00408703	1.91072	-0.0989447	1.64978	-0.359891	1.82934	-0.180332	2.3752	0.365537	2.3061	0.296434	1.831	-0.178665	2.03294	0.0232757	2.16004	0.150373	1.66695	-0.34272	-0.032902	-0.032902	1.80995	-0.199717	1.58535	-0.424315	1.89368	-0.115983	2.04613	0.0364581	1.84886	-0.160803	2.84634
ANKRD26	3.85821	-0.209547	4.41166	0.343901	4.49123	0.42347	3.57548	-0.49228	4.26292	0.195165	4.56519	0.497434	3.30962	-0.758143	2.53765e-16	4.06776	4.8898	0.822042	3.45674	-0.611021	4.7432	0.675438	4.17851	0.110753	4.01017	-0.0575847	4.40296	0.335204	4.03639	-0.0313745	3.25978	-0.807981	3.59597	-0.471785	4.40575	0.337995	0.0301687	0.0301687	3.67016	-0.397601	3.72892	-0.338835	4.32578	0.258016	4.35993	0.292168	4.06351	-0.00424857	3.74425
ANKRD27	6.94371	-0.31334	7.44009	0.183042	7.14301	-0.114041	7.61647	0.359419	7.23898	-0.0180701	7.44201	0.184958	6.97508	-0.281968	1.14194e-15	7.25705	7.41503	0.157984	6.92435	-0.332698	7.18723	-0.0698189	7.37025	0.1132	7.45338	0.196329	7.73873	0.481675	7.55837	0.301319	6.73459	-0.522461	7.21414	-0.0429125	7.21057	-0.0464791	0.0236137	0.0236137	7.16248	-0.0945731	7.12221	-0.134836	7.09888	-0.15817	7.55824	0.30119	7.32849	0.0714418	7.06012
ANKRD28	6.17375	-0.282844	6.56004	0.103449	6.56994	0.113347	6.2892	-0.167389	6.62777	0.171186	6.67072	0.214126	6.30471	-0.151875	-8.88178e-16	6.45659	6.83113	0.374545	6.52493	0.0683418	6.43332	-0.0232674	6.41129	-0.0452992	6.50367	0.047085	6.46227	0.00568419	6.56724	0.110651	6.87491	0.418322	6.51716	0.0605734	6.40307	-0.0535171	0.0963118	0.0963118	6.22822	-0.228374	6.15441	-0.302176	6.26817	-0.18842	6.56871	0.112122	6.20309	-0.253499	6.6822
ANKRD29	2.54677	0.14713	2.33381	-0.0658345	2.20375	-0.195897	2.44336	0.0437211	2.60694	0.207297	2.58723	0.187589	2.07564	-0.324005	-6.34413e-16	2.39964	2.6225	0.222855	2.59963	0.199984	1.8819	-0.517741	2.55347	0.153828	2.43895	0.0393088	1.99166	-0.40798	2.71628	0.316634	1.94179	-0.457855	2.74318	0.343534	2.65089	0.251243	0.0143813	0.0143813	2.63215	0.232511	2.52214	0.122498	2.22067	-0.178968	2.1433	-0.256346	2.27081	-0.12883	2.49539
ANKRD30A	2.80552	0.0398754	2.63915	-0.126498	2.8311	0.0654562	2.94888	0.183239	2.55526	-0.210385	2.66692	-0.0987202	2.91268	0.147033	-1.26883e-16	2.76564	2.83291	0.0672672	2.40535	-0.360298	3.16933	0.403689	2.63746	-0.128186	3.05439	0.288747	2.75021	-0.0154306	2.69247	-0.0731717	2.49454	-0.271105	2.71466	-0.0509817	2.79476	0.0291156	-0.0110354	-0.0110354	2.96153	0.195883	2.38786	-0.377789	2.56925	-0.196397	2.88187	0.116228	2.76157	-0.0040766	3.24469
ANKRD30B	2.1964	-0.08322	2.33488	0.0552573	2.16917	-0.110454	1.68146	-0.59816	1.86037	-0.41925	2.48156	0.201935	3.23352	0.953892	-1.26883e-16	2.27962	2.07657	-0.203055	1.39366	-0.885969	2.28534	0.00571222	2.26933	-0.010298	2.54043	0.260808	1.69662	-0.583002	2.51038	0.230759	2.96888	0.68926	2.39571	0.116082	1.99521	-0.284418	-0.066412	-0.066412	2.2347	-0.0449224	2.00231	-0.277311	2.86006	0.580434	1.7392	-0.540428	2.30874	0.0291147	3.17259
ANKRD31	-1.78733	0.292344	-1.78792	0.29176	-2.33326	-0.253584	-2.49735	-0.417676	-2.18988	-0.110206	-1.98172	0.09796	-1.98027	0.0994016	9.5162e-17	-2.07968	-1.90291	0.176764	-1.6249	0.454773	-1.63579	0.443886	-2.22045	-0.140777	-1.84118	0.238497	-2.19747	-0.11779	-2.4201	-0.340426	-2.23316	-0.153488	-1.70626	0.373418	-1.74948	0.330193	0.126505	0.126505	-2.30423	-0.224554	-1.73134	0.348337	-1.89277	0.186906	-2.85595	-0.77627	-2.93268	-0.853009	-2.03279
ANKRD32	6.13374	-0.349377	6.55219	0.069068	6.51834	0.0352168	6.41423	-0.0688937	6.86239	0.37927	6.75937	0.276248	6.14159	-0.341532	1.26883e-16	6.48312	6.62832	0.145202	5.93649	-0.546625	6.24107	-0.242049	6.22834	-0.254782	6.79509	0.31197	6.95724	0.474115	6.2801	-0.203024	6.58916	0.106037	6.7185	0.235376	6.40586	-0.0772628	-0.00510431	-0.00510431	6.47514	-0.00798052	6.51007	0.0269515	6.53652	0.0534045	6.64214	0.159018	6.72921	0.246088	6.1519
ANKRD33	3.87262	-0.250558	3.93513	-0.188045	4.25919	0.136017	4.46325	0.340073	3.51756	-0.605614	2.98217	-1.14101	5.83231	1.70913	-2.53765e-16	4.12318	2.24584	-1.87733	4.94854	0.825363	4.32763	0.204451	3.63867	-0.484502	5.14586	1.02268	3.31612	-0.807059	2.83644	-1.28673	4.63022	0.507043	4.91255	0.78937	3.05782	-1.06536	-0.217208	-0.217208	3.68772	-0.435455	4.8183	0.695121	5.89402	1.77084	5.36549	1.24231	3.69829	-0.424889	3.7315
ANKRD35	4.00459	-0.339678	4.51075	0.166489	4.3785	0.0342371	4.08814	-0.256124	4.00601	-0.338258	4.56072	0.21646	4.86114	0.516874	-3.80648e-16	4.34426	4.16885	-0.175411	5.61855	1.27428	4.19199	-0.152273	4.35791	0.0136477	4.04298	-0.301289	4.18768	-0.156582	4.23347	-0.110795	3.81018	-0.534081	5.03159	0.687324	4.70207	0.35781	0.0902635	0.0902635	3.73818	-0.606083	3.51496	-0.829304	4.12215	-0.222117	5.27653	0.932266	4.50501	0.16075	3.81745
ANKRD36	5.63407	0.505839	5.26168	0.133442	5.21309	0.0848531	5.1938	0.065564	4.83139	-0.296846	5.19208	0.0638416	4.57154	-0.556693	5.07531e-16	5.12823	5.29749	0.169252	4.97248	-0.155753	4.98371	-0.144528	5.52484	0.396608	5.22738	0.0991503	5.12568	-0.00254977	5.29051	0.162276	4.31091	-0.81732	5.0106	-0.117639	5.26714	0.138905	-0.0271598	-0.0271598	5.35202	0.223784	5.32926	0.201026	4.8895	-0.238735	5.67306	0.544821	5.03238	-0.0958532	5.14903
ANKRD37	4.75216	0.460692	4.17857	-0.112902	4.37953	0.0880643	3.69406	-0.597406	4.08035	-0.211122	4.788	0.496532	4.16761	-0.123856	1.90324e-16	4.29147	4.42736	0.135887	4.39206	0.100594	4.08806	-0.203414	4.76499	0.473516	5.28289	0.991416	4.1062	-0.185268	3.75071	-0.540763	3.94889	-0.34258	3.19785	-1.09362	4.64621	0.354742	-0.0309489	-0.0309489	4.50294	0.211472	4.90585	0.614377	4.54676	0.255294	4.22331	-0.0681595	4.48715	0.195681	3.09412
ANKRD39	6.22531	0.494801	5.289	-0.441505	6.11825	0.387739	5.65596	-0.0745484	5.38722	-0.343289	5.47742	-0.253089	5.9604	0.229891	5.07531e-16	5.73051	5.87929	0.148784	5.46787	-0.262633	5.50472	-0.225788	6.07493	0.344426	5.88519	0.154687	5.2562	-0.474305	6.02086	0.290354	5.88655	0.156045	5.24861	-0.481894	6.45119	0.720683	0.037036	0.037036	6.02292	0.292411	5.3685	-0.362003	5.38751	-0.343	5.34088	-0.389628	5.8088	0.0782913	6.02132
ANKRD40	5.04071	0.372697	4.84561	0.177592	4.69892	0.0309045	4.18596	-0.482051	4.61173	-0.0562834	4.79012	0.122102	4.50305	-0.164961	-7.61296e-16	4.66802	4.84025	0.172234	4.46378	-0.204232	4.3348	-0.333217	5.60929	0.941274	4.77286	0.10484	4.95951	0.291495	4.37015	-0.297868	4.41788	-0.250139	4.01553	-0.652488	4.71268	0.0446601	-0.0183442	-0.0183442	4.82588	0.157861	4.80319	0.135178	4.69051	0.0224954	4.9977	0.329682	4.56249	-0.105527	4.59762
ANKRD44	6.94104	-0.0313194	6.8106	-0.16176	7.00818	0.0358126	6.6313	-0.341067	6.84575	-0.126613	7.09644	0.124072	7.47324	0.500874	-2.53765e-16	6.97236	7.08261	0.110244	6.72072	-0.251641	6.97001	-0.00235711	6.78506	-0.187305	6.87022	-0.102148	6.60063	-0.371738	6.96257	-0.00979116	7.10503	0.132665	7.21626	0.243897	7.11264	0.14028	-0.0297894	-0.0297894	7.0025	0.0301331	6.73933	-0.233032	7.41889	0.446525	6.56094	-0.411421	7.16427	0.191908	7.4674
ANKRD45	1.39011	0.402917	0.964964	-0.0222337	1.06023	0.0730281	1.06175	0.0745484	0.435443	-0.551755	0.919665	-0.0675327	1.07823	0.0910279	7.93016e-17	0.987198	1.14235	0.155154	1.28317	0.295975	0.43354	-0.553658	0.333587	-0.653611	0.99925	0.0120527	1.38904	0.401842	1.12065	0.133455	0.480697	-0.506501	0.472431	-0.514767	1.33811	0.350916	-0.0879142	-0.0879142	1.0935	0.106302	0.389368	-0.59783	1.15151	0.164312	0.799783	-0.187415	1.46848	0.481281	1.6164
ANKRD46	7.0836	0.220596	7.16896	0.305948	6.67759	-0.185412	6.43938	-0.423626	7.09261	0.2296	7.52625	0.663245	6.05266	-0.810352	0	6.86301	7.66351	0.800499	6.31287	-0.550135	6.7868	-0.0762071	7.13713	0.274127	6.97083	0.107827	7.12858	0.265574	7.36864	0.505638	5.79323	-1.06978	6.52828	-0.334731	7.22887	0.365866	0.0288682	0.0288682	7.09531	0.232298	6.72438	-0.138623	6.57427	-0.288739	6.80364	-0.0593622	7.22426	0.361256	6.63504
ANKRD49	8.67324	0.50333	8.18144	0.0115311	8.11909	-0.0508224	7.784	-0.385912	8.46178	0.291864	8.718	0.548088	7.25183	-0.918078	1.26883e-16	8.16991	9.19154	1.02163	7.71661	-0.453299	8.12369	-0.0462164	7.4418	-0.728113	8.24375	0.0738423	8.46115	0.29124	8.04106	-0.128848	7.44441	-0.725496	8.30878	0.138867	8.6933	0.523385	-0.00330059	-0.00330059	8.43322	0.263312	7.84988	-0.320036	7.79796	-0.371948	8.07396	-0.095949	8.70336	0.533445	8.42016
ANKRD50	4.34741	0.108128	4.59833	0.359045	4.29839	0.0591114	4.26613	0.0268496	4.73931	0.500026	4.12142	-0.117865	3.30399	-0.935295	-2.53765e-16	4.23928	5.26097	1.02169	4.56925	0.32997	4.49313	0.253843	3.81429	-0.42499	4.41959	0.180305	4.37247	0.133183	3.52559	-0.713691	4.39296	0.15368	4.88929	0.650007	3.80414	-0.435145	0.114885	0.114885	4.01223	-0.22705	4.34134	0.102061	3.60004	-0.639244	4.72041	0.481128	3.90973	-0.329549	3.79578
ANKRD55	7.08763	0.0829237	6.37976	-0.624946	7.14883	0.144127	6.74907	-0.255634	7.60798	0.603274	7.0552	0.0504924	7.00447	-0.00023719	5.07531e-16	7.00471	7.45206	0.447352	6.99764	-0.00706567	6.43757	-0.56714	7.00309	-0.0016182	7.58674	0.582035	6.4349	-0.569802	7.0762	0.0714892	7.12151	0.116805	7.10359	0.0988856	6.41696	-0.587745	-0.0416805	-0.0416805	6.77708	-0.227631	7.31815	0.313441	7.6349	0.630196	6.41911	-0.585601	7.77374	0.769029	6.28117
ANKRD6	6.00749	0.346466	5.5425	-0.118533	5.60785	-0.053179	5.69968	0.038651	5.69796	0.0369291	5.62279	-0.0382354	5.44893	-0.212099	-5.07531e-16	5.66103	5.51664	-0.144391	5.59547	-0.0655625	5.58018	-0.0808474	5.58459	-0.0764426	5.4748	-0.18623	5.48991	-0.171119	5.60267	-0.0583545	5.51654	-0.144485	5.80169	0.140659	5.91511	0.254083	-0.0532689	-0.0532689	5.65158	-0.00945103	5.59163	-0.0694017	6.18518	0.52415	5.4704	-0.190626	5.64067	-0.0203613	5.78353
ANKRD7	2.4158	0.325564	1.84394	-0.246292	2.313	0.222762	2.05358	-0.0366601	2.01057	-0.0796662	1.92226	-0.167974	2.0725	-0.0177339	0	2.09024	2.02008	-0.0701549	1.9064	-0.183835	2.11521	0.024969	2.002	-0.088234	2.41217	0.321934	2.43366	0.343423	1.73191	-0.35833	2.25164	0.161407	2.57729	0.487051	1.89904	-0.191196	0.0447034	0.0447034	2.32144	0.231204	2.4356	0.345367	1.69171	-0.398529	2.50741	0.417179	1.51512	-0.575119	2.06202
ANKRD9	5.65456	-0.118256	5.23624	-0.53658	5.23336	-0.539465	7.821	2.04818	5.36621	-0.406609	5.14864	-0.624184	5.94974	0.176918	7.61296e-16	5.77282	5.15021	-0.622614	6.93578	1.16296	5.94566	0.172839	6.10235	0.32953	5.4088	-0.364019	5.60061	-0.172207	5.72136	-0.0514585	7.35141	1.57859	6.07315	0.300334	5.38522	-0.387604	0.194635	0.194635	5.06528	-0.707541	6.12511	0.352291	6.90895	1.13613	4.49618	-1.27664	5.02785	-0.744968	6.24989
ANKS1A	8.02635	0.393779	7.26804	-0.364525	7.50403	-0.128537	7.72886	0.0962909	7.78309	0.150524	7.58208	-0.0504856	7.53552	-0.0970461	3.80648e-16	7.63257	7.27773	-0.354837	7.71624	0.0836676	7.67862	0.0460475	7.34684	-0.285727	7.58878	-0.0437891	7.40879	-0.223775	7.29409	-0.338477	8.03858	0.40601	7.8097	0.177126	7.22765	-0.404918	-0.0938671	-0.0938671	7.81099	0.178421	7.83892	0.206349	7.82522	0.192648	7.53048	-0.102092	8.2896	0.657027	7.52757
ANKS1B	1.59168	-0.0976709	1.87288	0.183528	1.66376	-0.0255877	1.84898	0.159626	1.66207	-0.0272778	1.59114	-0.098208	1.59494	-0.0944097	3.80648e-16	1.68935	2.212	0.522647	1.85287	0.163521	1.20254	-0.486811	1.60284	-0.0865086	1.42293	-0.266425	1.65697	-0.0323796	1.78912	0.0997729	1.46406	-0.225293	1.69636	0.00700894	1.79248	0.103127	-0.020134	-0.020134	1.9396	0.250252	1.52214	-0.167209	1.33758	-0.35177	1.7724	0.083046	1.97582	0.286471	1.74822
ANKS3	4.60242	-0.0960035	4.63946	-0.0589602	5.04593	0.347514	4.20972	-0.488703	4.80483	0.106414	5.03429	0.335865	4.55229	-0.146126	7.61296e-16	4.69842	4.93377	0.235346	4.66947	-0.0289554	4.67111	-0.0273115	4.4107	-0.287723	4.38256	-0.315857	4.71164	0.01322	4.93867	0.240245	4.68817	-0.0102545	4.55944	-0.138983	4.84754	0.149123	-0.0171151	-0.0171151	4.4314	-0.267019	5.01749	0.31907	4.15096	-0.54746	5.33042	0.632001	4.87337	0.174948	4.58099
ANKS4B	-0.823381	-0.108001	-0.678182	0.0371987	-0.434254	0.281127	-1.514	-0.79862	-0.596532	0.118849	-0.630286	0.0850944	-0.331028	0.384352	3.96508e-17	-0.71538	-1.19825	-0.482865	-0.423269	0.292111	-0.538149	0.177231	-0.801597	-0.0862171	-0.262749	0.452632	-0.570356	0.145024	-0.689159	0.0262219	-1.03945	-0.324073	-1.01705	-0.301673	-0.686028	0.0293521	-0.00722556	-0.00722556	-0.640079	0.0753015	-1.18449	-0.46911	-0.79785	-0.0824698	-0.00423383	0.711147	-0.121149	0.594231	-1.30679
ANKS6	2.29439	-0.296821	2.48542	-0.105792	2.33822	-0.252992	2.73388	0.142665	2.86217	0.270953	2.53982	-0.0513887	2.88459	0.293375	-1.90324e-16	2.59121	3.00246	0.41125	2.72468	0.133472	2.30125	-0.289959	2.46792	-0.123295	2.31409	-0.277119	3.06417	0.472957	2.10089	-0.49032	2.09497	-0.496245	2.70667	0.115461	2.20843	-0.38278	-0.0926578	-0.0926578	2.9762	0.384991	2.49889	-0.0923205	2.80033	0.209122	2.81936	0.228151	2.55579	-0.0354218	2.89232
ANKZF1	5.75022	-0.541749	6.23495	-0.0570174	6.4808	0.188827	6.31	0.0180299	6.41826	0.126287	6.14495	-0.147017	6.70461	0.412639	3.80648e-16	6.29197	6.24531	-0.0466641	6.31397	0.0220047	6.33398	0.0420122	6.17908	-0.112887	5.98919	-0.302776	6.16212	-0.129854	6.37518	0.0832128	6.7786	0.486631	6.1635	-0.128471	6.20269	-0.0892787	-0.017607	-0.017607	6.43189	0.139925	5.90407	-0.387904	6.93246	0.640489	5.84171	-0.450262	6.41382	0.121849	6.3337
ANLN	3.86993	0.0498179	3.85044	0.0303279	3.88931	0.069198	3.33763	-0.482486	3.63542	-0.184697	4.21419	0.394069	3.94389	0.12377	3.17207e-16	3.82012	3.02023	-0.799886	4.31085	0.490733	3.30168	-0.518434	3.3315	-0.488613	4.09235	0.272229	3.98771	0.16759	3.70491	-0.115209	4.15899	0.338876	3.65401	-0.166104	4.06172	0.241601	-0.0577217	-0.0577217	3.50181	-0.318304	4.12156	0.301441	4.5545	0.734387	4.07275	0.252636	4.03524	0.215126	3.63239
ANP32A	7.17283	-0.348927	7.38612	-0.135643	7.51676	-0.00499511	7.60692	0.0851577	7.91074	0.388986	7.00663	-0.515125	8.0523	0.530546	6.34413e-16	7.52176	7.04698	-0.474781	7.21522	-0.306542	7.55623	0.0344706	6.74944	-0.772323	8.00187	0.480112	7.52492	0.00315831	7.17909	-0.342665	7.037	-0.484763	7.40692	-0.114835	7.36727	-0.154492	-0.213266	-0.213266	7.45673	-0.0650321	7.6223	0.100538	8.18895	0.667195	8.21581	0.694055	7.75263	0.230869	8.16122
ANP32B	11.2352	-0.173308	11.7975	0.388926	11.1708	-0.237792	12.0104	0.601878	11.2059	-0.202675	11.5621	0.153567	10.878	-0.530595	-2.53765e-16	11.4086	11.5763	0.167742	11.8026	0.394009	11.4085	-4.23972e-06	11.9668	0.5582	11.1447	-0.263825	11.4451	0.036522	11.9222	0.513602	11.2854	-0.123121	10.6784	-0.730173	11.5507	0.142148	0.06951	0.06951	11.2159	-0.192618	11.4397	0.0311305	10.8523	-0.556249	11.6921	0.283589	11.4397	0.0311305	10.9557
ANP32C	0.797422	-0.247238	1.09415	0.0494893	1.28091	0.23625	0.812676	-0.231984	1.04364	-0.00102167	1.01405	-0.0306076	1.26977	0.225112	-1.26883e-16	1.04466	0.433345	-0.611315	0.891622	-0.153038	1.73266	0.688004	0.978959	-0.065701	1.30636	0.2617	1.2076	0.162937	1.42874	0.38408	0.403574	-0.641086	0.966855	-0.0778051	0.664569	-0.380092	-0.0432316	-0.0432316	0.568612	-0.476048	1.72779	0.683129	1.64258	0.597921	1.00113	-0.0435262	0.491543	-0.553117	1.20847
ANP32D	0.288065	0.0682028	-0.287256	-0.507118	0.809939	0.590076	-0.17092	-0.390782	0.10148	-0.118382	0.266073	0.0462112	0.531654	0.311792	2.37905e-17	0.219862	0.218509	-0.00135319	0.0606902	-0.159172	0.604049	0.384187	-0.0262737	-0.246136	0.521248	0.301386	0.9236	0.703738	0.0635866	-0.156276	-0.368501	-0.588363	0.313494	0.0936317	0.013075	-0.206787	0.0124855	0.0124855	-0.186968	-0.40683	0.11552	-0.104343	0.281794	0.0619321	0.161157	-0.0587056	0.575826	0.355963	-0.218308
ANP32E	6.72738	0.267725	6.6624	0.202743	5.93921	-0.520445	6.49324	0.0335895	6.37663	-0.0830264	6.33866	-0.120995	6.68006	0.220408	6.34413e-16	6.45966	6.36546	-0.0941993	6.10941	-0.350245	7.14841	0.688759	6.79634	0.336688	6.80537	0.345719	6.86905	0.409397	6.31976	-0.1399	6.44069	-0.0189694	6.21462	-0.245035	5.65505	-0.804602	0.0127614	0.0127614	6.5156	0.0559432	6.35445	-0.10521	6.72495	0.265297	6.86635	0.40669	5.99215	-0.467506	6.3527
ANPEP	6.31703	0.211156	5.11337	-0.992502	6.84549	0.739613	6.2658	0.159925	6.0407	-0.0651724	5.42837	-0.677509	6.73036	0.624489	-3.80648e-16	6.10588	5.78005	-0.325827	6.04333	-0.0625457	6.3748	0.268922	4.78686	-1.31901	5.92857	-0.177306	5.89382	-0.212053	5.20036	-0.905511	6.56472	0.458841	6.58123	0.475351	6.18098	0.0751039	-0.172403	-0.172403	5.8004	-0.305472	6.35046	0.244586	7.05695	0.951079	6.46639	0.360519	6.24674	0.140863	5.5568
ANTXR1	2.38537	-0.217604	2.38529	-0.21769	2.73374	0.130763	2.7135	0.11052	2.62933	0.0263494	2.51851	-0.0844678	2.85511	0.252129	6.34413e-17	2.60298	2.33744	-0.265534	2.8905	0.287526	2.49267	-0.110311	2.45969	-0.143285	2.5418	-0.0611809	2.49718	-0.105802	2.27226	-0.330715	3.30294	0.699961	2.72978	0.126803	2.52361	-0.0793714	0.0018092	0.0018092	2.49014	-0.112841	2.75491	0.151936	2.42251	-0.180463	2.81149	0.208515	2.43078	-0.172195	2.58527
ANTXR2	6.70642	-0.857871	7.70994	0.145642	7.50651	-0.0577835	7.81053	0.246231	7.62736	0.0630629	7.55505	-0.00924473	8.03426	0.469964	1.52259e-15	7.56429	7.09104	-0.473251	7.6771	0.112803	7.63622	0.0719233	6.80191	-0.76238	7.18163	-0.38266	7.51878	-0.0455106	7.11421	-0.45008	8.18411	0.619812	7.76359	0.199292	7.33489	-0.229406	-0.133946	-0.133946	7.35022	-0.214074	7.60444	0.0401408	7.81867	0.254374	7.93461	0.370319	8.09878	0.534481	7.4943
ANXA1	9.5826	-0.362559	10.2455	0.300312	9.53457	-0.410581	9.93347	-0.0116817	10.1269	0.181739	10.9814	1.03627	9.21166	-0.7335	-1.26883e-15	9.94516	11.1486	1.20347	10.7893	0.844161	9.65192	-0.293238	9.94198	-0.00317216	10.9643	1.01912	10.4717	0.526495	10.2932	0.348081	9.01872	-0.926431	9.80035	-0.144807	9.63069	-0.314461	0.225921	0.225921	9.72333	-0.221821	9.76169	-0.183464	9.22118	-0.723977	10.6103	0.665117	9.10582	-0.839335	8.93538
ANXA10	-0.878932	-0.299057	-0.537299	0.0425757	-0.384881	0.194994	-0.741581	-0.161706	-0.583221	-0.00334637	-0.664992	-0.0851168	-0.268219	0.311656	9.5162e-17	-0.579875	-0.748591	-0.168716	-0.517485	0.0623899	-0.980654	-0.400779	0.405536	0.985411	-0.71407	-0.134195	-0.637691	-0.0578161	-1.02616	-0.446289	-1.10923	-0.52936	-0.702846	-0.122971	-0.551718	0.0281568	-0.0784168	-0.0784168	-0.234223	0.345652	-0.854683	-0.274808	-1.1506	-0.570726	-0.748211	-0.168336	-0.108978	0.470897	0.199538
ANXA11	8.18005	-0.204595	8.20071	-0.183938	8.44028	0.055628	8.25774	-0.126908	8.3375	-0.0471477	8.22258	-0.16207	9.05368	0.66903	-2.53765e-16	8.38465	7.8574	-0.527253	8.40164	0.0169891	8.3116	-0.0730515	8.07712	-0.307528	8.25495	-0.129699	8.11678	-0.267868	8.35709	-0.0275572	8.60653	0.221881	8.7513	0.366646	8.25853	-0.126121	-0.0853561	-0.0853561	8.45021	0.0655596	8.17289	-0.211757	8.94431	0.559664	8.41638	0.0317324	8.57663	0.191985	8.7963
ANXA13	2.16763	-0.00220746	1.97442	-0.195417	2.38361	0.21377	2.29885	0.129011	2.24169	0.0718574	2.05416	-0.11568	2.0685	-0.101334	6.66134e-16	2.16984	2.00785	-0.161984	2.12979	-0.0400477	2.11557	-0.0542629	2.51542	0.34558	1.38241	-0.787426	1.85858	-0.311259	2.24662	0.0767831	2.32969	0.159854	2.49879	0.328959	2.66254	0.492709	0.00489064	0.00489064	2.16552	-0.00431279	2.11403	-0.0558013	1.77527	-0.394563	2.2461	0.0762616	1.90921	-0.260621	2.36435
ANXA2	7.77189	-0.811163	8.96708	0.38403	8.32593	-0.257125	8.59213	0.00908317	8.41178	-0.17127	8.64365	0.0606017	9.36889	0.785843	-7.61296e-16	8.58305	8.1709	-0.412155	9.44084	0.857792	8.75911	0.176055	8.83402	0.250966	9.08465	0.501596	8.80313	0.220079	8.3121	-0.270951	8.76054	0.177489	8.80032	0.217273	8.22487	-0.358181	0.135996	0.135996	8.20714	-0.375915	8.62002	0.0369649	7.68264	-0.900409	9.56133	0.978277	8.26338	-0.319668	7.8371
ANXA2P1	4.36311	-0.932165	5.49392	0.198646	5.31111	0.0158325	5.23796	-0.0573185	5.35372	0.0584443	5.26342	-0.0318489	6.04368	0.748409	1.26883e-16	5.29527	4.98797	-0.307304	5.85577	0.560493	5.37796	0.0826913	5.31998	0.0247067	6.00019	0.704915	5.67195	0.376674	5.11623	-0.17904	4.96601	-0.329259	5.50329	0.208014	5.15788	-0.137392	0.10045	0.10045	5.07297	-0.222305	5.45628	0.161006	4.73679	-0.558485	6.24777	0.952496	4.62533	-0.669943	4.54063
ANXA2P3	4.94341	-0.188249	5.39926	0.267605	5.24025	0.108591	5.04301	-0.0886471	5.47785	0.346195	5.07857	-0.0530821	4.73924	-0.392413	-3.80648e-16	5.13166	5.13868	0.00702544	5.40795	0.276296	5.15092	0.0192612	5.34077	0.209119	5.602	0.47034	5.15912	0.0274613	4.64961	-0.482042	5.06965	-0.0620067	4.88127	-0.250383	5.32076	0.189109	0.040418	0.040418	4.66027	-0.47139	5.38743	0.255779	5.0589	-0.0727532	5.43899	0.307333	4.44106	-0.690599	5.21788
ANXA3	7.26069	-0.652663	7.9587	0.0453488	7.54716	-0.366192	8.44184	0.52849	8.19449	0.281142	8.4221	0.508748	7.56848	-0.344874	-3.80648e-16	7.91335	7.57284	-0.340509	7.95342	0.0400691	8.27557	0.362218	6.81064	-1.10271	9.06506	1.15171	7.56821	-0.345137	7.30212	-0.611226	8.39116	0.477806	8.94099	1.02764	7.33893	-0.574423	0.00854412	0.00854412	7.45301	-0.460339	8.0198	0.106455	8.49376	0.580411	8.27877	0.365422	7.65673	-0.256616	8.06133
ANXA4	6.94245	-0.19471	7.5111	0.37394	7.043	-0.0941598	6.9789	-0.158262	7.2426	0.105434	7.37702	0.23986	6.86506	-0.272103	3.80648e-16	7.13716	7.18577	0.0486046	6.81942	-0.317739	6.99093	-0.146231	7.00871	-0.128448	7.51169	0.374532	7.51809	0.380929	7.11278	-0.0243782	7.05245	-0.0847121	6.777	-0.360166	7.52967	0.392513	0.0134904	0.0134904	7.1542	0.0170399	7.06027	-0.0768948	7.24728	0.110115	7.4032	0.266035	7.12531	-0.0118558	7.0493
ANXA5	9.83161	-0.410754	10.9763	0.733974	9.72641	-0.515951	10.3003	0.0579771	9.85758	-0.384777	10.2222	-0.0201242	10.782	0.539655	1.26883e-15	10.2424	9.9008	-0.341564	10.6838	0.44148	10.2558	0.0134363	10.4771	0.234691	10.4271	0.184762	10.3226	0.0802546	9.67341	-0.568954	10.5801	0.337708	10.8745	0.632149	9.8455	-0.396856	0.0617107	0.0617107	9.85876	-0.383597	10.812	0.569601	9.55785	-0.684514	11.0204	0.777993	9.91099	-0.331367	9.63176
ANXA6	4.87768	-1.15172	6.56638	0.536972	6.1843	0.154892	6.11448	0.0850752	6.28425	0.254844	6.0222	-0.00719962	6.15654	0.127137	1.26883e-16	6.0294	6.16037	0.130965	6.08067	0.0512626	6.45885	0.429449	7.01655	0.987151	5.84326	-0.186147	6.76134	0.731939	6.6236	0.594192	6.09265	0.0632506	5.07421	-0.955196	5.59014	-0.439263	0.14076	0.14076	5.48825	-0.54115	6.03824	0.00883751	5.78729	-0.242116	6.56876	0.539354	5.72401	-0.305389	5.03199
ANXA7	8.34616	-0.248594	8.89225	0.297491	8.37028	-0.224476	8.62394	0.029182	8.8361	0.241348	8.8249	0.230144	8.26966	-0.325095	-2.28389e-15	8.59476	8.72267	0.127916	8.71967	0.12491	8.42307	-0.171681	8.68987	0.0951176	8.90591	0.311155	8.88815	0.293391	8.80468	0.209922	8.53582	-0.0589363	8.28393	-0.310822	8.50513	-0.089627	0.0531345	0.0531345	8.47414	-0.120618	8.70369	0.108933	8.33564	-0.25912	8.99794	0.403187	8.60672	0.0119656	8.09847
ANXA9	3.63177	0.470251	2.90831	-0.253207	2.67923	-0.482292	3.02311	-0.138416	3.13591	-0.025614	3.45954	0.298023	3.29278	0.131255	-3.80648e-16	3.16152	3.12245	-0.0390666	3.14605	-0.015471	3.50851	0.346985	2.64153	-0.519989	3.57066	0.409137	2.88219	-0.279328	3.61456	0.45304	3.16903	0.00750889	2.97334	-0.18818	3.04004	-0.121476	0.00531598	0.00531598	3.19732	0.0358002	3.29174	0.130222	2.95092	-0.210602	3.1553	-0.0062204	3.09651	-0.0650131	3.39923
AOAH	8.73763	0.0141773	8.32436	-0.39909	8.79568	0.0722265	8.37534	-0.348116	8.6956	-0.0278574	8.44211	-0.281345	9.69346	0.970005	0	8.72345	8.80595	0.0825013	8.92992	0.206467	9.20573	0.482282	8.07339	-0.65006	8.46883	-0.25462	8.54862	-0.174834	7.85488	-0.868572	9.34351	0.62006	8.84139	0.117938	8.65419	-0.0692638	-0.0508101	-0.0508101	9.27042	0.546966	8.40379	-0.319664	9.44784	0.72439	8.68962	-0.0338293	8.59193	-0.131521	8.6237
AOC2	5.74255	0.0275318	5.58523	-0.129785	5.64471	-0.0703149	5.59382	-0.121204	6.01072	0.295697	5.52479	-0.190232	5.90333	0.188307	-1.26883e-16	5.71502	5.70935	-0.00566759	5.77989	0.0648712	5.70311	-0.0119112	5.35231	-0.362706	5.57264	-0.142383	5.52324	-0.191781	5.31854	-0.396482	5.5679	-0.147119	5.86166	0.146642	5.82392	0.1089	-0.0937637	-0.0937637	6.00849	0.293472	5.54252	-0.1725	6.10642	0.391397	5.75921	0.0441877	6.15808	0.443062	5.4987
AOC3	5.63299	-0.267969	5.67627	-0.224688	5.92348	0.0225254	5.79296	-0.107995	5.94375	0.042794	6.3678	0.466846	5.96944	0.0684871	0	5.90095	5.52896	-0.371996	5.82054	-0.0804168	5.41402	-0.486936	6.13903	0.23808	5.83783	-0.0631222	5.75632	-0.144636	6.11022	0.209266	5.93358	0.0326292	5.66079	-0.240165	5.84987	-0.0510799	-0.0958376	-0.0958376	6.02646	0.125509	6.21675	0.315793	6.138	0.237045	6.35173	0.450778	5.91462	0.0136696	5.561
AOX1	1.38026	0.110321	1.22729	-0.0426492	1.28387	0.0139318	1.62348	0.353538	1.40239	0.132453	1.19415	-0.0757898	0.778138	-0.491804	0	1.26994	1.06548	-0.204462	1.09499	-0.174948	1.51149	0.241552	1.08634	-0.183601	1.12935	-0.14059	0.661874	-0.608069	1.67241	0.402472	1.85516	0.585222	1.50795	0.238006	1.27328	0.00334228	0.0158924	0.0158924	1.06184	-0.208106	1.49951	0.229563	0.967163	-0.302779	1.42748	0.157536	0.375252	-0.89469	1.35445
AP1B1	6.30355	-0.405731	6.83739	0.128112	6.75642	0.0471411	6.62945	-0.079826	6.55686	-0.152421	6.80152	0.0922486	7.07975	0.370476	5.07531e-16	6.70928	6.55974	-0.149532	6.48271	-0.226565	6.77234	0.063064	7.18142	0.472147	6.85302	0.143748	6.93705	0.227778	6.94205	0.23277	6.78235	0.0730736	6.59224	-0.117034	6.5761	-0.133173	0.0586276	0.0586276	6.31588	-0.393399	6.84821	0.138938	6.53356	-0.175716	7.05485	0.345573	6.46948	-0.2398	6.2311
AP1G1	7.44374	-0.0491048	7.81409	0.321249	7.53364	0.0407937	7.45495	-0.0378904	7.57539	0.0825476	7.50027	0.00742593	7.12782	-0.365021	-1.39571e-15	7.49284	6.9662	-0.52664	7.68533	0.192486	7.38165	-0.111192	7.38973	-0.103113	7.507	0.0141547	7.66647	0.17363	7.28285	-0.209998	7.80757	0.314721	7.63719	0.144348	7.08531	-0.40753	-0.0519133	-0.0519133	7.40326	-0.08958	7.53944	0.0465973	7.49222	-0.000626204	7.92936	0.436515	7.59934	0.106492	7.27866
AP1G2	5.56261	-0.374451	5.85623	-0.0808254	6.18006	0.243004	5.65454	-0.282522	6.10507	0.168012	5.78687	-0.150191	6.41403	0.476974	1.26883e-16	5.93706	6.06733	0.130269	5.50408	-0.432975	5.96696	0.0299041	6.12094	0.183887	5.7629	-0.174153	6.23832	0.301263	6.01926	0.0822074	6.30494	0.367878	6.06116	0.124105	5.82961	-0.107442	0.0504943	0.0504943	5.65156	-0.285499	5.48165	-0.455403	6.35395	0.416897	5.78596	-0.151099	6.11018	0.17312	5.54634
AP1M1	7.21828	-0.815101	8.40795	0.374567	8.16918	0.135791	7.96416	-0.0692213	8.10742	0.0740323	7.83448	-0.198907	8.53222	0.498838	-1.26883e-16	8.03338	7.20478	-0.828604	8.22736	0.193972	8.13023	0.0968438	8.775	0.741618	8.09046	0.0570777	8.21091	0.177528	8.26316	0.229777	7.77196	-0.261426	7.93811	-0.095271	7.64385	-0.389535	-0.00780192	-0.00780192	7.78711	-0.246276	8.52995	0.496566	8.37808	0.344698	8.23693	0.20355	7.64657	-0.386817	7.57137
AP1M2	1.52212	0.0555477	2.44361	0.977033	1.24228	-0.224293	1.18012	-0.28646	1.19141	-0.275165	1.30384	-0.162735	1.38265	-0.0839288	1.26883e-16	1.46658	1.90119	0.434609	1.29682	-0.169761	1.40999	-0.0565915	1.43277	-0.033809	0.734101	-0.732476	1.73943	0.272855	1.00374	-0.462833	0.622252	-0.844325	1.32051	-0.14607	1.72843	0.261853	-0.147655	-0.147655	2.2713	0.804722	1.51592	0.0493411	1.3688	-0.0977741	1.09602	-0.370555	1.83065	0.364072	1.61018
AP1S1	4.5397	0.0641409	3.91859	-0.55697	4.43491	-0.0406511	4.41109	-0.064473	3.89134	-0.584217	4.84231	0.366753	5.29098	0.815418	-3.17207e-16	4.47556	4.43303	-0.0425294	5.25695	0.781388	5.11631	0.640748	5.1013	0.625744	5.82585	1.35029	3.90547	-0.570086	3.74687	-0.728685	4.03562	-0.439942	5.16226	0.686705	3.66946	-0.806096	0.149754	0.149754	4.38904	-0.0865143	4.15597	-0.319587	4.53363	0.0580665	5.54281	1.06726	3.62869	-0.846864	3.79763
AP1S2	9.85774	0.196952	9.98368	0.3229	9.40359	-0.25719	9.54926	-0.111525	9.8601	0.199311	10.4109	0.750104	8.56023	-1.10055	5.07531e-16	9.66078	10.6942	1.03344	9.22246	-0.438328	9.54064	-0.120146	9.61417	-0.046611	9.48898	-0.171802	10.1467	0.48594	9.46462	-0.196166	8.27442	-1.38636	9.83402	0.173233	10.0165	0.355702	-0.0311103	-0.0311103	9.9178	0.25702	9.92414	0.263358	9.21807	-0.442712	9.68742	0.0266405	9.98346	0.322672	9.39582
AP1S3	2.45722	0.262672	1.92057	-0.273977	1.86455	-0.329998	2.28712	0.0925745	2.41176	0.21721	1.73467	-0.459879	2.68594	0.491397	9.5162e-17	2.19455	2.75596	0.561418	2.41788	0.223339	2.46911	0.27456	1.97902	-0.215524	0.66594	-1.52861	1.9585	-0.236046	2.58097	0.386421	2.41578	0.221235	2.21036	0.0158106	1.86265	-0.331901	-0.0629293	-0.0629293	2.06479	-0.129752	2.20971	0.0151692	2.45399	0.259447	2.28243	0.0878794	2.15445	-0.0400915	2.63497
AP2A1	5.44372	0.116529	5.13251	-0.194684	4.82803	-0.499167	6.23478	0.907586	5.32055	-0.00664227	4.64817	-0.679021	5.68259	0.355399	2.53765e-16	5.32719	4.58703	-0.740168	6.13802	0.810829	5.6005	0.273304	5.19125	-0.135941	4.60893	-0.718268	5.48408	0.156885	5.80438	0.477188	6.10456	0.777369	5.37722	0.0500221	4.91947	-0.407726	0.0543495	0.0543495	5.06293	-0.264268	5.6295	0.302303	5.44016	0.112967	5.05201	-0.275188	4.81327	-0.513927	5.61639
AP2A2	6.12933	-0.455887	6.56822	-0.0169951	6.75426	0.169051	6.52479	-0.0604201	6.48589	-0.0993197	6.4831	-0.102111	7.15089	0.565682	-1.26883e-16	6.58521	6.65116	0.0659435	6.1745	-0.410716	7.10539	0.520178	6.88445	0.299238	6.35041	-0.2348	6.83823	0.253014	6.87221	0.287002	6.42193	-0.16328	6.22244	-0.362776	6.62179	0.0365808	0.0290385	0.0290385	6.35332	-0.231892	6.3254	-0.259809	6.95614	0.370926	6.52666	-0.0585541	6.51054	-0.0746773	6.44845
AP2B1	5.93626	-0.611676	6.26801	-0.279924	6.22594	-0.32199	7.56189	1.01396	6.0033	-0.54463	5.95375	-0.594183	7.88638	1.33845	-3.80648e-16	6.54793	7.07839	0.530455	7.46272	0.914789	7.32786	0.779927	6.15963	-0.388308	5.7205	-0.827429	6.81465	0.266715	7.15452	0.606589	7.20152	0.653581	6.80151	0.253574	5.88069	-0.667242	0.212265	0.212265	5.87616	-0.671772	6.32006	-0.227878	7.43936	0.891422	6.05071	-0.497227	6.10545	-0.44248	6.16174
AP2M1	9.55184	0.345733	9.01463	-0.191476	8.86301	-0.343097	10.0105	0.804384	9.01853	-0.187584	8.4662	-0.739912	9.51806	0.311951	2.53765e-15	9.20611	8.3241	-0.882007	10.1083	0.902225	9.51304	0.306927	9.20678	0.000666088	8.39108	-0.815026	9.29467	0.0885632	9.58247	0.376356	9.72574	0.519629	9.23869	0.0325804	9.00148	-0.204627	0.0325286	0.0325286	9.06029	-0.145822	9.67685	0.470738	9.38047	0.174359	9.06918	-0.13693	8.79214	-0.413971	8.99915
AP2S1	10.641	0.456953	10.1018	-0.082203	9.99522	-0.188809	10.3703	0.186314	10.0064	-0.177641	9.6778	-0.506226	10.4956	0.311611	5.07531e-16	10.184	9.50643	-0.677598	10.5959	0.411878	10.562	0.378016	10.7597	0.575718	10.2754	0.0913787	10.1084	-0.0756743	10.2246	0.0406149	9.98058	-0.203453	10.119	-0.0650046	10.3619	0.177836	0.0653712	0.0653712	10.201	0.016955	10.3042	0.120179	10.171	-0.0130777	10.2919	0.10789	9.74922	-0.43481	9.82026
AP3B1	6.89693	-0.694546	7.91715	0.325676	7.73959	0.148117	7.34144	-0.250035	7.60785	0.0163731	7.81621	0.224742	7.82114	0.229672	-3.80648e-16	7.59147	7.71451	0.123036	7.6195	0.0280314	7.43622	-0.15525	7.75256	0.161087	7.78291	0.191436	7.95446	0.362984	7.68168	0.0902124	7.69761	0.106141	7.56771	-0.0237651	7.01409	-0.577382	0.030653	0.030653	7.09141	-0.500064	7.46405	-0.127422	7.40213	-0.189347	8.21141	0.619935	7.4647	-0.126773	7.01354
AP3B2	1.90246	0.162333	1.67071	-0.0694207	2.12517	0.385045	1.38713	-0.353	1.49797	-0.242155	2.26552	0.525393	1.33193	-0.408195	-3.17207e-17	1.74013	1.74303	0.00289889	1.45749	-0.282642	2.2224	0.482276	1.23258	-0.50755	3.23568	1.49555	1.68468	-0.055447	1.86544	0.125315	1.17764	-0.56249	1.54871	-0.191417	2.37456	0.634435	0.114093	0.114093	2.19356	0.453431	0.914504	-0.825623	1.61687	-0.123258	2.35136	0.611236	1.35842	-0.381704	1.21162
AP3D1	6.69182	-0.44017	7.11044	-0.021553	7.08821	-0.043786	7.30148	0.169489	7.07549	-0.0565004	7.11866	-0.0133283	7.53784	0.405849	2.53765e-16	7.13199	6.79456	-0.33743	7.16622	0.0342312	7.08652	-0.0454736	7.64888	0.516886	6.88893	-0.243063	7.40913	0.277135	7.41093	0.278938	7.11568	-0.0163071	7.1337	0.00170985	6.9731	-0.158897	0.0307731	0.0307731	6.98804	-0.14395	7.31536	0.183364	7.24876	0.116768	7.26556	0.133564	6.68516	-0.446828	6.887
AP3M1	6.79545	-0.426745	7.43837	0.216181	7.16114	-0.0610559	7.13053	-0.0916602	7.66005	0.437855	7.31397	0.091775	7.05584	-0.166349	-6.34413e-16	7.22219	7.93843	0.71624	7.36144	0.139248	7.23712	0.0149284	6.99353	-0.228662	6.93082	-0.291373	7.47351	0.251313	7.14792	-0.0742694	6.86491	-0.357287	7.27234	0.0501431	7.08845	-0.133747	0.00865351	0.00865351	6.95315	-0.269042	7.07131	-0.150883	7.40655	0.184359	7.67101	0.448813	7.21471	-0.00748267	6.98252
AP3M2	6.20171	-0.291639	6.56427	0.0709222	6.2395	-0.253854	6.26161	-0.231737	6.81439	0.321039	7.22195	0.7286	6.15002	-0.343331	8.88178e-16	6.49335	7.5375	1.04415	5.89833	-0.59502	6.24483	-0.248522	6.81121	0.317857	6.32776	-0.165595	6.57712	0.0837698	6.91871	0.425358	6.15655	-0.336801	5.88999	-0.603357	6.87149	0.378143	0.0299987	0.0299987	6.60334	0.109987	6.31397	-0.179383	6.5446	0.0512516	6.44235	-0.0510066	6.51803	0.0246829	6.22222
AP3S1	9.60912	0.362686	9.44424	0.197807	9.23383	-0.0126097	9.37694	0.130503	9.20641	-0.0400245	9.43531	0.188876	8.4192	-0.827237	7.61296e-16	9.24644	8.6412	-0.605234	9.44454	0.198108	9.21617	-0.0302667	9.04465	-0.201783	9.91145	0.665009	9.06812	-0.178314	8.70037	-0.546064	8.80174	-0.4447	9.64938	0.402941	9.42294	0.1765	-0.0563804	-0.0563804	9.62296	0.376521	9.49671	0.250271	9.28587	0.0394294	9.50527	0.25883	9.49204	0.245605	9.33706
AP4B1	6.28103	0.611481	5.74124	0.0716907	5.52305	-0.146503	4.93348	-0.736072	5.86024	0.190693	5.99917	0.329626	5.34863	-0.320915	2.53765e-16	5.66955	6.42706	0.757511	5.38856	-0.280991	5.38003	-0.289517	5.93967	0.270119	5.5674	-0.102147	6.39843	0.728882	6.38571	0.716165	4.74149	-0.928058	5.25424	-0.415309	6.03613	0.366578	0.0823234	0.0823234	5.56879	-0.100755	5.77199	0.102438	5.05691	-0.612643	5.48504	-0.184511	6.0676	0.398048	5.31603
AP4E1	3.70197	0.352997	3.45589	0.106921	3.35015	0.00118113	2.78828	-0.560692	3.50133	0.152362	4.08179	0.732822	2.56338	-0.78559	1.26883e-16	3.34897	3.98684	0.637869	3.55992	0.210945	3.43389	0.0849222	3.42826	0.0792881	3.83626	0.487285	3.56055	0.211578	2.75917	-0.589796	2.41735	-0.931616	2.6446	-0.704368	3.65885	0.309876	-0.0204018	-0.0204018	3.64064	0.291673	3.13944	-0.209526	2.1223	-1.22667	3.97472	0.625754	3.47846	0.129492	3.03146
AP4M1	2.71226	-0.393141	3.18844	0.0830433	3.46889	0.363488	2.92297	-0.182425	2.81779	-0.28761	3.23524	0.129841	3.3922	0.286805	-6.34413e-17	3.1054	4.22297	1.11757	2.37089	-0.734504	2.92101	-0.184384	2.96566	-0.139743	3.76891	0.663508	3.82128	0.715883	3.3462	0.240805	2.27135	-0.834047	2.77968	-0.325714	3.67553	0.570129	0.10895	0.10895	2.94727	-0.158125	3.03621	-0.0691911	2.79221	-0.313194	3.62873	0.52333	2.41126	-0.694134	3.35477
AP4S1	5.09405	0.044677	5.07958	0.0302067	5.21572	0.166345	4.8222	-0.227176	4.97282	-0.0765577	4.80377	-0.245602	5.35748	0.308106	-1.01506e-15	5.04938	4.82994	-0.219437	4.97787	-0.0715058	4.63687	-0.412503	5.11754	0.068169	5.3808	0.331422	4.69333	-0.356049	5.03005	-0.0193261	4.95298	-0.0963941	5.19774	0.148361	4.69159	-0.35779	-0.0985053	-0.0985053	4.69814	-0.351238	5.46811	0.418735	5.76645	0.717075	4.8491	-0.200279	5.18396	0.13458	5.57438
APAF1	6.13853	0.0907431	5.92697	-0.120819	6.01166	-0.0361243	6.08776	0.0399701	6.4723	0.424519	6.53971	0.491928	5.15757	-0.890217	-3.80648e-16	6.04779	5.28615	-0.761637	6.11402	0.0662318	5.74627	-0.301513	5.22082	-0.826962	6.08211	0.034324	5.62474	-0.423048	4.76609	-1.2817	6.55614	0.508353	6.56618	0.518393	5.7278	-0.319985	-0.278754	-0.278754	6.23669	0.188902	6.2485	0.200719	6.12661	0.0788257	6.7749	0.727119	6.60813	0.560339	6.80907
APBA1	2.01455	0.0213237	1.84115	-0.152072	1.85865	-0.13457	2.2025	0.209276	2.03802	0.0447918	1.96015	-0.0330735	2.03755	0.0443244	1.26883e-16	1.99322	2.01241	0.0191864	1.79679	-0.196435	2.13926	0.146032	1.631	-0.362226	1.80264	-0.190583	2.05765	0.06443	2.15457	0.161341	2.0512	0.0579774	2.24272	0.249497	2.3098	0.316576	0.0265797	0.0265797	2.2744	0.281174	2.11987	0.126651	1.61075	-0.382473	1.77457	-0.218655	2.08476	0.091541	1.8505
APBA2	5.51845	-0.173301	5.83258	0.140826	6.01298	0.321228	5.79494	0.103188	5.45552	-0.236229	5.91633	0.22458	5.31146	-0.380291	5.07531e-16	5.69175	5.34141	-0.350341	5.25354	-0.438213	5.71543	0.023684	6.02307	0.331317	5.58951	-0.102238	5.7722	0.080445	6.04352	0.351767	5.62239	-0.0693656	4.8851	-0.806651	5.74967	0.0579167	-0.0921678	-0.0921678	5.51943	-0.172317	6.14289	0.451142	6.57947	0.887717	5.52523	-0.166518	6.16192	0.470171	5.25248
APBA3	7.29259	0.11496	6.73216	-0.445466	7.38611	0.208477	7.26395	0.0863257	7.08712	-0.0905111	6.97709	-0.200539	7.50438	0.326753	-6.34413e-16	7.17763	6.97565	-0.201976	7.03122	-0.146409	7.13014	-0.0474873	7.73202	0.554394	7.22024	0.0426149	7.01724	-0.160388	7.6026	0.424972	7.30475	0.127121	6.6635	-0.514126	7.2464	0.0687751	0.0147491	0.0147491	7.00623	-0.171397	7.3081	0.130467	7.52262	0.344994	6.88122	-0.296409	7.06018	-0.117452	7.09057
APBB1	5.11842	-0.145755	5.05895	-0.205219	5.21852	-0.0456552	5.32427	0.0601012	5.44357	0.179401	5.4115	0.147326	5.27397	0.0098011	-1.26883e-16	5.26417	5.29249	0.0283225	5.10608	-0.158095	5.36262	0.098448	5.19564	-0.0685275	5.47345	0.20928	5.41048	0.146304	5.15587	-0.108301	5.58489	0.320713	4.88919	-0.374981	5.29835	0.0341761	0.0127339	0.0127339	5.305	0.040829	5.26155	-0.00262398	5.22266	-0.0415095	5.16797	-0.0962017	5.00308	-0.261091	5.42873
APBB1IP	8.67812	-0.56234	9.09488	-0.145586	9.27257	0.0321021	9.43185	0.191385	9.63724	0.396779	8.98274	-0.257728	9.58585	0.345388	1.52259e-15	9.24046	8.94368	-0.296788	9.18635	-0.0541153	9.40574	0.165277	8.80131	-0.439152	9.29012	0.0496554	9.18471	-0.05575	8.76925	-0.471212	9.80574	0.565277	9.53804	0.297575	9.25919	0.0187284	-0.0220503	-0.0220503	9.05438	-0.186085	9.27366	0.0332	9.02845	-0.212016	9.82174	0.581278	8.85677	-0.383695	9.18288
APBB2	2.44898	-0.123839	2.68641	0.113595	2.45297	-0.119845	2.99149	0.41868	2.41503	-0.157786	2.58935	0.016539	2.42547	-0.147343	-1.26883e-16	2.57281	3.08545	0.512634	2.53121	-0.0416091	2.47583	-0.0969821	2.66162	0.0888011	2.86556	0.292749	2.44024	-0.132571	2.55419	-0.0186277	2.37125	-0.20157	2.71054	0.137726	2.31099	-0.261822	0.0278729	0.0278729	2.80599	0.233174	1.79328	-0.779534	2.67295	0.10014	2.89236	0.319545	2.85476	0.281945	2.54596
APC	5.13834	-0.168055	5.56067	0.254276	5.10891	-0.197485	5.16952	-0.136875	5.69726	0.390871	4.91156	-0.394833	5.55849	0.2521	3.80648e-16	5.30639	5.2594	-0.0469907	6.09515	0.788756	5.54343	0.237035	5.29653	-0.00986105	5.5425	0.236104	5.17324	-0.133157	5.00153	-0.304861	5.59618	0.289787	5.31003	0.00363517	5.21497	-0.0914232	0.0969025	0.0969025	5.03502	-0.271376	5.39753	0.0911354	5.29734	-0.00905549	5.33673	0.030341	5.01345	-0.292943	4.79645
APC2	3.16941	0.0833223	3.09076	0.00467204	3.10349	0.0174022	3.00904	-0.0770449	3.22781	0.141723	3.15668	0.0705927	2.84542	-0.240667	1.90324e-16	3.08609	3.70569	0.619606	3.17026	0.084179	2.8495	-0.236587	3.05105	-0.0350342	3.13117	0.0450833	2.69321	-0.392872	2.85693	-0.229155	3.89917	0.813085	3.34498	0.258892	2.87901	-0.207075	0.0720122	0.0720122	2.88325	-0.202834	3.35256	0.266471	2.76198	-0.324105	3.01402	-0.0720706	2.96743	-0.11866	2.9504
APCDD1	4.56692	0.0321434	4.45609	-0.0786891	4.37834	-0.156442	4.53868	0.00389831	4.66246	0.127679	4.71935	0.184574	4.42161	-0.113164	2.53765e-16	4.53478	4.47777	-0.0570062	5.64549	1.11071	4.61693	0.0821485	4.46856	-0.0662232	4.74208	0.207304	4.34997	-0.184807	4.32975	-0.205032	4.15427	-0.380506	4.2012	-0.333577	4.24744	-0.28734	-0.0114327	-0.0114327	4.1514	-0.383377	4.02235	-0.512432	3.98154	-0.553235	6.72982	2.19504	4.76754	0.23276	4.0258
APCS	5.06604	0.81861	3.53998	-0.707452	3.63434	-0.613094	4.75095	0.503525	4.01709	-0.230337	3.72828	-0.519152	4.99533	0.7479	-5.07531e-16	4.24743	3.98918	-0.258249	5.39109	1.14366	3.82623	-0.421196	3.88252	-0.364913	3.35796	-0.889469	3.58656	-0.660874	4.05081	-0.196623	5.917	1.66957	4.58832	0.340889	3.90398	-0.343452	0.00193487	0.00193487	4.19162	-0.0558115	4.88109	0.633662	4.00863	-0.238796	4.13223	-0.115197	3.9926	-0.254834	4.739
APEH	5.97244	-0.331601	6.69577	0.391735	5.95283	-0.351213	6.31554	0.0115061	5.95691	-0.347125	6.2432	-0.0608409	6.99158	0.687539	1.26883e-16	6.30404	6.09544	-0.208602	6.02704	-0.277003	6.57472	0.270679	6.81096	0.506919	6.51751	0.213475	6.93019	0.626154	7.05021	0.746172	5.89763	-0.40641	5.19759	-1.10644	6.22066	-0.0833826	0.0281555	0.0281555	6.2341	-0.0699352	6.12628	-0.177757	6.83063	0.526594	6.47713	0.17309	5.99545	-0.308588	5.79603
APEX1	9.52708	0.178748	9.6166	0.268269	9.7686	0.420269	8.7734	-0.574932	9.09006	-0.258268	9.43765	0.0893177	9.22493	-0.123404	2.53765e-16	9.34833	9.61156	0.263231	8.88986	-0.458475	9.33649	-0.0118463	10.0548	0.706506	8.8204	-0.527931	9.74017	0.391836	9.86705	0.518715	8.7923	-0.556032	8.77126	-0.57707	9.6481	0.299762	0.00486949	0.00486949	9.55285	0.204515	9.27824	-0.0700887	9.03596	-0.31237	9.00487	-0.343462	9.58856	0.240228	9.19886
APEX2	5.64447	-0.536229	6.27944	0.0987398	6.21421	0.0335063	6.3893	0.208598	6.0497	-0.131002	5.99301	-0.187685	6.69477	0.514072	0	6.1807	5.83638	-0.344318	6.32465	0.143951	6.22766	0.0469639	6.74425	0.563552	6.33782	0.157124	6.4271	0.246398	6.64327	0.462572	5.94899	-0.231708	5.9196	-0.261096	6.11717	-0.0635343	0.0719905	0.0719905	5.63044	-0.550259	6.28234	0.101641	5.93838	-0.242318	6.46621	0.285509	5.77984	-0.40086	6.00944
APH1A	6.4051	-0.281122	6.81408	0.127851	7.10452	0.4183	6.70472	0.0184938	6.57577	-0.110455	6.29485	-0.39137	6.90453	0.218301	5.07531e-16	6.68622	6.46218	-0.224048	6.35134	-0.33488	7.00294	0.316716	6.54767	-0.138555	7.37531	0.689089	6.36426	-0.321969	6.70673	0.020509	6.01379	-0.672433	6.58959	-0.096637	6.67596	-0.0102612	-0.0772469	-0.0772469	6.85501	0.168783	6.15244	-0.53378	6.85282	0.166591	6.74175	0.0555249	6.97256	0.286335	6.88532
APH1B	7.20932	-0.333533	7.22876	-0.31409	8.09296	0.550106	7.61142	0.0685649	7.54541	0.00255957	6.97715	-0.565699	8.13495	0.592092	1.26883e-16	7.54285	6.93904	-0.603812	7.66308	0.120226	7.67176	0.128907	6.8321	-0.710752	7.99713	0.454272	7.09274	-0.450112	7.03574	-0.50711	8.41767	0.874812	7.83892	0.296071	7.5377	-0.00515163	-0.040265	-0.040265	7.55799	0.0151322	7.41243	-0.130422	7.77719	0.234338	7.64268	0.0998233	7.72751	0.184661	7.8682
API5	6.98207	0.0885803	7.23953	0.346033	6.87003	-0.0234621	6.84422	-0.0492738	6.99119	0.0976943	7.19575	0.302258	6.13166	-0.76183	1.01506e-15	6.89349	7.79576	0.902262	6.65174	-0.241754	6.89803	0.0045364	6.7925	-0.100997	6.92947	0.0359751	7.34775	0.454261	7.18458	0.291085	6.55081	-0.342684	6.80161	-0.0918873	6.7615	-0.13199	0.0778806	0.0778806	6.65663	-0.236866	6.63686	-0.256636	6.6048	-0.288691	6.99639	0.102899	6.73505	-0.158442	6.50408
APIP	6.11218	0.580258	5.77279	0.240867	5.27792	-0.254007	5.46259	-0.0693356	5.4465	-0.0854282	6.09799	0.566064	4.55351	-0.978419	6.34413e-16	5.53192	5.62337	0.0914408	6.20733	0.675405	4.9336	-0.598329	5.30766	-0.224269	6.52359	0.991666	5.72158	0.189653	5.33802	-0.193902	4.61624	-0.915681	5.30198	-0.229947	5.94266	0.410739	0.0196775	0.0196775	5.81476	0.282832	5.59863	0.0667088	5.25026	-0.281668	5.64166	0.109733	5.84147	0.309543	5.18334
APLN	3.15279	-0.0795808	3.02469	-0.207678	3.08986	-0.142508	2.92008	-0.312292	3.74087	0.508499	3.52851	0.296141	3.16979	-0.0625808	1.90324e-16	3.23237	3.45795	0.22558	4.03101	0.798635	2.86084	-0.371532	2.70123	-0.531137	3.35807	0.125696	3.79506	0.562694	3.30937	0.0769977	3.22029	-0.0120843	2.40697	-0.825397	3.02837	-0.204004	-0.0154552	-0.0154552	3.07402	-0.158351	3.12226	-0.110113	3.33327	0.100903	3.31496	0.0825889	3.60855	0.376182	3.27586
APLP1	-0.559648	0.068502	-0.63322	-0.00507069	-0.543357	0.0847928	-1.10826	-0.480113	-0.243286	0.384864	-0.839544	-0.211394	-0.469731	0.158419	-7.93016e-18	-0.62815	-0.424729	0.203421	-0.353328	0.274822	-1.0008	-0.372654	-0.864101	-0.235952	-0.438193	0.189957	-0.558288	0.0698612	-0.67193	-0.0437798	-0.376892	0.251258	-0.607269	0.0208807	-1.04268	-0.414527	-0.00567122	-0.00567122	-0.691214	-0.0630642	-1.21777	-0.589624	-0.320963	0.307187	-0.290014	0.338136	-0.834268	-0.206119	-0.667978
APLP2	7.28897	-0.418714	7.75032	0.0426332	7.97371	0.266024	7.72668	0.0189907	7.49786	-0.20983	7.66482	-0.0428627	8.05144	0.343758	5.07531e-16	7.70768	7.38599	-0.321699	7.89488	0.187191	7.79656	0.0888702	7.48497	-0.222719	7.6999	-0.00778717	7.54932	-0.158368	7.0711	-0.636581	7.85995	0.152269	8.08191	0.37422	7.48546	-0.22222	-0.0766823	-0.0766823	7.59217	-0.115516	7.93794	0.230256	8.12381	0.416127	8.17227	0.464586	7.66164	-0.0460403	7.39024
APOA1	2.1079	-0.620548	3.08516	0.356711	3.50349	0.77504	2.38462	-0.343828	2.60927	-0.119178	2.67831	-0.0501415	2.7304	0.00194485	6.34413e-17	2.72845	2.51256	-0.215891	2.70128	-0.0271687	3.26758	0.539126	2.77469	0.046243	3.19335	0.464895	2.99584	0.267392	3.21708	0.488626	1.73113	-0.997319	2.12857	-0.599882	2.95323	0.224775	0.0190795	0.0190795	3.06708	0.338628	2.63532	-0.0931295	3.31587	0.587414	2.89635	0.167897	2.07455	-0.653905	2.50889
APOA1BP	8.1494	0.123985	7.95826	-0.0671517	8.03279	0.00737335	7.55763	-0.467782	7.79412	-0.23129	8.4791	0.453688	8.20659	0.181177	-2.53765e-16	8.02541	8.19988	0.174467	7.82998	-0.195431	8.35263	0.327215	8.73364	0.708221	8.11692	0.0915008	7.95546	-0.0699493	8.31511	0.289697	7.57247	-0.452943	7.45678	-0.568635	8.29883	0.273418	0.0577561	0.0577561	7.90684	-0.118575	8.00248	-0.0229328	7.85489	-0.170521	7.79332	-0.232096	7.91451	-0.110906	7.92904
APOA2	0.663475	0.268051	0.411358	0.0159341	-0.0259039	-0.421328	0.645454	0.25003	0.317235	-0.0781894	0.406639	0.0112145	0.349713	-0.0457116	5.55112e-17	0.395424	0.492933	0.0975085	0.432005	0.0365809	0.716962	0.321537	0.973189	0.577765	0.652157	0.256733	-0.0756472	-0.471071	-0.288118	-0.683542	0.381749	-0.0136754	0.453065	0.0576413	0.461189	0.0657651	0.0245243	0.0245243	0.0455282	-0.349896	0.904551	0.509127	0.575445	0.180021	0.232472	-0.162952	0.244253	-0.151171	0.0818256
APOA4	3.56494	0.0369376	3.03754	-0.490465	4.0961	0.5681	3.53087	0.00286887	3.35086	-0.177146	3.52421	-0.00379243	3.5915	0.0634968	2.53765e-16	3.528	3.70392	0.175919	2.95353	-0.574476	3.9114	0.383395	3.26322	-0.264779	3.48702	-0.0409852	3.14694	-0.38106	3.8684	0.340403	3.79199	0.263991	3.69275	0.164746	3.75514	0.227139	0.0294293	0.0294293	3.31612	-0.21188	3.70074	0.172735	3.76355	0.235551	3.22441	-0.303594	3.86241	0.334404	2.8981
APOA5	2.22718	0.136853	2.37416	0.283831	1.60902	-0.481307	1.9309	-0.159425	1.96919	-0.121142	2.06495	-0.0253812	2.4569	0.366572	1.26883e-16	2.09033	2.4986	0.408268	2.24869	0.158365	2.06324	-0.0270873	1.47568	-0.614645	2.23714	0.146815	2.05104	-0.03929	2.31759	0.227258	1.88324	-0.207086	1.99706	-0.0932669	1.41105	-0.679281	-0.071995	-0.071995	2.46038	0.370051	1.8039	-0.286428	1.93457	-0.155758	2.69836	0.608035	1.6061	-0.484231	2.80373
APOB	2.68181	0.220465	3.097	0.635659	2.28577	-0.175571	2.4636	0.00225143	2.30087	-0.160476	1.89739	-0.563959	2.50298	0.0416302	-2.22045e-16	2.46135	1.77578	-0.685566	2.49727	0.0359215	2.67499	0.213649	1.80771	-0.653634	3.28176	0.820411	2.45564	-0.0057072	2.32811	-0.133233	2.75856	0.297212	1.87399	-0.587354	2.8171	0.355751	-0.034255	-0.034255	2.18533	-0.27602	3.03903	0.577687	2.60418	0.142835	2.32196	-0.13939	2.35896	-0.102381	2.71828
APOBEC1	3.97466	0.0946768	4.28097	0.400989	4.04777	0.167792	3.93293	0.0529489	3.57087	-0.309116	3.54427	-0.335711	3.8084	-0.0715793	1.26883e-16	3.87998	3.55989	-0.320091	4.26405	0.384069	4.57182	0.691842	3.44814	-0.431846	3.97869	0.0987088	3.84469	-0.0352923	3.84643	-0.033548	3.63872	-0.241263	3.76195	-0.118031	3.74151	-0.138468	-0.0143919	-0.0143919	3.88931	0.00932693	3.45086	-0.429122	4.12314	0.243156	4.27884	0.398858	4.16764	0.287661	3.80458
APOBEC2	4.47759	-0.149068	4.99953	0.372875	4.35931	-0.267348	4.62101	-0.00564345	4.68685	0.060193	4.79937	0.172711	4.44294	-0.18372	5.07531e-16	4.62666	4.31663	-0.310028	4.85469	0.228035	4.89016	0.263503	4.42767	-0.198989	4.69976	0.073107	4.89346	0.266806	4.87775	0.251092	4.93163	0.30497	4.47965	-0.147006	4.24331	-0.383347	0.0348144	0.0348144	4.52518	-0.101474	4.50747	-0.119192	4.53089	-0.0957698	4.8295	0.202838	5.00925	0.382591	4.3339
APOBEC3B	4.2324	-0.432571	4.61728	-0.0476869	5.80631	1.14135	4.37323	-0.291741	3.90473	-0.760234	5.22161	0.556646	4.4992	-0.165762	-5.70972e-16	4.66497	4.41706	-0.247903	4.47949	-0.185478	5.33053	0.665564	4.91945	0.254479	5.01927	0.354301	5.19528	0.530317	4.82606	0.161092	3.83612	-0.828847	4.80026	0.135294	5.04097	0.376	0.121482	0.121482	5.26095	0.595989	3.99737	-0.667591	4.27323	-0.391733	4.70965	0.0446888	4.56461	-0.100357	4.27469
APOBEC3C	7.47269	-0.299758	7.65907	-0.113381	7.66246	-0.109987	7.90488	0.132432	7.7993	0.0268477	7.34353	-0.428914	8.56521	0.792761	-3.80648e-16	7.77245	7.6776	-0.0948438	7.96666	0.194211	7.99991	0.227458	8.22245	0.449997	7.39028	-0.382168	8.03923	0.26678	7.76787	-0.00457849	8.39195	0.619501	7.4035	-0.368952	7.76814	-0.00430545	0.0903098	0.0903098	7.26834	-0.504109	7.78341	0.0109654	7.40652	-0.365931	7.83933	0.0668783	7.57142	-0.201025	7.48244
APOBEC3D	4.45475	-0.260903	5.0721	0.356447	4.1691	-0.546558	4.7788	0.0631443	4.97525	0.259598	4.64869	-0.0669623	4.91089	0.195233	-1.26883e-16	4.71565	4.66534	-0.0503168	4.35119	-0.36446	4.5178	-0.197854	4.56357	-0.152081	4.62447	-0.0911863	4.92662	0.210963	4.63658	-0.0790783	5.05368	0.33803	5.38924	0.673586	4.23365	-0.482	-0.0194399	-0.0194399	4.75001	0.0343558	4.97221	0.256554	4.57033	-0.145326	4.5607	-0.154956	4.80051	0.0848606	4.93239
APOBEC3F	4.78933	0.465482	4.49099	0.167143	4.67044	0.346597	4.05365	-0.270198	3.73463	-0.589215	4.77565	0.4518	3.75224	-0.57161	-6.34413e-17	4.32385	4.2722	-0.0516458	3.73036	-0.593488	4.01978	-0.304066	5.60113	1.27728	4.82643	0.502579	4.49111	0.16726	4.89162	0.56777	3.62663	-0.697217	3.43383	-0.89002	4.18464	-0.13921	-0.016076	-0.016076	4.38061	0.0567672	4.65614	0.332292	4.11067	-0.213174	4.10195	-0.221894	4.22047	-0.103376	4.25429
APOBEC3G	7.56516	0.794194	6.97316	0.202195	6.88966	0.118691	6.83469	0.0637209	5.87939	-0.891583	7.12678	0.355815	6.12794	-0.643034	-1.39571e-15	6.77097	6.74605	-0.0249197	6.29559	-0.475383	6.62837	-0.1426	8.03496	1.26399	6.99696	0.22599	7.761	0.99003	7.56729	0.796316	5.70116	-1.06981	6.09947	-0.671502	6.86137	0.0904027	0.0982512	0.0982512	6.91276	0.14179	7.02584	0.254869	6.08903	-0.681943	6.23058	-0.540388	6.02877	-0.742197	7.11058
APOBEC4	4.15298	0.0680956	4.4875	0.402615	3.7059	-0.378984	3.73391	-0.350975	4.20863	0.123739	4.19687	0.111976	4.10842	0.0235332	0	4.08489	3.82908	-0.255814	4.00125	-0.0836431	4.09019	0.00529861	4.25654	0.17165	3.89245	-0.192443	4.38352	0.298636	3.66671	-0.418182	3.53575	-0.549135	4.09618	0.0112941	4.02043	-0.0644564	-0.107679	-0.107679	4.49428	0.409389	4.33384	0.248948	4.49992	0.415031	3.87371	-0.211175	4.48475	0.399865	4.11728
APOC1	0.95864	-0.243206	0.976934	-0.224912	0.854305	-0.347541	1.21875	0.0168994	1.35783	0.15598	1.22635	0.0245051	1.82012	0.618274	9.5162e-17	1.20185	0.681714	-0.520132	0.794879	-0.406967	1.82795	0.626104	1.5509	0.349059	1.52713	0.325282	1.19135	-0.0104964	1.35721	0.155361	1.42121	0.219367	1.77428	0.572429	1.20469	0.00284858	0.131285	0.131285	0.402988	-0.798858	1.05961	-0.142235	0.858837	-0.343009	1.59894	0.397094	1.20337	0.00152275	1.02324
APOC2	2.50446	-0.182171	2.75581	0.0691764	2.67586	-0.0107689	2.62687	-0.0597556	2.66711	-0.0195158	2.44471	-0.241921	3.13159	0.444955	-1.90324e-16	2.68663	3.14387	0.457235	2.74643	0.0598015	2.66648	-0.0201515	3.21816	0.531527	2.24619	-0.440442	2.29833	-0.388297	2.51084	-0.175787	2.36903	-0.3176	2.29625	-0.390382	2.98342	0.296786	-0.038731	-0.038731	3.09059	0.403965	3.08133	0.394703	3.05017	0.36354	2.37523	-0.311402	2.81524	0.128606	2.638
APOC3	-0.178226	-0.223397	0.223681	0.17851	0.125469	0.0802979	0.221248	0.176077	-0.144479	-0.18965	-0.146944	-0.192115	0.215448	0.170277	-3.96508e-18	0.0451711	0.0327229	-0.0124481	-0.242736	-0.287907	0.407354	0.362183	0.0910267	0.0458556	0.162254	0.117083	-0.397359	-0.44253	0.0463104	0.00113935	-0.601466	-0.646637	-0.107402	-0.152573	0.0822855	0.0371145	-0.097872	-0.097872	-0.111866	-0.157037	0.733317	0.688146	0.447512	0.402341	-0.222337	-0.267508	0.0992874	0.0541164	0.860313
APOD	3.30999	0.014019	3.50968	0.213707	2.60312	-0.692849	3.28457	-0.0114004	3.25717	-0.0388045	3.65563	0.359657	3.45164	0.155672	-1.26883e-16	3.29597	3.49967	0.203697	3.35572	0.0597524	3.72405	0.428076	2.84443	-0.451538	3.21021	-0.0857593	3.92328	0.627314	3.04757	-0.248398	3.64089	0.344915	3.41906	0.123095	3.33333	0.037365	0.103852	0.103852	3.35127	0.0553044	3.30931	0.0133404	2.96593	-0.33004	3.0864	-0.209572	3.27308	-0.022892	3.32103
APOE	2.6259	0.13203	2.79559	0.301712	2.86481	0.370939	2.44214	-0.0517311	2.35134	-0.14253	2.19849	-0.29538	2.17883	-0.31504	0	2.49387	2.83711	0.343235	2.01564	-0.478232	2.26381	-0.230065	2.69292	0.199051	2.48239	-0.011487	3.05708	0.563203	2.47562	-0.0182564	2.15697	-0.336906	2.56223	0.0683576	2.79625	0.302374	0.0401274	0.0401274	2.69273	0.198852	2.24429	-0.249583	2.11257	-0.381299	2.20629	-0.287587	2.72903	0.235154	2.31076
APOF	1.65285	-0.0783206	1.78535	0.0541744	2.38746	0.656285	1.45759	-0.273581	1.9172	0.186031	1.68017	-0.051005	1.23759	-0.493584	9.5162e-17	1.73117	2.48949	0.758316	0.908389	-0.822784	2.16715	0.435973	1.64435	-0.0868222	2.15362	0.422451	1.60735	-0.12382	1.56124	-0.169931	1.85329	0.122118	1.50945	-0.221727	1.40178	-0.329388	-0.00156133	-0.00156133	1.2195	-0.511671	0.876917	-0.854256	2.52756	0.796387	2.33033	0.59916	2.05759	0.326415	1.93353
APOH	1.20893	-0.0913279	1.26039	-0.0398652	0.815792	-0.484466	1.42547	0.125217	1.28006	-0.0201975	1.70867	0.408416	1.40248	0.102224	1.58603e-17	1.30026	1.1152	-0.185061	1.35674	0.0564828	1.40482	0.104563	1.65631	0.356048	1.34131	0.041048	1.28741	-0.0128433	1.21735	-0.0829043	1.54574	0.245485	1.37242	0.0721647	1.27561	-0.0246484	0.0570334	0.0570334	1.5095	0.209243	1.28518	-0.0150789	1.03159	-0.268671	0.781305	-0.518952	1.56554	0.265279	1.33135
APOL1	6.02854	-0.0338451	6.30738	0.244996	5.99543	-0.0669537	6.13062	0.0682315	6.16344	0.101057	6.27598	0.213597	5.5353	-0.527082	2.53765e-16	6.06238	6.13894	0.076553	5.57669	-0.48569	6.13565	0.0732652	6.14239	0.0800103	6.53367	0.471289	6.07062	0.00823237	5.94353	-0.118857	5.57207	-0.490318	6.88737	0.82499	6.06118	-0.00120513	0.043827	0.043827	5.6195	-0.442888	5.53684	-0.52554	5.9231	-0.139288	6.40455	0.342167	5.75658	-0.3058	6.46472
APOL2	4.82503	-0.384462	4.95951	-0.249984	5.52179	0.312296	4.97741	-0.232083	5.08497	-0.12452	5.12225	-0.0872415	5.97549	0.765994	-1.26883e-16	5.20949	5.35663	0.147136	5.1254	-0.0840951	5.34902	0.139528	4.66705	-0.542441	4.99541	-0.214082	5.03809	-0.171407	4.74835	-0.461147	6.31954	1.11005	6.16536	0.95587	5.22782	0.0183301	0.089774	0.089774	5.04964	-0.159848	4.61398	-0.595508	5.0945	-0.114989	4.89346	-0.316031	5.30539	0.0959018	5.57585
APOL3	6.29816	-0.4561	6.95033	0.19607	6.66161	-0.0926561	6.64991	-0.104353	6.43219	-0.322076	7.26599	0.51173	7.02165	0.267385	1.26883e-16	6.75426	7.14327	0.38901	6.40527	-0.348997	7.15027	0.396007	6.89875	0.14449	6.9293	0.175035	7.17311	0.418849	6.72609	-0.0281789	6.42557	-0.328692	6.07723	-0.677036	7.06468	0.310419	0.0450908	0.0450908	6.7076	-0.0466645	6.76265	0.00838621	6.13723	-0.617035	6.85203	0.097768	6.79309	0.0388259	6.72612
APOL4	2.20303	0.196635	2.17656	0.170171	1.96339	-0.0430008	1.94042	-0.0659745	1.81404	-0.19235	2.08847	0.0820716	1.85884	-0.147552	6.34413e-17	2.00639	2.0754	0.069009	1.36924	-0.637151	2.20029	0.1939	1.94844	-0.0579578	2.2094	0.203006	1.96338	-0.0430169	1.86196	-0.144431	1.93544	-0.0709561	1.7607	-0.245691	1.43182	-0.574578	-0.130787	-0.130787	2.31873	0.312337	2.51992	0.513526	1.9956	-0.0107894	1.9776	-0.0287956	2.17749	0.171098	1.9063
APOL5	-1.73113	-0.31671	-1.49512	-0.0806972	-1.40841	0.00601432	-1.65803	-0.243608	-0.886982	0.527439	-1.52368	-0.109256	-1.1976	0.216818	1.11022e-16	-1.41442	-1.77343	-0.359007	-1.4608	-0.0463744	-0.981411	0.433009	-1.5945	-0.180078	-0.51048	0.903941	-1.27709	0.137327	-1.49354	-0.0791236	-1.67378	-0.259358	-1.66047	-0.246044	-1.2293	0.185125	0.0489418	0.0489418	-1.7777	-0.363283	-1.22329	0.191128	-1.70666	-0.292236	-0.905311	0.50911	-1.75906	-0.34464	-1.72544
APOL6	5.64462	-0.303726	6.31074	0.362395	6.00972	0.061373	5.98749	0.0391435	5.84211	-0.106236	6.5466	0.59825	5.29715	-0.651199	6.34413e-16	5.94835	5.96749	0.0191415	5.29869	-0.649661	6.6898	0.741451	6.08842	0.140073	5.88287	-0.0654778	6.5699	0.621552	5.91406	-0.0342855	5.47414	-0.474211	6.71887	0.770519	5.41984	-0.528509	0.0540592	0.0540592	5.82107	-0.127279	5.85037	-0.0979746	5.53518	-0.413168	6.43995	0.491601	5.7209	-0.227448	5.2588
APOLD1	2.84365	-0.610431	3.75485	0.300774	2.94805	-0.506032	3.74476	0.290677	3.60804	0.153958	4.17496	0.720876	3.10426	-0.349821	2.53765e-16	3.45408	4.74663	1.29255	3.11564	-0.338446	3.60804	0.153961	2.84455	-0.609534	3.42435	-0.0297341	3.86286	0.408784	3.29066	-0.163425	2.68599	-0.768095	3.11483	-0.339254	3.96603	0.511945	0.0118752	0.0118752	3.24064	-0.213441	3.8085	0.354414	3.2003	-0.253782	3.69122	0.237143	3.18017	-0.273916	3.29391
APOM	5.53742	0.0579218	5.22136	-0.258135	5.92568	0.446182	5.77003	0.290538	5.53607	0.056576	4.97912	-0.500371	5.38678	-0.0927122	-2.53765e-16	5.47949	5.3261	-0.153396	5.36879	-0.110701	5.54361	0.0641204	5.59159	0.112094	6.03291	0.553416	5.32388	-0.155616	5.6264	0.146908	4.62343	-0.856065	6.0178	0.538306	5.38997	-0.0895251	0.00495415	0.00495415	5.61968	0.140188	5.58104	0.101548	5.12194	-0.357559	5.64364	0.164141	5.56087	0.0813745	5.31606
APP	6.56737	-0.311226	7.08179	0.203197	6.42882	-0.449771	7.69578	0.817188	6.76723	-0.111364	6.66247	-0.216123	6.94669	0.0680994	-3.80648e-16	6.87859	6.38426	-0.494335	7.35067	0.472077	6.91255	0.0339542	7.28546	0.40687	6.61129	-0.267301	7.1379	0.259308	6.6199	-0.258691	7.40352	0.524925	7.12899	0.250393	6.48443	-0.394163	0.0533038	0.0533038	6.75032	-0.128273	7.20753	0.328933	6.3973	-0.481296	7.56973	0.691132	6.54037	-0.338227	6.24209
APPBP2	6.41625	0.174068	6.37596	0.133778	6.13021	-0.111967	6.13062	-0.111561	6.34703	0.104851	6.65036	0.408182	5.64483	-0.59735	5.07531e-16	6.24218	6.50353	0.261349	5.72071	-0.521469	6.04125	-0.200927	6.39504	0.152859	6.415	0.172819	6.46866	0.226481	6.21676	-0.0254168	5.86921	-0.37297	6.22854	-0.0136416	6.26567	0.0234866	-0.029743	-0.029743	6.49278	0.250603	6.37498	0.132795	5.70497	-0.537212	6.60558	0.363401	6.38511	0.142928	6.05574
APRT	8.87142	0.190774	8.61581	-0.0648321	9.32322	0.642579	8.35152	-0.329126	8.32107	-0.359579	8.47646	-0.204185	8.80501	0.12437	0	8.68064	8.81134	0.13069	8.52199	-0.15865	8.86677	0.186127	9.52962	0.848971	8.43578	-0.244862	8.74583	0.0651867	9.3281	0.647454	8.09691	-0.583735	7.9176	-0.763044	9.06497	0.384323	0.051246	0.051246	8.79568	0.115032	8.7791	0.0984588	8.47249	-0.208152	8.44617	-0.234478	8.56204	-0.118603	8.41852
APTX	5.0064	-0.288752	5.76371	0.468555	5.41705	0.121897	5.51533	0.220178	5.20132	-0.0938366	5.163	-0.132159	4.99927	-0.295883	7.61296e-16	5.29515	5.46167	0.166518	5.60296	0.30781	5.027	-0.268152	5.63037	0.335213	5.34876	0.0536053	5.56723	0.272073	5.57529	0.280131	4.88796	-0.407197	4.44944	-0.845717	5.36156	0.0664056	-0.00393099	-0.00393099	5.1622	-0.132951	5.32873	0.0335761	5.07539	-0.219769	5.41061	0.115453	5.45344	0.158286	5.32186
AQP1	4.96365	0.384248	4.5637	-0.015703	4.15427	-0.425133	4.60639	0.0269891	4.43185	-0.147555	4.83689	0.257491	4.49906	-0.0803365	-5.07531e-16	4.5794	4.42664	-0.152763	5.19687	0.617473	4.32057	-0.258834	4.526	-0.0533964	4.6477	0.068302	4.06901	-0.510392	5.22326	0.643857	4.20544	-0.373965	5.26263	0.68323	4.39034	-0.189064	0.0474446	0.0474446	4.17227	-0.407135	4.47082	-0.108579	4.89037	0.310972	4.5819	0.00249532	4.46059	-0.118812	4.35189
AQP10	4.85565	-0.0892272	4.47129	-0.473592	4.17265	-0.77223	8.24112	3.29624	3.86317	-1.08171	3.80491	-1.13997	5.20538	0.260495	3.17207e-16	4.94488	4.09151	-0.853375	7.9459	3.00102	4.89737	-0.047515	4.331	-0.613878	3.95938	-0.985498	4.51436	-0.430522	4.24645	-0.69843	8.54723	3.60235	4.91735	-0.0275335	6.64288	1.698	0.464463	0.464463	4.78736	-0.157517	4.93265	-0.0122296	3.65384	-1.29104	3.74397	-1.20091	3.60894	-1.33594	6.02476
AQP11	2.55712	-0.122785	3.48199	0.802083	2.75046	0.0705552	1.76291	-0.916989	3.21885	0.538945	2.82194	0.142035	2.16606	-0.513844	-3.17207e-17	2.6799	2.58891	-0.0909926	2.36177	-0.318129	2.88909	0.20919	3.56157	0.881668	2.49313	-0.186776	3.29992	0.62002	3.50435	0.824447	2.42611	-0.253788	2.36155	-0.318354	3.07263	0.392725	0.176001	0.176001	2.41881	-0.261088	2.82979	0.149883	2.56067	-0.119235	2.7083	0.0284012	1.5486	-1.13131	2.75193
AQP2	3.11315	-0.333557	3.56613	0.119421	3.58553	0.138817	3.48634	0.0396267	3.06004	-0.386669	3.44419	-0.00252489	3.8716	0.424885	4.44089e-16	3.44671	3.33879	-0.107923	3.59216	0.145449	3.99172	0.545011	3.21952	-0.227195	2.59247	-0.854245	3.58369	0.136983	2.89718	-0.549526	3.62263	0.175915	4.06956	0.622847	3.23545	-0.211261	-0.0323944	-0.0323944	3.78352	0.336807	3.4575	0.0107899	3.27243	-0.174285	3.40926	-0.0374486	3.3835	-0.0632146	3.40013
AQP3	5.76561	-0.430043	6.40983	0.214183	6.26215	0.066505	6.45358	0.257929	6.10126	-0.0943856	6.51779	0.322139	5.85932	-0.336328	-5.07531e-16	6.19565	6.40895	0.213297	6.15969	-0.0359602	6.23488	0.0392281	5.88489	-0.310762	6.0837	-0.111944	6.52172	0.326075	6.28107	0.0854252	6.06725	-0.128394	5.69231	-0.503337	6.7647	0.569057	0.0142685	0.0142685	6.26054	0.0648889	6.26306	0.0674126	6.08444	-0.111209	5.88975	-0.305899	6.23122	0.0355707	6.7906
AQP4	0.422484	-0.119135	0.498331	-0.0432875	0.416527	-0.125092	0.525645	-0.0159737	0.614918	0.0732986	0.603465	0.0618465	0.709962	0.168343	-9.5162e-17	0.541619	0.19088	-0.350739	0.339981	-0.201638	0.892549	0.35093	0.376239	-0.16538	0.920189	0.37857	0.80866	0.267041	0.594719	0.0530997	0.048041	-0.493578	1.05196	0.510341	0.147793	-0.393826	-0.00451792	-0.00451792	0.439881	-0.101738	0.55304	0.011421	0.5039	-0.0377186	0.919763	0.378144	0.549857	0.00823837	0.289895
AQP5	-0.868658	-0.360131	-0.417897	0.09063	0.05986	0.568387	-0.604794	-0.0962678	-0.544381	-0.0358543	-0.714592	-0.206065	-0.469224	0.0393021	-7.13715e-17	-0.508527	-0.255507	0.253019	-0.657168	-0.148641	-1.35651	-0.847983	-0.768251	-0.259724	-0.0755385	0.432988	-0.0461641	0.462362	-0.621191	-0.112665	-0.222073	0.286454	-1.25989	-0.751365	0.040561	0.549088	-0.0136467	-0.0136467	-0.880207	-0.37168	0.0264279	0.534954	-1.22905	-0.720523	-0.114444	0.394083	-0.246817	0.261709	-0.602594
AQP6	1.35821	-0.17963	1.52789	-0.00995531	1.79573	0.25789	1.9333	0.395458	1.19907	-0.338769	1.51849	-0.0193531	1.4322	-0.105641	-1.26883e-16	1.53784	1.71879	0.180946	1.12152	-0.416326	1.59661	0.0587718	1.27619	-0.261649	1.82169	0.283843	1.66019	0.122349	1.50722	-0.0306207	1.21531	-0.322533	1.74447	0.206629	1.4953	-0.0425385	-0.0221127	-0.0221127	1.13184	-0.406004	1.42272	-0.115122	2.11418	0.576342	1.97429	0.436447	1.19881	-0.339031	1.21074
AQP8	-0.121777	0.19777	-0.101817	0.217729	-0.447182	-0.127636	-0.337788	-0.018242	-0.395339	-0.0757927	-0.702134	-0.382588	-0.130787	0.188759	-3.56857e-17	-0.319546	-0.0658746	0.253672	-1.091	-0.77145	-0.371923	-0.0523773	-0.705065	-0.385519	-0.880599	-0.561053	-0.536132	-0.216586	0.169952	0.489498	-0.2138	0.105746	-0.259908	0.0596378	-0.830711	-0.511165	-0.15896	-0.15896	-0.610541	-0.290994	-0.305962	0.0135845	-0.452126	-0.13258	-0.0512956	0.268251	-0.0491156	0.270431	0.0831411
AQP9	11.5474	-0.447117	11.1777	-0.816782	12.2927	0.298256	12.2509	0.256439	12.5503	0.555782	12.0229	0.0284497	12.1194	0.124971	1.26883e-15	11.9945	11.9565	-0.037985	12.2152	0.220735	12.0381	0.0435786	10.8291	-1.16539	12.2899	0.295415	11.6911	-0.303395	11.4999	-0.494617	12.6972	0.702699	12.7036	0.709137	11.6841	-0.310376	-0.0340199	-0.0340199	11.8455	-0.148986	11.9837	-0.0108134	11.9138	-0.0806868	12.6581	0.663629	12.1662	0.171728	11.9683
AQR	5.82243	-0.249508	6.29644	0.224499	6.24279	0.170851	6.00356	-0.0683837	6.15609	0.0841492	6.31671	0.24477	5.66556	-0.406377	5.07531e-16	6.07194	6.29399	0.222053	5.69092	-0.381015	5.84568	-0.226258	6.1632	0.0912641	5.90697	-0.164974	6.37984	0.307899	6.17382	0.101879	5.90062	-0.171321	6.07062	-0.00132383	5.8806	-0.191336	-0.0413132	-0.0413132	6.12413	0.052195	6.14067	0.0687344	6.43422	0.362277	6.40305	0.331114	6.08235	0.0104131	5.5096
AR	3.39163	-0.010817	3.37939	-0.0230568	3.35971	-0.0427417	3.55353	0.151084	3.43678	0.0343285	3.48312	0.080674	3.21298	-0.189471	1.26883e-16	3.40245	3.39558	-0.00687128	3.47237	0.0699236	3.24925	-0.153199	3.10363	-0.298818	3.49758	0.0951325	3.57352	0.171072	3.34474	-0.0577104	3.18907	-0.213382	3.43471	0.0322572	3.33276	-0.0696907	-0.0431286	-0.0431286	3.3536	-0.0488479	3.28074	-0.121711	3.13875	-0.263696	3.7645	0.362045	3.62079	0.218343	3.38966
ARAF	6.85553	-0.131123	6.80146	-0.185197	7.05742	0.0707688	7.1965	0.209846	6.68866	-0.297996	6.66364	-0.323019	7.64337	0.65672	1.26883e-15	6.98665	6.18562	-0.80103	6.87783	-0.108826	7.15923	0.172573	7.24946	0.262801	6.79479	-0.191861	6.89909	-0.0875662	7.10216	0.115502	7.0833	0.0966449	7.36489	0.378239	6.64075	-0.345905	-0.0509429	-0.0509429	6.84443	-0.14222	7.17683	0.190177	7.70324	0.716588	6.81614	-0.170518	6.99076	0.00410545	6.9323
ARC	-1.51628	-0.229436	-0.885619	0.401225	-1.20086	0.0859839	-1.63475	-0.347909	-1.4395	-0.152658	-0.848045	0.438799	-1.48285	-0.196004	1.26883e-16	-1.28684	-1.21963	0.0672162	-2.10463	-0.817788	0.0556128	1.34246	-1.69338	-0.406533	-1.0978	0.189042	-0.931976	0.354868	-1.82947	-0.54263	-2.05528	-0.768441	-1.20004	0.0868006	-1.43635	-0.149501	-0.064451	-0.064451	-0.838089	0.448755	-0.719363	0.567481	-1.22594	0.0609075	-1.63314	-0.346298	-1.90556	-0.618717	-1.26108
ARCN1	8.72401	-0.594379	9.72749	0.4091	9.2963	-0.0220903	9.27913	-0.0392586	9.31667	-0.00171184	9.39797	0.0795824	9.48714	0.168758	0	9.31839	8.64625	-0.672132	9.5025	0.184117	9.25247	-0.0659135	9.34123	0.0228444	9.31529	-0.00309184	9.84797	0.52958	9.64878	0.330396	9.34123	0.0228444	9.47086	0.152476	9.24161	-0.0767784	0.0424341	0.0424341	9.01485	-0.303532	9.24576	-0.072625	9.09179	-0.226597	9.62537	0.306988	9.29913	-0.0192594	9.01356
AREG	1.85366	-0.131798	1.78796	-0.197505	2.20453	0.219073	1.74767	-0.23779	1.89167	-0.0937931	1.77962	-0.205838	2.63311	0.647652	1.26883e-16	1.98546	1.85701	-0.128455	2.56725	0.581787	2.0173	0.0318404	2.0302	0.0447438	1.83266	-0.152802	1.91467	-0.0707926	1.71051	-0.274946	1.59628	-0.389183	2.70425	0.718786	1.41609	-0.569372	-0.0208395	-0.0208395	2.04481	0.0593474	2.02302	0.0375599	2.0853	0.0998403	2.19875	0.213292	2.00066	0.0152004	1.89156
ARF1	6.77932	-0.0820453	6.7289	-0.132459	6.92658	0.0652213	7.53502	0.67366	6.62874	-0.232617	6.7568	-0.104565	6.67417	-0.187195	0	6.86136	6.06959	-0.791771	7.30994	0.448578	6.64141	-0.219954	6.97711	0.11575	7.25958	0.398218	6.70472	-0.156642	6.55721	-0.304148	6.8484	-0.0129642	6.89107	0.0297039	6.59276	-0.268601	-0.0761831	-0.0761831	6.89849	0.0371289	7.24344	0.382076	7.05969	0.198332	6.96821	0.106844	6.92677	0.0654043	7.0917
ARF3	7.46447	-0.613811	8.22936	0.151088	8.05273	-0.0255448	8.4773	0.399027	7.8663	-0.211975	7.67581	-0.402466	8.78196	0.703681	3.80648e-16	8.07828	6.9545	-1.12378	8.40376	0.325487	8.51775	0.439471	7.75732	-0.32096	8.09351	0.0152379	8.13856	0.0602787	7.89912	-0.179156	8.37695	0.298678	8.44161	0.363332	7.86438	-0.213898	-0.0335306	-0.0335306	7.47386	-0.604414	8.10669	0.0284151	8.59695	0.518669	8.33898	0.260706	8.1182	0.0399187	8.09455
ARF4	9.2092	0.167491	9.27204	0.23033	8.83468	-0.207028	9.29246	0.250749	9.03773	-0.00397734	9.21553	0.173825	8.43032	-0.611389	2.53765e-16	9.04171	8.90441	-0.137294	9.30396	0.26225	8.86638	-0.175325	8.69334	-0.348373	9.49135	0.449641	8.96678	-0.0749268	8.91119	-0.130517	8.87803	-0.163681	9.3778	0.336093	8.83477	-0.206942	-0.0189075	-0.0189075	9.07383	0.032121	9.41269	0.370983	8.68599	-0.355718	9.61441	0.572702	9.07254	0.0308288	8.91447
ARF5	9.50662	0.240482	8.91961	-0.346526	9.63313	0.366988	9.27432	0.00817959	9.338	0.0718619	8.80344	-0.462697	9.38785	0.121711	1.52259e-15	9.26614	9.19277	-0.0733661	9.27426	0.00812263	9.43934	0.173199	8.69414	-0.572002	9.66509	0.398951	9.18437	-0.0817692	8.90545	-0.360685	9.15735	-0.108787	9.34148	0.0753386	9.79681	0.530672	-0.00103265	-0.00103265	9.42456	0.158421	8.90962	-0.356515	9.52281	0.256671	8.79486	-0.471281	9.29556	0.029416	9.66254
ARF6	7.07603	-0.264915	7.5468	0.205849	7.16027	-0.180674	7.21	-0.13095	7.20685	-0.134095	7.63257	0.291618	7.55411	0.213167	8.88178e-16	7.34095	7.46836	0.127416	7.26727	-0.0736806	7.27119	-0.0697534	7.48633	0.145381	7.62161	0.280658	7.8913	0.550353	7.35877	0.0178251	7.52479	0.183845	7.22284	-0.118104	7.11885	-0.222101	0.082184	0.082184	7.25202	-0.0889321	7.4075	0.0665542	7.15694	-0.184009	7.45549	0.11454	6.74988	-0.59107	7.30807
ARFGAP1	4.97814	-0.518217	5.42903	-0.0673336	6.28347	0.787106	4.84717	-0.649195	5.46165	-0.0347071	5.48322	-0.0131415	5.99185	0.495489	-8.88178e-16	5.49636	5.88031	0.383949	5.19029	-0.30607	5.77102	0.27466	5.44452	-0.0518378	5.27583	-0.220529	5.70081	0.204447	5.88532	0.388963	5.29499	-0.201373	5.42502	-0.0713429	5.71201	0.215652	0.0616518	0.0616518	5.11201	-0.384353	5.24496	-0.251396	6.56377	1.06741	4.81674	-0.679621	5.52991	0.0335452	5.0969
ARFGAP3	7.87298	-0.109416	8.24691	0.264516	8.03138	0.0489816	8.05405	0.0716601	7.90608	-0.0763164	8.29188	0.309484	7.47349	-0.508909	6.34413e-16	7.98239	7.7743	-0.208092	8.06367	0.0812779	7.78855	-0.193849	7.81033	-0.172063	8.51139	0.529	7.96293	-0.0194631	7.58721	-0.395187	7.85157	-0.130822	8.4438	0.461405	8.06267	0.0802783	0.00324857	0.00324857	8.07613	0.0937322	8.006	0.0236082	7.7353	-0.247096	8.30295	0.320554	8.02142	0.0390207	8.11647
ARFGEF1	7.14836	-0.153121	7.46915	0.167674	7.35378	0.0522991	7.31199	0.0105143	7.56808	0.266605	7.52771	0.226228	6.73128	-0.570199	1.01506e-15	7.30148	7.48882	0.187339	7.10211	-0.199368	7.30737	0.00588826	7.03515	-0.266332	7.6242	0.322724	7.56428	0.2628	7.17288	-0.128595	7.27196	-0.0295138	7.59387	0.292386	6.93068	-0.3708	0.00765288	0.00765288	7.18007	-0.121404	7.06643	-0.235051	7.34454	0.0430651	7.76949	0.468008	7.31734	0.0158566	6.977
ARFGEF2	3.86555	-0.120015	4.4904	0.504838	4.12088	0.135315	3.67894	-0.306619	3.97231	-0.0132563	4.07536	0.0897951	3.69551	-0.290058	-2.53765e-16	3.98556	4.47656	0.490997	3.73063	-0.254935	3.89015	-0.0954123	4.21129	0.225723	4.38917	0.403602	4.38424	0.398678	4.33041	0.344847	3.17855	-0.807009	3.74654	-0.239022	4.17266	0.1871	0.0654568	0.0654568	3.5005	-0.485068	3.93065	-0.0549172	3.3601	-0.625467	4.29936	0.3138	4.26624	0.28068	3.5886
ARFIP1	7.229	0.359651	6.94769	0.0783331	6.7718	-0.097548	6.64949	-0.219862	7.15417	0.284818	6.96199	0.0926423	6.37132	-0.498036	-6.34413e-16	6.86935	6.65955	-0.209804	6.99186	0.122512	6.72977	-0.139586	6.21848	-0.650877	6.89426	0.0249086	6.77777	-0.0915778	6.3566	-0.512757	6.8275	-0.0418512	7.10022	0.230869	6.74842	-0.12093	-0.138909	-0.138909	6.8677	-0.0016484	7.28842	0.419064	6.91647	0.0471168	7.21847	0.349122	7.07383	0.204474	7.17968
ARFIP2	5.60207	0.0651898	5.23983	-0.297048	5.46174	-0.0751406	5.33026	-0.206621	5.26471	-0.272168	6.02885	0.491969	5.8307	0.293818	0	5.53688	6.08678	0.549899	5.33602	-0.200857	5.33119	-0.205691	5.42078	-0.116106	5.97676	0.439875	6.04411	0.507233	5.38209	-0.154791	5.61962	0.0827416	5.80295	0.266068	4.77163	-0.765253	0.0403118	0.0403118	5.57807	0.0411843	5.0146	-0.522282	5.30022	-0.236664	6.11912	0.582238	5.46676	-0.070124	5.72473
ARFRP1	5.44734	-0.356239	5.67096	-0.132616	6.2657	0.462121	5.87863	0.0750534	5.46934	-0.33424	5.49908	-0.3045	6.394	0.590421	-8.88178e-16	5.80358	5.89147	0.0878918	6.25899	0.455415	6.10103	0.297447	6.30602	0.502437	5.68747	-0.116108	5.67105	-0.132529	6.03778	0.2342	5.85788	0.0542962	5.74004	-0.0635398	5.64767	-0.155905	0.116361	0.116361	5.80544	0.00186288	5.6624	-0.141176	6.22529	0.421713	5.36685	-0.436725	5.02867	-0.774907	5.39345
ARG1	6.11947	1.99704	3.66062	-0.461813	4.44551	0.323085	4.10231	-0.0201154	2.86007	-1.26236	3.87392	-0.248505	3.79509	-0.327339	2.53765e-16	4.12243	2.69904	-1.42339	4.50168	0.379249	4.39432	0.271891	2.52223	-1.6002	4.35987	0.237444	3.01499	-1.10744	3.02817	-1.09426	5.60989	1.48746	4.34714	0.224709	3.86482	-0.257608	-0.288213	-0.288213	5.62604	1.50362	4.70912	0.586695	3.62451	-0.497914	3.86295	-0.259478	5.5873	1.46487	5.29359
ARG2	4.46021	-0.476576	4.58209	-0.354694	4.55825	-0.378538	5.46961	0.532819	4.98107	0.0442824	4.87516	-0.0616282	5.63112	0.694334	5.07531e-16	4.93679	5.02183	0.0850431	5.30927	0.372488	4.89912	-0.0376699	4.96991	0.0331198	5.08396	0.147173	5.04256	0.105771	4.72528	-0.211512	6.40317	1.46639	4.68108	-0.255705	4.81739	-0.119398	0.158569	0.158569	4.49444	-0.442342	4.8977	-0.0390833	4.41156	-0.525222	4.76528	-0.171509	4.63746	-0.299322	4.97859
ARHGAP1	6.51918	-0.784936	7.47935	0.175233	7.38095	0.0768361	7.41114	0.107017	7.49229	0.18817	7.11957	-0.184547	7.72635	0.422228	-7.61296e-16	7.30412	6.4639	-0.840216	7.49497	0.190848	7.29749	-0.00662762	7.82258	0.51846	7.03666	-0.267455	7.11793	-0.186189	7.35909	0.0549696	7.36488	0.0607645	7.37213	0.0680132	7.20107	-0.10305	-0.0510483	-0.0510483	7.03141	-0.272714	7.7811	0.476981	7.2574	-0.0467165	7.69806	0.393943	7.0221	-0.282019	6.88541
ARHGAP10	6.32782	0.526286	5.97819	0.176664	5.52287	-0.278665	5.90731	0.105782	5.34166	-0.459874	5.45343	-0.348104	6.07944	0.27791	3.80648e-16	5.80153	6.17952	0.377993	5.17657	-0.624958	6.05337	0.251835	6.09125	0.289724	5.46539	-0.336138	6.29287	0.491337	6.32122	0.519694	5.21035	-0.591175	5.37548	-0.426055	6.15468	0.353149	0.0305407	0.0305407	5.89804	0.09651	5.96215	0.160622	5.92588	0.124351	5.61316	-0.18837	5.56182	-0.239713	5.58818
ARHGAP11A	3.1051	-0.069538	3.06708	-0.107555	3.35486	0.180217	3.05511	-0.119525	3.08683	-0.0878124	3.4062	0.231556	3.1473	-0.0273428	1.90324e-16	3.17464	2.86349	-0.311149	3.10568	-0.068957	3.06832	-0.106314	2.41567	-0.758967	3.5668	0.39216	2.93281	-0.241833	2.38765	-0.786993	2.78948	-0.385158	4.18072	1.00608	3.10628	-0.0683596	-0.132949	-0.132949	3.56888	0.394236	3.43283	0.258191	3.34023	0.165596	2.99173	-0.182912	3.57298	0.398342	3.47112
ARHGAP12	6.4722	0.249518	6.40495	0.182267	6.03485	-0.187828	5.95725	-0.265428	6.20652	-0.0161633	6.58282	0.360137	5.90018	-0.322503	-5.07531e-16	6.22268	6.57231	0.349631	5.8256	-0.397081	6.28621	0.0635292	5.91103	-0.31165	6.46291	0.240228	6.52742	0.304741	6.16686	-0.0558247	5.79055	-0.432134	6.36714	0.144458	6.47463	0.251947	0.0157845	0.0157845	6.15607	-0.0666159	6.21243	-0.0102547	6.10604	-0.116643	6.4061	0.18342	6.24962	0.0269391	6.01778
ARHGAP17	7.26441	-0.579203	8.26391	0.420294	7.90579	0.0621795	7.73677	-0.106847	8.05137	0.207755	8.07816	0.234544	7.60489	-0.238721	5.07531e-16	7.84361	8.00886	0.165243	7.73151	-0.112108	7.62831	-0.215301	8.50614	0.662525	7.66785	-0.175766	8.29351	0.4499	8.03627	0.19266	7.98231	0.138698	7.56212	-0.281494	7.66883	-0.174783	0.0649574	0.0649574	7.58045	-0.263168	7.85376	0.010144	7.22416	-0.619451	8.21211	0.368501	7.79387	-0.0497483	7.51522
ARHGAP18	6.42619	-0.0807299	6.70377	0.196851	6.34982	-0.157094	6.507	8.37676e-05	6.28557	-0.221347	6.76633	0.259413	6.50974	0.00282276	1.39571e-15	6.50692	6.52113	0.0142158	6.66294	0.156027	6.63947	0.132555	6.28355	-0.223364	6.87577	0.368858	6.7718	0.264886	6.28393	-0.222988	6.44133	-0.0655863	6.09536	-0.411552	7.01019	0.503277	0.0516328	0.0516328	5.88188	-0.625039	6.39942	-0.107494	6.35352	-0.153395	6.65274	0.14582	6.77283	0.265916	6.42874
ARHGAP19	7.40132	0.258923	6.92035	-0.222043	7.23486	0.0924587	6.88891	-0.25349	7.63416	0.491764	7.37715	0.234754	6.54003	-0.602367	1.26883e-16	7.1424	7.09012	-0.0522792	7.30603	0.163629	6.95862	-0.183775	6.598	-0.544399	6.74723	-0.395166	7.05189	-0.0905094	6.68053	-0.461867	7.14953	0.00712957	7.61153	0.469136	7.05552	-0.0868758	-0.117498	-0.117498	7.4548	0.312399	6.70791	-0.434491	7.44371	0.301316	7.13596	-0.00643387	7.7317	0.5893	7.6021
ARHGAP20	0.90893	-0.360829	1.1718	-0.0979577	1.49919	0.229433	0.972224	-0.297535	1.18402	-0.0857383	1.53153	0.261774	1.62061	0.350852	9.5162e-17	1.26976	0.657369	-0.61239	1.20341	-0.0663537	1.37236	0.102605	0.777442	-0.492317	1.47364	0.203881	1.81751	0.547753	1.07029	-0.199467	2.28459	1.01483	1.20834	-0.0614224	1.49233	0.222571	0.0659688	0.0659688	1.24815	-0.0216056	1.41667	0.146915	1.04617	-0.223588	1.20341	-0.0663537	1.03908	-0.230678	1.06969
ARHGAP21	5.23215	-0.455766	6.27074	0.582819	5.47723	-0.210692	6.11665	0.428727	6.32734	0.639421	5.9565	0.268581	4.43483	-1.25309	7.61296e-16	5.68792	7.30219	1.61427	5.54749	-0.140426	5.62146	-0.0664624	5.70181	0.0138959	5.60697	-0.0809518	6.7613	1.07338	6.27308	0.585165	5.84772	0.159805	5.26294	-0.42498	5.57599	-0.11193	0.262176	0.262176	5.31369	-0.374233	5.28214	-0.405775	4.62857	-1.05935	6.27379	0.585877	5.01888	-0.66904	5.396
ARHGAP22	2.13728	-0.499298	3.09474	0.458166	2.8199	0.183317	1.98367	-0.652904	2.44211	-0.19447	3.40813	0.771548	2.57022	-0.0663598	1.26883e-16	2.63658	3.66191	1.02534	1.65322	-0.983354	2.80885	0.172275	2.74088	0.104301	3.04937	0.412797	2.90386	0.267286	2.39987	-0.236708	2.30764	-0.328943	2.11204	-0.524538	2.79655	0.159969	0.00684217	0.00684217	1.82648	-0.810095	2.69443	0.0578486	2.4096	-0.226977	3.62273	0.986152	2.75892	0.12234	2.00266
ARHGAP23	1.86949	-0.171098	2.12448	0.0838967	2.16403	0.123448	2.03598	-0.00460565	2.04841	0.00782316	2.09677	0.0561862	1.94494	-0.0956496	6.34413e-17	2.04059	1.99404	-0.046548	1.78704	-0.253542	2.06074	0.0201548	2.33549	0.294905	1.96207	-0.078521	1.81996	-0.220623	2.05067	0.0100882	2.2592	0.218617	2.06885	0.0282629	2.24678	0.206198	0.0178992	0.0178992	1.75221	-0.288381	2.0615	0.0209178	1.9619	-0.0786845	2.2216	0.181016	2.07071	0.0301193	1.66453
ARHGAP24	4.9597	-0.250335	5.51419	0.304153	5.20834	-0.00169684	4.83662	-0.373424	5.16904	-0.040999	5.41513	0.205093	5.36725	0.157209	2.53765e-16	5.21004	4.99859	-0.211448	5.30572	0.0956799	5.0787	-0.131343	4.9244	-0.285639	5.32625	0.116207	4.97147	-0.23857	5.03773	-0.172312	6.40175	1.19171	5.50072	0.290683	5.00353	-0.206512	0.0448455	0.0448455	5.12722	-0.0828223	4.95664	-0.253395	5.35629	0.146254	5.426	0.215963	5.28075	0.0707125	5.05034
ARHGAP25	7.35967	-0.308845	7.69119	0.0226688	7.6747	0.00618623	7.82805	0.159531	7.63609	-0.0324299	7.8735	0.204981	7.61643	-0.0520927	0	7.66852	7.32956	-0.338957	7.63306	-0.0354538	7.61702	-0.0515011	7.39155	-0.27697	7.24611	-0.422407	7.95908	0.290563	7.47429	-0.194227	7.70278	0.0342639	7.82522	0.1567	7.59774	-0.070783	-0.0908772	-0.0908772	7.54709	-0.121432	7.83949	0.170976	7.72169	0.0531749	7.93223	0.263709	7.86625	0.197733	7.80632
ARHGAP26	4.73062	-0.72641	5.25922	-0.197814	5.1578	-0.29924	5.6941	0.23707	5.16459	-0.292449	5.07218	-0.384852	7.12073	1.6637	0	5.45704	4.2543	-1.20273	6.27987	0.822834	5.78398	0.326943	5.10529	-0.351747	5.1753	-0.281734	4.2404	-1.21664	4.75551	-0.701524	6.66285	1.20582	6.17933	0.722299	4.80747	-0.649564	-0.132605	-0.132605	5.32676	-0.130277	5.42344	-0.0335911	6.64582	1.18879	5.92238	0.465348	5.59947	0.14243	5.70196
ARHGAP27	3.54122	-0.539489	4.32663	0.245926	4.39589	0.315186	3.49406	-0.586645	4.61545	0.534741	4.20361	0.122903	3.98808	-0.0926222	-6.34413e-17	4.0807	4.2208	0.140092	3.29091	-0.789798	4.43421	0.353508	3.47136	-0.609343	5.01455	0.933847	3.82341	-0.257299	3.63011	-0.450599	3.93018	-0.150521	4.41861	0.337905	4.12781	0.0471085	-0.0445101	-0.0445101	3.80084	-0.279865	3.77422	-0.306482	4.87453	0.793821	4.30814	0.227435	4.18997	0.109264	4.27656
ARHGAP28	0.503444	0.116962	0.238033	-0.148449	0.547861	0.161379	0.33339	-0.053092	0.281593	-0.104889	0.432813	0.0463317	0.368238	-0.0182439	4.7581e-17	0.386482	0.498324	0.111842	0.483955	0.0974733	0.466216	0.079734	0.23899	-0.147491	-0.0552932	-0.441775	0.204825	-0.181656	0.504561	0.118079	0.127638	-0.258844	0.403421	0.0169397	0.321987	-0.0644941	-0.0670192	-0.0670192	0.517981	0.131499	0.645873	0.259392	0.256962	-0.12952	0.29162	-0.0948618	0.447421	0.0609399	0.409317
ARHGAP29	2.17251	-0.128486	2.27237	-0.0286255	2.33782	0.0368208	2.3816	0.0806012	2.69373	0.392726	1.83592	-0.465083	2.41305	0.112047	-2.85486e-16	2.301	2.66343	0.362435	2.30911	0.00811514	1.8468	-0.454197	2.04985	-0.251149	2.08619	-0.214812	2.31949	0.0184874	2.0347	-0.2663	2.36002	0.0590237	2.18218	-0.118822	1.94069	-0.360311	-0.121753	-0.121753	2.43437	0.133371	2.55679	0.255791	2.91702	0.616021	2.23795	-0.0630459	1.8265	-0.474499	2.84789
ARHGAP30	7.64737	-0.525966	8.49247	0.319137	8.35247	0.179131	8.3164	0.143065	7.60609	-0.567242	8.05907	-0.114267	8.73948	0.566141	-7.61296e-16	8.17334	6.80672	-1.36662	8.31161	0.138274	8.29624	0.122903	8.19947	0.0261351	7.87196	-0.301381	7.95405	-0.219285	8.02929	-0.144042	8.33001	0.156669	8.74075	0.567416	7.53275	-0.640589	-0.166051	-0.166051	8.1324	-0.0409364	8.27473	0.101393	8.9893	0.815967	8.54294	0.369605	8.38627	0.212931	7.86569
ARHGAP4	8.67922	-0.163632	8.65658	-0.186264	8.88895	0.0461033	8.46606	-0.37679	9.0538	0.210952	8.76757	-0.075282	9.38776	0.544913	2.53765e-16	8.84285	9.13659	0.293744	8.57746	-0.26539	8.88943	0.046581	9.21506	0.372213	8.34459	-0.498255	8.93145	0.0886039	9.12844	0.285592	8.71671	-0.126142	8.9733	0.130449	8.64503	-0.19782	0.0129575	0.0129575	8.8309	-0.0119476	8.78241	-0.0604358	9.34945	0.506602	8.51821	-0.324638	8.78241	-0.0604358	8.44219
ARHGAP5	4.61313	-0.209871	4.60182	-0.221184	4.93619	0.113188	4.84089	0.01789	5.08167	0.258671	4.86186	0.0388623	4.82545	0.00244463	-1.26883e-15	4.823	5.3919	0.568895	5.10484	0.281839	5.00118	0.178174	4.9361	0.113097	4.92234	0.0993419	4.62273	-0.200269	4.44048	-0.382523	4.77953	-0.0434713	5.28455	0.461551	4.42369	-0.399309	0.0677325	0.0677325	4.68477	-0.138228	4.78469	-0.0383136	4.24334	-0.579662	4.70494	-0.118058	4.97042	0.147415	4.6475
ARHGAP6	3.63732	-0.147564	3.7759	-0.00898075	3.8867	0.101816	3.692	-0.0928795	3.65268	-0.132199	3.78834	0.00346244	4.06123	0.276345	1.26883e-16	3.78488	3.82605	0.0411726	3.94342	0.158537	3.84884	0.0639557	3.3788	-0.406084	3.89182	0.106937	3.80242	0.0175377	3.88207	0.0971911	3.45137	-0.333514	3.83898	0.0541033	3.75909	-0.0257873	-0.0225952	-0.0225952	4.00164	0.216761	4.0129	0.228017	3.79223	0.00735436	3.68931	-0.0955716	3.74842	-0.0364608	3.71039
ARHGAP9	10.2401	-0.406047	10.1921	-0.454058	10.7021	0.0559294	10.5357	-0.110421	10.9116	0.26541	10.8038	0.157645	11.1377	0.491542	-2.53765e-16	10.6461	10.3794	-0.266753	10.5371	-0.109019	10.64	-0.00616006	9.9834	-0.662748	10.305	-0.341123	10.4268	-0.219378	10.3558	-0.290315	10.9773	0.3312	11.0265	0.380372	10.6045	-0.0416756	-0.12256	-0.12256	10.843	0.196893	10.5973	-0.0488109	11.5896	0.943446	10.5157	-0.130448	10.9326	0.286421	10.6243
ARHGDIA	6.91548	-0.726291	7.74609	0.104313	7.89701	0.255233	7.78924	0.147466	7.65163	0.00985558	6.92864	-0.713137	8.56433	0.922559	1.26883e-16	7.64177	6.60087	-1.04091	7.44903	-0.19274	7.95942	0.317651	8.30189	0.660117	7.35577	-0.286001	8.37003	0.728256	8.28712	0.645347	7.29505	-0.346727	7.19999	-0.441782	7.90841	0.266633	0.0309845	0.0309845	7.13316	-0.508616	7.85755	0.215775	8.32068	0.678906	7.72219	0.0804137	7.06604	-0.575733	7.31032
ARHGDIB	10.916	-0.645121	11.5711	0.0100008	11.672	0.110908	11.7058	0.144733	11.5971	0.0360588	11.6508	0.0897355	11.8148	0.253685	2.03012e-15	11.5611	10.9116	-0.649463	11.7508	0.18968	11.4807	-0.0804187	11.2507	-0.310333	11.7653	0.204183	11.528	-0.033097	11.2869	-0.27422	11.7795	0.218468	11.4211	-0.139952	11.5868	0.0256961	-0.0849456	-0.0849456	11.2054	-0.355655	11.6226	0.0615257	11.997	0.43596	11.7247	0.163641	11.5604	-0.000668793	11.737
ARHGDIG	4.44263	0.49031	3.65377	-0.298555	3.39753	-0.554797	4.16835	0.216027	3.8603	-0.0920179	3.76191	-0.190417	4.38177	0.42945	-3.17207e-16	3.95232	3.55835	-0.393972	4.91086	0.958542	3.64691	-0.305415	4.08946	0.137135	3.22627	-0.726055	3.80833	-0.143996	4.09713	0.144809	4.32876	0.37644	3.93842	-0.0139016	3.98624	0.0339181	0.00675041	0.00675041	3.93088	-0.0214387	4.57627	0.623951	3.81257	-0.139757	3.63031	-0.322016	4.59017	0.637844	3.69937
ARHGEF1	5.99727	-0.483146	6.66595	0.185527	6.73605	0.255626	6.36528	-0.115142	6.10332	-0.377099	6.50317	0.0227538	6.9919	0.51148	0	6.48042	6.28422	-0.196196	5.61334	-0.867076	6.63012	0.149701	6.66046	0.180042	6.31119	-0.169228	6.58239	0.101966	6.5146	0.034179	6.46786	-0.0125608	6.66292	0.182503	6.41435	-0.0660743	-0.0662744	-0.0662744	6.47869	-0.00172688	6.57105	0.090626	7.35443	0.874011	6.2416	-0.238824	6.39177	-0.0886488	6.37795
ARHGEF10	2.63804	-0.788967	3.6628	0.235788	3.96202	0.535007	2.88912	-0.537887	4.34256	0.915548	3.55242	0.12541	2.94211	-0.4849	5.07531e-16	3.42701	3.64654	0.21953	3.0527	-0.374314	3.06126	-0.365748	4.0885	0.661492	3.19913	-0.227879	3.38655	-0.0404595	6.37936	2.95235	2.82121	-0.605801	2.88671	-0.540296	3.22356	-0.203446	0.147543	0.147543	3.2855	-0.141513	3.76857	0.341565	2.80371	-0.623295	3.02353	-0.403481	3.12249	-0.304518	2.99168
ARHGEF10L	5.49024	-0.0896767	5.76137	0.181458	5.05679	-0.523127	5.92704	0.347122	5.53605	-0.0438627	5.7578	0.177881	5.53012	-0.0497947	0	5.57992	5.56523	-0.0146883	5.98395	0.404034	5.58416	0.00424242	5.54719	-0.0327234	5.642	0.0620856	5.78386	0.203943	5.93807	0.358158	5.21938	-0.360533	5.84442	0.264503	5.26706	-0.312858	0.0576164	0.0576164	5.41275	-0.167166	5.17806	-0.401855	5.50571	-0.0742057	5.87139	0.291476	5.42681	-0.153107	5.41675
ARHGEF11	2.67688	-0.406666	2.79782	-0.285721	3.25877	0.175227	3.16908	0.085541	3.06136	-0.0221828	2.95909	-0.124456	3.6618	0.578258	-6.34413e-17	3.08354	2.58555	-0.497992	3.05492	-0.0286255	3.59659	0.513043	2.07064	-1.0129	3.29639	0.212845	2.75816	-0.325381	2.64684	-0.4367	3.16588	0.0823397	4.03549	0.951946	2.82614	-0.2574	-0.079883	-0.079883	2.8343	-0.249246	2.79796	-0.285581	3.54686	0.463312	3.4482	0.364655	3.11187	0.0283283	3.37475
ARHGEF12	1.83636	-0.667694	2.43497	-0.0690887	2.37139	-0.132667	3.37794	0.873886	2.58001	0.0759582	2.73622	0.232161	2.1915	-0.312555	-6.34413e-17	2.50405	3.41482	0.910762	2.59794	0.0938826	2.51752	0.0134618	2.35763	-0.146428	2.36566	-0.138393	2.78953	0.285479	2.30471	-0.199346	3.96091	1.45686	2.03171	-0.472348	2.511	0.00694965	0.181088	0.181088	2.34331	-0.160747	2.19267	-0.311384	2.23279	-0.271264	2.27663	-0.227423	2.15781	-0.346249	2.29556
ARHGEF15	3.29947	-0.19308	3.12156	-0.370998	3.55716	0.0646056	4.13619	0.64364	3.33367	-0.158889	3.50246	0.00990516	3.49737	0.00481667	6.97854e-16	3.49255	3.6063	0.113747	3.1031	-0.389457	3.74611	0.253553	2.94419	-0.548364	3.62796	0.135406	4.06609	0.573535	3.3417	-0.150859	3.78094	0.288385	3.04464	-0.447912	3.02574	-0.466818	-0.0638784	-0.0638784	3.1749	-0.317651	3.25283	-0.239725	3.49836	0.00580352	3.72904	0.236486	4.02081	0.528255	3.05155
ARHGEF16	2.3454	-0.167879	2.69135	0.178074	2.50863	-0.00464981	2.33983	-0.173449	2.23701	-0.276266	2.44864	-0.0646306	3.02207	0.5088	1.90324e-16	2.51327	2.39792	-0.115355	1.96311	-0.550164	2.6029	0.0896273	2.87814	0.364869	1.82273	-0.690548	3.09537	0.582093	3.60001	1.08674	3.2467	0.733428	2.2402	-0.27307	2.99617	0.482897	0.171051	0.171051	1.71776	-0.79551	2.10798	-0.405291	2.22222	-0.291056	2.36279	-0.15049	2.30335	-0.209929	2.76494
ARHGEF17	2.61396	0.513967	2.0464	-0.0535914	1.98958	-0.110416	1.77097	-0.329018	1.8747	-0.225289	2.4868	0.386803	1.91754	-0.182456	3.17207e-17	2.09999	2.19026	0.0902704	2.0948	-0.00519037	2.27107	0.171076	1.7437	-0.356291	2.75592	0.655932	2.24593	0.145941	2.32743	0.227442	2.14817	0.0481779	1.60356	-0.496437	1.35676	-0.743228	-0.0262306	-0.0262306	2.18779	0.0878027	2.09145	-0.0085382	2.13125	0.0312554	2.2624	0.162409	2.30077	0.200778	1.74587
ARHGEF18	9.6795	-0.774173	10.7443	0.29059	10.6317	0.178063	10.3728	-0.0808963	10.6523	0.198581	10.6591	0.205441	10.4361	-0.0176053	-1.52259e-15	10.4537	10.5583	0.104663	10.37	-0.0836261	10.5232	0.0695524	11.3549	0.901246	10.0335	-0.420202	10.5032	0.0495507	10.7662	0.312482	10.1732	-0.280498	9.86009	-0.59358	10.5278	0.0741439	0.0133732	0.0133732	10.5327	0.07904	10.8142	0.360498	10.3249	-0.128782	10.3666	-0.0870708	10.3329	-0.120753	9.91282
ARHGEF19	4.93442	0.4518	4.06263	-0.419991	4.69801	0.215387	4.19794	-0.284679	3.91502	-0.567604	4.67189	0.189274	4.89843	0.415814	-1.26883e-16	4.48262	4.52074	0.0381156	4.77647	0.293847	4.23476	-0.247859	5.65945	1.17683	3.6109	-0.871717	4.82629	0.343666	5.08689	0.604271	3.88508	-0.597543	4.83055	0.347928	4.92655	0.443927	0.153147	0.153147	4.67397	0.191345	4.7384	0.25578	4.42224	-0.0603818	3.35923	-1.12339	3.98315	-0.499474	4.49328
ARHGEF2	7.99798	-0.447112	8.28293	-0.162156	8.44213	-0.00295732	8.35657	-0.0885149	8.69369	0.248601	8.20334	-0.241751	9.13898	0.693889	-1.26883e-16	8.44509	8.48467	0.0395856	8.29952	-0.145564	8.49388	0.048795	8.39766	-0.0474324	7.85845	-0.586638	8.64957	0.204477	8.70947	0.264384	9.00935	0.56426	7.8331	-0.611987	8.07547	-0.369621	-0.0639741	-0.0639741	8.06033	-0.384754	8.82308	0.377988	8.26366	-0.18143	8.57063	0.125543	8.80886	0.363773	8.28644
ARHGEF3	9.971	0.0667753	10.5291	0.624901	9.71927	-0.184954	9.8329	-0.071319	10.0949	0.190668	10.6036	0.699393	8.57876	-1.32546	-1.01506e-15	9.90422	11.123	1.21875	9.28678	-0.617442	9.8606	-0.0436214	10.4201	0.515832	9.82337	-0.0808566	10.8824	0.978185	10.523	0.618747	9.28228	-0.621947	8.92996	-0.974259	10.0371	0.132919	0.112631	0.112631	9.82398	-0.0802393	9.86827	-0.0359505	9.08061	-0.823616	10.2554	0.351158	9.64788	-0.256342	9.58154
ARHGEF4	0.412033	-0.0965556	0.685686	0.177098	0.628432	0.119844	0.448513	-0.0600756	0.47037	-0.0382184	0.439803	-0.0687852	0.475282	-0.0333065	4.7581e-17	0.508589	1.03945	0.530858	0.305043	-0.203546	-0.513525	-1.02211	1.17732	0.668734	1.0231	0.514511	0.620493	0.111904	0.714665	0.206076	0.416721	-0.0918678	-0.240459	-0.749047	0.440937	-0.0676516	-0.0102142	-0.0102142	0.664507	0.155918	0.612735	0.104146	-0.164981	-0.673569	0.789983	0.281394	0.828042	0.319454	0.0640447
ARHGEF5	3.24277	-0.121505	3.33984	-0.0244425	3.42189	0.0576142	3.13214	-0.232136	3.08943	-0.274847	3.51685	0.15257	3.80702	0.442746	-1.90324e-16	3.36428	3.17687	-0.187405	3.01524	-0.349042	3.09394	-0.270336	3.51504	0.150757	3.57174	0.207465	3.27353	-0.0907513	3.77281	0.408531	3.46889	0.104607	4.02661	0.662334	3.50616	0.14188	0.0778041	0.0778041	3.37129	0.00701671	3.11337	-0.250908	2.86119	-0.503083	3.2318	-0.132476	3.59277	0.228496	2.94783
ARHGEF6	9.70554	-0.552752	10.4807	0.222452	10.449	0.190755	10.0894	-0.168919	10.8384	0.58014	10.2341	-0.0241825	10.0108	-0.247493	2.53765e-16	10.2583	11.1037	0.845371	9.93053	-0.32776	10.1666	-0.0917228	10.4598	0.201493	9.97681	-0.281481	10.6375	0.379197	10.3969	0.138613	10.1666	-0.0917228	9.9166	-0.341686	10.2695	0.0112135	0.0441514	0.0441514	9.99475	-0.263545	10.1969	-0.0614141	10.2124	-0.0459358	10.4505	0.192205	10.3597	0.101375	9.58669
ARHGEF7	4.23935	-0.216426	4.72518	0.269403	4.43241	-0.0233617	4.31857	-0.137205	4.55911	0.103337	4.66952	0.213742	4.24629	-0.209489	5.07531e-16	4.45578	4.37597	-0.0798075	4.19233	-0.263441	4.32649	-0.12929	4.79841	0.342637	4.57012	0.114341	4.63609	0.180313	4.83244	0.376661	4.29755	-0.158228	4.19186	-0.263911	4.50474	0.048965	0.0168238	0.0168238	4.15895	-0.296829	4.56691	0.111138	4.46276	0.00698222	4.47636	0.0205826	4.25197	-0.203805	4.27642
ARHGEF9	5.30068	0.35686	5.177	0.23318	4.57691	-0.366918	4.4271	-0.516729	5.11605	0.172227	5.14047	0.196642	4.86856	-0.0752616	-5.07531e-16	4.94382	5.26594	0.322119	4.68115	-0.262675	4.84265	-0.101178	5.26027	0.316444	4.87488	-0.068947	5.3766	0.432771	5.20736	0.263537	4.64022	-0.303605	5.33693	0.393102	5.06467	0.120846	0.111241	0.111241	4.70515	-0.238674	4.3142	-0.629625	4.50381	-0.440012	4.88812	-0.0557049	5.17853	0.234708	4.58305
ARID1A	6.6091	-0.351406	7.08573	0.125224	6.96804	0.00752989	6.98012	0.0196128	7.30162	0.341112	7.32087	0.360363	6.45807	-0.502437	-3.80648e-16	6.96051	7.42399	0.46348	6.83634	-0.124168	6.88089	-0.0796141	7.30254	0.342033	6.7345	-0.226012	6.84782	-0.112689	6.55841	-0.402103	7.1636	0.203096	6.76791	-0.192597	6.93293	-0.0275756	-0.015615	-0.015615	6.82897	-0.131543	7.13256	0.172054	6.2812	-0.679308	7.47124	0.51073	7.13697	0.176458	6.6551
ARID1B	5.02328	-0.123028	5.17749	0.0311875	5.1017	-0.0446063	5.17009	0.0237831	5.19431	0.048003	5.13165	-0.0146542	5.22562	0.0793151	1.26883e-16	5.1463	5.20607	0.0597608	5.20799	0.0616816	5.19085	0.0445454	5.21857	0.0722627	4.97679	-0.169515	5.23218	0.0858711	5.08515	-0.0611572	5.09962	-0.0466864	5.01733	-0.128971	4.9126	-0.233705	-0.0315913	-0.0315913	5.14931	0.00300169	5.21435	0.0680483	5.02069	-0.125612	5.28676	0.140459	5.2708	0.124492	5.01597
ARID2	6.12878	-0.286766	6.6253	0.209754	6.45948	0.0439284	6.3728	-0.0427496	6.70021	0.284664	6.60321	0.187656	6.01906	-0.396486	1.26883e-16	6.41555	6.71876	0.303207	6.02301	-0.392543	6.38639	-0.0291611	6.64009	0.224545	6.45207	0.0365194	6.90164	0.486088	6.57409	0.15854	6.19007	-0.225485	6.09871	-0.316837	6.3102	-0.105348	0.0139526	0.0139526	6.29333	-0.122223	6.45139	0.0358381	6.38502	-0.0305255	6.49111	0.0755593	6.59151	0.175957	6.09849
ARID3A	7.85571	-0.487879	8.14643	-0.197157	8.5961	0.252511	8.40631	0.0627228	8.56462	0.221036	7.73426	-0.609326	9.10168	0.758093	-6.34413e-16	8.34359	7.74087	-0.602717	8.69575	0.352168	8.37978	0.0361967	7.5944	-0.749182	7.9535	-0.390089	7.94472	-0.398865	7.67361	-0.669978	8.94455	0.600962	8.89045	0.546866	8.21365	-0.129933	-0.140457	-0.140457	8.48236	0.138774	8.47882	0.135239	8.75138	0.407797	8.34422	0.0006344	8.82583	0.482248	8.52547
ARID3B	7.85479	0.211921	7.29191	-0.35096	7.51173	-0.131139	7.8084	0.165538	7.67049	0.0276192	7.44255	-0.200315	7.9202	0.277337	-2.53765e-16	7.64287	7.08641	-0.556453	7.72497	0.082105	7.55235	-0.0905203	7.18041	-0.462459	7.57314	-0.0697284	7.17002	-0.472844	7.52743	-0.115432	7.81684	0.173975	8.00916	0.366295	7.57506	-0.0678116	-0.121287	-0.121287	7.60836	-0.0345102	7.65134	0.0084725	8.3081	0.665234	7.69543	0.0525603	8.13962	0.496751	7.78492
ARID4A	7.00424	-0.0750813	7.2595	0.180183	7.12327	0.0439567	6.94575	-0.133571	7.30504	0.225723	7.29487	0.215557	6.62255	-0.456767	7.61296e-16	7.07932	7.10298	0.0236654	6.71266	-0.366654	7.04806	-0.0312583	6.85908	-0.220235	7.17026	0.0909422	7.16902	0.0896996	6.92894	-0.150382	6.68201	-0.39731	7.56317	0.483853	6.94593	-0.133387	-0.0611066	-0.0611066	7.21636	0.137044	7.07652	-0.00279647	7.14173	0.0624088	7.42442	0.345101	7.06304	-0.0162799	7.15674
ARID4B	6.4072	-0.261995	6.72004	0.0508468	6.87502	0.20582	6.7756	0.106405	6.44305	-0.226142	6.59197	-0.0772229	6.87148	0.202288	-3.80648e-16	6.6692	6.62989	-0.0393074	6.55035	-0.118841	6.67663	0.00743683	6.17977	-0.48943	6.61658	-0.0526179	6.58954	-0.0796559	6.61898	-0.0502195	6.89211	0.222916	7.10937	0.440176	6.42822	-0.240978	-0.0400521	-0.0400521	6.64663	-0.0225693	6.65478	-0.0144196	6.77627	0.107073	6.97191	0.302715	6.58899	-0.0802036	6.71716
ARID5A	6.42503	-0.105123	6.39537	-0.134788	6.69989	0.169733	6.73959	0.209441	6.74828	0.218125	6.13749	-0.392663	6.56543	0.0352752	-7.61296e-16	6.53015	6.26148	-0.268676	6.81452	0.284365	6.6486	0.118445	6.25066	-0.279492	6.66874	0.138584	6.21261	-0.317548	6.09739	-0.432765	6.94796	0.417807	6.62092	0.0907661	6.35502	-0.175136	-0.0423651	-0.0423651	6.63717	0.107022	6.58815	0.0579989	6.98754	0.457386	6.12227	-0.407882	6.56113	0.0309725	6.54788
ARID5B	3.4652	-0.343559	4.3061	0.497346	3.47463	-0.334127	3.6583	-0.150455	4.20496	0.396206	4.68449	0.875737	2.86761	-0.941149	1.90324e-16	3.80875	5.02059	1.21184	3.22772	-0.581035	3.53442	-0.274337	4.50304	0.694283	3.65138	-0.157376	3.93088	0.122122	3.81438	0.00562871	3.93712	0.128368	2.89872	-0.910038	3.45726	-0.351494	-0.0112038	-0.0112038	3.44624	-0.362517	4.18953	0.38077	3.12179	-0.686962	4.54776	0.739002	4.11856	0.309807	2.87414
ARIH1	6.38296	-0.119509	6.70301	0.200547	6.39146	-0.111009	6.85691	0.354445	6.22411	-0.278359	6.65384	0.151377	6.30497	-0.197492	0	6.50246	6.4533	-0.0491651	6.91014	0.40767	6.49449	-0.00797085	6.26703	-0.235433	6.59824	0.0957785	6.48538	-0.0170806	6.23073	-0.27173	6.4477	-0.0547679	6.75393	0.251463	6.27216	-0.230307	-0.0111543	-0.0111543	6.1047	-0.39777	6.66375	0.161288	6.56404	0.0615765	6.67915	0.176688	6.53176	0.0292983	6.37913
ARIH2	7.98207	0.40353	7.59159	0.0130488	7.44507	-0.133467	7.66832	0.0897783	7.67451	0.0959703	7.70596	0.127419	6.98226	-0.59628	-3.80648e-16	7.57854	7.75754	0.178995	7.43583	-0.142716	7.48783	-0.0907115	7.94566	0.367118	7.23481	-0.343729	7.69375	0.115212	8.03077	0.452227	7.38103	-0.197511	7.16226	-0.416282	7.99686	0.418321	0.0340923	0.0340923	7.68319	0.104647	7.59471	0.0161732	7.30544	-0.273104	7.04337	-0.535167	7.51635	-0.0621962	7.72333
ARL1	6.82185	0.217724	6.73657	0.132443	6.84008	0.235951	6.35444	-0.249683	6.34571	-0.258418	7.06109	0.456963	6.06915	-0.53498	-3.80648e-16	6.60413	7.19011	0.585983	6.90879	0.304665	6.46731	-0.13681	6.8466	0.24247	6.83908	0.234951	6.45144	-0.152687	6.84831	0.244184	6.02958	-0.57454	6.56237	-0.0417585	6.89917	0.295046	0.10015	0.10015	6.65358	0.0494545	6.36338	-0.240746	5.95404	-0.650084	6.34419	-0.259932	6.78114	0.177013	6.46202
ARL10	2.79207	-0.129798	2.86684	-0.0550326	3.1239	0.202028	2.47735	-0.444525	3.13933	0.21746	3.08715	0.165279	2.96646	0.0445888	-3.17207e-16	2.92187	3.093	0.171127	2.82121	-0.100663	2.66326	-0.258607	3.16905	0.24718	3.39346	0.471588	2.7128	-0.209069	2.96867	0.0467972	2.96469	0.0428193	2.53817	-0.383701	2.78296	-0.138908	-0.0111436	-0.0111436	2.91472	-0.00715573	2.61275	-0.309123	2.57363	-0.348237	2.81908	-0.102796	3.22036	0.298493	2.84479
ARL11	4.73602	0.467871	3.84723	-0.420917	4.51967	0.251526	3.96957	-0.298578	3.80604	-0.462109	4.5409	0.272748	4.45761	0.18946	-3.80648e-16	4.26815	3.35992	-0.908229	4.39454	0.126391	4.35354	0.0853954	3.57911	-0.689042	4.42861	0.160466	3.43184	-0.836308	3.34062	-0.927531	4.22273	-0.0454142	5.49027	1.22212	4.11421	-0.153936	-0.196609	-0.196609	5.09075	0.8226	4.35264	0.0844933	5.02498	0.756834	4.70414	0.43599	4.95326	0.685115	3.14623
ARL13B	5.57209	-0.0784196	5.92496	0.274447	5.52552	-0.124991	5.50769	-0.142821	5.61279	-0.0377232	5.89813	0.247619	5.5124	-0.138111	-6.34413e-16	5.65051	5.69005	0.039541	5.44226	-0.208256	5.87564	0.225123	5.58804	-0.0624765	5.88135	0.230835	5.85774	0.207223	5.9002	0.249688	5.7148	0.0642832	5.68065	0.0301397	5.50816	-0.142352	0.0633747	0.0633747	5.63421	-0.0163066	5.61485	-0.0356661	5.21896	-0.431554	5.70769	0.0571786	5.52149	-0.129026	5.55932
ARL14	1.55424	-0.211826	1.9387	0.172635	1.62214	-0.143917	1.97721	0.211144	1.65447	-0.111592	2.05016	0.284095	1.56552	-0.20054	-2.53765e-16	1.76606	1.59773	-0.168327	1.86307	0.0970081	1.36914	-0.396922	1.86448	0.0984142	2.30883	0.542767	2.28208	0.516019	1.69208	-0.0739859	1.31635	-0.449715	1.52237	-0.243694	1.82502	0.0589542	-0.00194813	-0.00194813	1.13049	-0.635571	2.16981	0.403744	1.16822	-0.597839	2.38013	0.614072	1.72849	-0.0375748	2.0097
ARL15	6.0958	0.00130224	6.21985	0.125349	5.96376	-0.13074	6.25176	0.157256	5.97103	-0.123468	6.24823	0.153729	5.91107	-0.183427	-5.07531e-16	6.0945	6.15225	0.0577522	6.68661	0.592111	5.97519	-0.119313	5.78113	-0.31337	5.97426	-0.120239	6.08658	-0.00791454	5.83129	-0.263212	6.2064	0.111899	6.37199	0.277495	6.01426	-0.0802418	0.0134966	0.0134966	6.09715	0.00265248	6.15637	0.0618698	6.34524	0.250745	6.04306	-0.0514352	5.98897	-0.105525	5.82904
ARL16	7.4736	0.551386	6.81016	-0.112053	6.69933	-0.222889	6.35034	-0.571871	6.50824	-0.413978	7.12555	0.203338	7.48828	0.566067	3.80648e-16	6.92221	7.32165	0.399436	6.33911	-0.583109	6.99036	0.0681479	6.65514	-0.267079	7.19186	0.269646	6.02966	-0.892553	6.73078	-0.191437	6.95185	0.0296367	7.16921	0.246995	7.18932	0.267103	-0.0653213	-0.0653213	7.37719	0.454971	6.60464	-0.317575	7.59239	0.670173	6.34996	-0.572258	7.15419	0.231971	7.35627
ARL2	7.44214	-0.170543	7.71582	0.103144	7.78994	0.177262	7.54165	-0.0710332	7.12596	-0.486721	7.32734	-0.285336	8.34591	0.733226	-3.80648e-16	7.61268	7.23263	-0.380051	7.63412	0.0214407	7.79788	0.185198	8.66586	1.05318	7.66846	0.0557839	7.42964	-0.183035	7.73168	0.119001	7.55087	-0.0618085	6.89902	-0.713661	7.98173	0.369048	0.0465093	0.0465093	7.61004	-0.00264081	7.44492	-0.167763	7.49553	-0.117154	7.46917	-0.143509	7.68681	0.0741258	7.47805
ARL2BP	7.93231	-0.065057	8.38925	0.391883	8.07251	0.0751413	7.9274	-0.0699743	7.97577	-0.0215962	8.56288	0.565506	7.12147	-0.875904	0	7.99737	8.55226	0.554887	7.56088	-0.436494	7.97498	-0.0223957	8.46373	0.466362	7.99061	-0.00676492	8.41968	0.422307	8.49918	0.501814	7.12721	-0.870157	7.42926	-0.568114	8.22882	0.231448	0.0272892	0.0272892	7.92762	-0.0697526	7.99631	-0.00105685	7.55086	-0.446509	8.35745	0.360079	7.85945	-0.137921	7.86707
ARL3	5.27769	-0.406221	5.52702	-0.156882	6.18033	0.496425	5.66117	-0.0227335	5.9035	0.219592	5.69928	0.0153771	5.53835	-0.145558	1.26883e-16	5.68391	5.24417	-0.439736	5.41126	-0.272647	5.80851	0.124607	5.62743	-0.0564793	5.82111	0.137206	5.72949	0.045588	5.88508	0.201171	5.6652	-0.0187058	5.75498	0.0710755	6.11053	0.426622	0.0218702	0.0218702	5.7994	0.115496	5.19727	-0.486639	6.24307	0.559168	5.66686	-0.017042	5.57695	-0.106951	5.89076
ARL4A	6.99697	0.0641596	6.44378	-0.489036	6.95982	0.0270049	6.95088	0.0180705	7.36414	0.43133	6.89668	-0.03613	6.91741	-0.0153993	5.07531e-16	6.93281	6.44484	-0.48797	7.03406	0.101244	7.1267	0.193889	6.27727	-0.655543	7.3227	0.389889	7.42581	0.492994	6.7762	-0.156619	6.76936	-0.163449	6.98057	0.0477578	6.91383	-0.0189838	-0.0256792	-0.0256792	6.95185	0.0190312	6.93381	0.000995267	6.90202	-0.030794	7.05787	0.125053	6.75365	-0.17916	7.45671
ARL4C	7.11521	0.211831	7.07592	0.172541	6.7607	-0.142676	6.54452	-0.358854	6.53015	-0.373225	6.89133	-0.0120462	7.40581	0.502429	2.53765e-16	6.90338	8.06103	1.15766	6.39218	-0.511199	6.75708	-0.146302	7.20695	0.303569	6.50292	-0.400456	7.51855	0.615167	7.03333	0.129948	6.43307	-0.470306	6.4179	-0.485481	7.09425	0.190867	0.0383464	0.0383464	6.9142	0.0108188	6.95024	0.0468664	6.78205	-0.121332	6.79617	-0.107204	6.75816	-0.145221	6.71774
ARL4D	3.94898	-0.19552	3.86703	-0.27747	4.24823	0.10373	4.32541	0.180911	3.89344	-0.251063	4.1535	0.00900417	4.57491	0.430407	7.61296e-16	4.1445	3.95314	-0.191357	4.0115	-0.133	3.86852	-0.275981	4.08787	-0.0566248	4.0818	-0.0626951	3.94587	-0.198624	3.76366	-0.380837	5.12954	0.985042	4.68942	0.544925	4.1943	0.0498052	0.0280653	0.0280653	4.04414	-0.100357	4.22006	0.0755632	4.13848	-0.0060175	4.25993	0.115436	3.92255	-0.221945	3.96456
ARL5B	5.69389	-0.222848	6.08357	0.166828	5.73953	-0.177205	5.83346	-0.0832796	6.11026	0.193518	6.26933	0.352589	5.68714	-0.229602	-1.26883e-16	5.91674	6.22461	0.307868	5.68315	-0.233588	5.98798	0.0712386	5.75071	-0.166032	6.27454	0.357799	5.8821	-0.0346378	5.82552	-0.0912222	5.4323	-0.484434	6.0888	0.172066	6.04571	0.128972	0.00280295	0.00280295	5.92523	0.00849028	5.88406	-0.0326821	5.85039	-0.0663455	6.07774	0.161005	6.04037	0.123635	6.08868
ARL5C	4.12152	0.3181	3.67934	-0.12408	4.05109	0.247671	3.76801	-0.0354105	4.1738	0.370373	3.41056	-0.392866	3.41963	-0.383787	2.53765e-16	3.80342	3.91856	0.115141	3.57227	-0.23115	3.70035	-0.103067	3.93809	0.134669	3.91177	0.108348	3.68778	-0.115641	3.7633	-0.040126	4.10033	0.296907	3.91846	0.115035	3.93803	0.134608	0.0414723	0.0414723	3.76649	-0.0369307	3.70194	-0.101484	3.14733	-0.656094	3.32761	-0.475816	3.83211	0.0286887	4.25858
ARL6	4.54532	0.0491161	4.54169	0.0454871	4.38363	-0.112568	4.62409	0.127888	4.50789	0.0116915	4.40945	-0.0867505	4.46134	-0.0348647	0	4.4962	4.4688	-0.0273978	4.54739	0.0511892	4.42065	-0.0755493	4.44852	-0.0476778	4.2811	-0.215099	4.48148	-0.0147225	4.63164	0.135435	4.32881	-0.167389	4.55704	0.0608417	4.66078	0.164581	-0.0135789	-0.0135789	4.57056	0.0743561	4.43087	-0.0653267	4.60395	0.107745	4.36004	-0.136161	4.6949	0.198696	4.57169
ARL6IP1	8.80942	-0.105035	9.11095	0.196491	8.90528	-0.0091762	8.98435	0.0698918	9.0784	0.163946	9.32434	0.409887	8.18845	-0.726004	-5.07531e-16	8.91446	9.68255	0.768088	9.08154	0.167084	8.66633	-0.248128	8.72717	-0.187287	8.8912	-0.0232548	9.2267	0.312245	9.29953	0.385072	8.61712	-0.297335	8.88742	-0.0270327	8.99153	0.07707	0.0926521	0.0926521	8.6619	-0.252555	8.87031	-0.0441451	8.42589	-0.488569	9.23611	0.321652	9.07055	0.156096	8.71774
ARL6IP4	7.80903	0.151589	7.64716	-0.0102898	7.69158	0.0341321	7.35908	-0.298365	7.41751	-0.23993	7.42965	-0.227794	8.2481	0.590657	2.53765e-16	7.65744	7.91933	0.261889	7.31859	-0.338851	7.89356	0.236118	7.84921	0.191762	7.66543	0.00798629	7.37062	-0.286825	7.73948	0.0820392	7.59737	-0.060075	7.5733	-0.08414	7.88484	0.227393	0.0237296	0.0237296	7.50007	-0.15737	7.66864	0.0111906	8.3995	0.742051	7.26538	-0.392065	7.58824	-0.0692094	7.67248
ARL6IP5	11.1745	0.240599	11.4019	0.468003	10.7297	-0.204202	10.8196	-0.114258	11.0733	0.139427	11.3611	0.427215	9.97712	-0.956783	-2.03012e-15	10.9339	11.6911	0.757206	10.2981	-0.635758	10.9813	0.047375	10.9275	-0.0063969	11.3571	0.423231	11.7861	0.852179	11.1881	0.254167	10.2734	-0.660508	10.5283	-0.405619	11.0448	0.110915	0.0736791	0.0736791	10.8418	-0.0921466	10.7243	-0.209568	10.6436	-0.290331	11.3896	0.455722	11.0293	0.0954157	10.7416
ARL6IP6	6.75735	0.210029	6.65025	0.102931	6.32689	-0.220436	6.5663	0.0189758	6.54676	-0.000564997	6.88003	0.33271	6.10368	-0.443645	7.61296e-16	6.54732	6.36885	-0.178469	6.40162	-0.145702	6.48626	-0.0610613	6.49394	-0.0533832	6.51488	-0.0324408	6.59878	0.0514555	6.2536	-0.293724	6.06344	-0.483881	6.79569	0.248365	6.58083	0.033504	-0.0915336	-0.0915336	6.85181	0.304489	6.61314	0.0658187	6.35074	-0.196581	6.72837	0.181043	6.92846	0.381141	6.68944
ARL8A	6.56575	-0.0136759	6.44872	-0.130699	6.41953	-0.159897	6.35881	-0.220615	6.79199	0.212567	6.56063	-0.0187952	6.91054	0.331115	-1.01506e-15	6.57942	6.26428	-0.315145	6.75409	0.174664	6.68163	0.102206	6.37095	-0.208476	6.46479	-0.114628	6.50186	-0.0775659	6.38994	-0.189478	6.65147	0.0720476	6.52572	-0.0537032	6.59467	0.0152502	-0.0594828	-0.0594828	6.77932	0.199902	6.70247	0.123052	6.90827	0.328845	6.88507	0.305647	6.5465	-0.0329248	6.59051
ARL8B	8.74986	0.129537	9.09831	0.47799	8.42163	-0.198687	8.57951	-0.0408061	8.83175	0.211435	8.83953	0.219207	7.82164	-0.798675	8.88178e-16	8.62032	9.26109	0.640769	8.56504	-0.0552736	8.49627	-0.124049	8.51463	-0.105686	9.20306	0.582738	8.96434	0.34402	8.59028	-0.0300399	8.00998	-0.610342	8.78449	0.164169	8.24593	-0.374386	0.0431918	0.0431918	8.60777	-0.0125447	8.80994	0.18962	8.07689	-0.543429	9.18014	0.559826	8.53792	-0.0823959	8.47911
ARL9	3.21642	0.0253831	3.70366	0.512624	2.79755	-0.393483	3.16603	-0.0250101	3.54964	0.358602	2.7389	-0.452141	3.16506	-0.0259736	6.34413e-17	3.19104	3.70073	0.509691	2.7175	-0.473533	3.02396	-0.167079	3.63351	0.442477	2.87067	-0.320363	3.24758	0.0565418	3.6748	0.483759	2.15454	-1.03649	3.50244	0.311408	3.14218	-0.0488602	-0.0242453	-0.0242453	3.12406	-0.0669796	3.71565	0.524617	3.14104	-0.0499944	2.94535	-0.245685	3.65037	0.459335	2.36406
ARMC1	7.52949	-0.253525	8.14992	0.366901	8.02395	0.240934	7.46202	-0.320997	7.84952	0.066506	8.11798	0.334966	7.34823	-0.434785	-2.53765e-16	7.78301	8.54066	0.757649	7.52099	-0.262021	7.65414	-0.128876	7.96511	0.182091	7.70004	-0.0829721	8.18529	0.402278	8.32182	0.538803	7.23982	-0.54319	7.5797	-0.203309	7.83687	0.0538536	0.0714306	0.0714306	7.62005	-0.162965	7.59753	-0.185481	7.61469	-0.168326	7.82603	0.0430139	7.5215	-0.261511	7.81853
ARMC10	7.97336	0.38379	7.74014	0.150568	7.53278	-0.0567881	7.47469	-0.114875	7.54335	-0.0462245	8.03998	0.450411	6.82269	-0.766881	0	7.58957	7.62123	0.031661	7.47363	-0.115939	7.60292	0.0133549	8.01506	0.425485	8.27707	0.687504	7.68012	0.0905502	7.94898	0.359409	6.9345	-0.655072	7.64208	0.0525139	7.97686	0.387293	0.127676	0.127676	7.52754	-0.0620335	7.17168	-0.41789	7.22125	-0.368323	7.55433	-0.0352425	7.89758	0.308014	7.21545
ARMC2	4.40286	0.086528	4.38734	0.0710015	4.18829	-0.128042	4.31398	-0.00235323	4.54393	0.227596	4.25249	-0.0638433	4.12545	-0.190886	5.07531e-16	4.31634	4.39658	0.0802426	4.546	0.229662	4.2096	-0.106739	3.72032	-0.596012	4.32281	0.006472	4.17402	-0.142313	4.08348	-0.232859	4.22685	-0.0894877	4.45761	0.141274	4.08332	-0.233016	-0.0942775	-0.0942775	5.09095	0.77461	4.37226	0.055926	4.2091	-0.107241	4.03746	-0.27888	4.42869	0.112358	4.96939
ARMC4	1.52755	-0.197317	1.96946	0.24459	1.80726	0.082392	1.90782	0.182955	1.46118	-0.263689	1.51278	-0.212086	1.88802	0.163155	-6.34413e-17	1.72487	0.952601	-0.772267	1.9409	0.216031	1.59461	-0.130258	2.14439	0.419521	1.63201	-0.0928541	1.57924	-0.145625	1.46643	-0.258436	2.08653	0.361658	1.71768	-0.00718868	2.10414	0.379271	-0.00301487	-0.00301487	1.85292	0.128051	1.55005	-0.174816	2.04975	0.324882	1.7874	0.0625343	1.80832	0.0834525	1.05239
ARMC5	4.18792	-0.513473	4.88792	0.18653	4.93743	0.236035	4.40541	-0.295976	4.29223	-0.409162	5.15784	0.456454	5.04098	0.339591	1.26883e-16	4.70139	4.75059	0.0491951	4.0861	-0.615295	4.98495	0.283559	5.04573	0.344343	5.27144	0.570049	5.36987	0.668479	5.00476	0.303374	3.91475	-0.786639	4.76921	0.0678174	4.96251	0.261117	0.1146	0.1146	3.60242	-1.09897	5.00683	0.305437	4.60798	-0.0934131	4.95553	0.254139	4.86877	0.167379	4.29938
ARMC6	5.60543	-0.0512976	5.37099	-0.285743	5.74629	0.089562	5.78941	0.132678	5.46059	-0.196141	5.33033	-0.326396	6.29407	0.637337	2.53765e-16	5.65673	5.68847	0.0317413	5.40845	-0.248276	5.52974	-0.126991	5.97129	0.314565	5.27405	-0.382675	5.85271	0.195982	5.96147	0.304739	5.64466	-0.0120736	5.17307	-0.483659	5.86435	0.20762	-0.0199028	-0.0199028	5.39282	-0.263913	5.99471	0.337975	5.57854	-0.0781896	5.65133	-0.0054009	5.2912	-0.365532	5.74486
ARMC7	5.92319	-0.467118	6.18263	-0.207672	6.73128	0.340974	6.15905	-0.231253	6.27835	-0.111959	6.4252	0.0348952	7.03244	0.642131	6.34413e-16	6.3903	6.43292	0.0426189	6.7108	0.320494	6.5949	0.204596	5.89148	-0.498823	6.72122	0.330918	6.24795	-0.142354	6.09732	-0.292987	7.16638	0.776078	6.00847	-0.38183	6.45039	0.0600867	0.0418797	0.0418797	6.07299	-0.317317	6.06596	-0.324346	6.50539	0.115086	6.48123	0.0909292	6.61689	0.226587	6.32493
ARMC8	5.69751	-0.289441	6.17926	0.192312	5.94739	-0.0395593	6.04222	0.0552733	5.94516	-0.0417887	6.09318	0.106231	6.00392	0.0169734	-2.53765e-16	5.98695	5.86941	-0.11754	6.10821	0.121267	5.89253	-0.0944182	6.10593	0.118984	6.08033	0.0933804	6.14606	0.159107	6.13364	0.146688	5.97965	-0.00729342	6.02401	0.0370614	5.69118	-0.295766	0.0161471	0.0161471	5.89212	-0.0948296	6.03322	0.0462769	5.85105	-0.135898	6.18787	0.200923	5.89583	-0.0911212	5.78126
ARMC9	1.10124	0.462201	0.655231	0.0161917	0.42254	-0.216499	0.582966	-0.056073	0.815879	0.17684	0.657648	0.0186094	0.237769	-0.40127	1.58603e-17	0.639039	0.396721	-0.242318	-0.211868	-0.850907	0.236867	-0.402172	0.827268	0.188229	1.02401	0.384975	0.820363	0.181324	0.714874	0.0758354	0.59236	-0.0466787	0.0119775	-0.627061	0.97552	0.336481	-0.100229	-0.100229	1.26667	0.627633	0.523372	-0.115667	0.443875	-0.195164	1.07896	0.439917	0.402218	-0.236821	0.852922
ARMCX1	4.92898	-0.334799	5.63485	0.37108	5.2235	-0.040269	5.3567	0.092924	5.32391	0.0601405	5.54082	0.277047	4.83765	-0.426124	7.61296e-16	5.26377	5.14484	-0.118938	5.08404	-0.179732	5.19287	-0.0709021	5.42843	0.164653	5.08309	-0.180689	5.47438	0.210608	5.0154	-0.248372	4.91401	-0.349765	5.19112	-0.0726503	5.56889	0.305116	-0.0540671	-0.0540671	5.07809	-0.185682	5.3857	0.121925	5.05792	-0.205859	5.92794	0.664169	5.33626	0.0724826	4.93064
ARMCX2	4.74203	-0.387548	5.72648	0.596902	5.31288	0.183302	4.96143	-0.168147	5.17553	0.0459547	5.59468	0.46511	4.394	-0.735574	-7.61296e-16	5.12957	5.6527	0.523131	5.06804	-0.0615352	4.94917	-0.180407	6.0316	0.902028	5.07505	-0.0545277	5.46415	0.334576	5.38636	0.256783	4.5986	-0.530972	4.45316	-0.676413	5.15188	0.022302	0.0534964	0.0534964	4.95447	-0.175101	4.88546	-0.244109	4.76894	-0.360638	5.41077	0.281193	5.36343	0.233855	4.5299
ARMCX3	7.11251	0.0250469	7.31187	0.224407	6.95146	-0.136003	7.1818	0.0943338	7.05584	-0.0316291	7.33771	0.25025	6.66106	-0.426406	-5.07531e-16	7.08746	7.09389	0.00642975	7.0344	-0.0530653	7.17623	0.0887669	7.07537	-0.0120899	7.49153	0.404066	7.35897	0.271504	6.88446	-0.203004	6.69368	-0.39378	6.89064	-0.196824	7.07037	-0.0170923	-0.010509	-0.010509	7.21834	0.130877	7.12764	0.040174	6.86414	-0.223327	7.45906	0.371596	7.18593	0.0984619	6.89997
ARMCX4	3.39378	-0.0646313	3.48146	0.0230469	3.69787	0.23945	2.89433	-0.564084	3.51369	0.0552768	3.41195	-0.0464702	3.81583	0.357412	-2.53765e-16	3.45842	3.90148	0.443067	2.82107	-0.637347	3.46534	0.00692131	3.57328	0.114861	3.85068	0.392267	3.37025	-0.088167	3.60042	0.142	3.05413	-0.404282	3.08754	-0.370874	3.89555	0.437133	0.00355805	0.00355805	3.59489	0.13647	2.8473	-0.611115	3.49997	0.0415589	3.51682	0.0584046	3.74564	0.287221	3.27974
ARMCX5	5.16636	0.257347	5.30281	0.393796	4.94416	0.0351429	4.29708	-0.611938	5.39305	0.484042	5.27422	0.365208	3.98542	-0.923597	-8.24737e-16	4.90901	5.16424	0.255225	4.0125	-0.896511	4.86873	-0.0402846	5.08605	0.177034	5.24699	0.337979	5.91162	1.00261	5.45626	0.547244	4.11651	-0.7925	4.33104	-0.577975	5.28311	0.374093	0.0386915	0.0386915	4.84383	-0.0651795	4.60159	-0.307428	4.50922	-0.399791	5.32522	0.416204	4.74701	-0.161999	4.94306
ARMCX6	5.2293	-0.164963	5.79291	0.398646	5.18684	-0.207423	5.68619	0.291928	5.11205	-0.282214	5.16768	-0.226578	5.58486	0.190604	2.53765e-16	5.39426	5.23354	-0.160722	5.9811	0.586845	5.43432	0.0400624	5.41651	0.0222461	5.40284	0.00858316	5.49876	0.104504	5.59096	0.196699	6.10462	0.710355	4.58062	-0.813636	5.46364	0.0693766	0.0764314	0.0764314	4.72194	-0.672316	5.39641	0.00214583	5.23967	-0.154595	5.48488	0.0906155	5.35185	-0.0424082	5.66622
ARNT	3.99599	-0.236074	4.51183	0.279761	4.03918	-0.192885	4.69011	0.458041	3.8238	-0.408265	4.35731	0.125239	4.20625	-0.025817	-3.17207e-16	4.23207	4.43022	0.198153	4.04443	-0.187641	3.96576	-0.266304	3.81925	-0.412818	4.90738	0.675313	4.56375	0.331684	4.33465	0.102585	3.97061	-0.261461	3.61531	-0.616757	4.09822	-0.133843	-0.0571089	-0.0571089	4.11092	-0.121144	4.05703	-0.175042	4.29941	0.0673447	4.90528	0.673213	4.36092	0.128856	4.15626
ARNT2	0.742621	-0.374005	0.888219	-0.228408	1.54033	0.423707	1.11255	-0.00407903	1.42333	0.306701	1.34789	0.231265	0.761445	-0.355181	0	1.11663	1.08576	-0.0308629	2.47745	1.36082	1.27468	0.158056	0.932877	-0.18375	1.41973	0.303101	0.532314	-0.584312	0.927646	-0.18898	1.0984	-0.0182236	0.950318	-0.166309	1.27508	0.158454	0.0807996	0.0807996	1.09829	-0.0183412	1.03096	-0.0856632	1.05493	-0.0616948	0.750438	-0.366189	1.31735	0.200722	0.874556
ARNTL	7.72066	0.299993	7.31185	-0.108814	7.36459	-0.0560766	7.5263	0.105629	7.40789	-0.0127808	7.72998	0.30931	6.88341	-0.53726	-7.61296e-16	7.42067	7.15886	-0.261813	7.66584	0.245171	7.35591	-0.0647619	6.97808	-0.442588	7.22912	-0.191551	7.40509	-0.0155795	7.03454	-0.386133	6.91395	-0.506721	7.81802	0.397354	7.51814	0.0974759	-0.112915	-0.112915	7.71396	0.293294	7.47306	0.0523911	7.46722	0.0465557	7.5724	0.151729	7.87205	0.451383	7.61768
ARNTL2	1.03032	0.234013	0.459519	-0.336792	0.940816	0.144504	1.27126	0.474946	0.476277	-0.320034	0.778098	-0.0182137	0.617889	-0.178422	0	0.796311	0.00360304	-0.792708	0.585185	-0.211126	0.166374	-0.629937	1.06703	0.270723	1.00127	0.204963	1.13871	0.342396	1.16771	0.371394	1.04724	0.250926	0.543254	-0.253057	0.490005	-0.306307	-0.0752734	-0.0752734	0.681751	-0.114561	0.97805	0.181738	0.856794	0.0604824	1.05211	0.255799	0.318979	-0.477333	1.20275
ARPC1A	8.69664	0.388582	8.10634	-0.20172	8.57927	0.271211	7.92525	-0.382811	8.19952	-0.108537	8.63021	0.32215	8.01918	-0.288875	1.26883e-16	8.30806	8.18407	-0.12399	8.44347	0.135411	8.07893	-0.229129	7.8764	-0.431661	8.79992	0.491865	7.73722	-0.570836	7.89375	-0.414311	8.47367	0.165607	8.61749	0.309429	8.52373	0.215669	-0.0451944	-0.0451944	8.4187	0.11064	8.15548	-0.15258	8.53263	0.224569	8.25704	-0.0510234	8.57646	0.268399	8.63932
ARPC1B	11.4503	0.232334	11.2154	-0.00263056	10.7474	-0.470602	11.8708	0.652804	10.7908	-0.427234	10.8182	-0.399831	11.6332	0.415159	-1.26883e-15	11.218	9.98186	-1.23614	11.7091	0.491047	11.4396	0.221619	11.6389	0.420939	11.577	0.359025	11.0297	-0.188349	10.9087	-0.309352	11.3253	0.107266	11.5062	0.288238	10.725	-0.492984	-0.0338691	-0.0338691	11.1706	-0.0473602	11.7588	0.540767	11.3877	0.169737	11.4984	0.280424	11.1051	-0.11287	11.0132
ARPC2	10.2357	-0.214776	10.5151	0.0646294	10.5859	0.135454	10.4454	-0.00498461	10.4493	-0.00117345	10.1458	-0.304642	10.7759	0.325492	-5.07531e-16	10.4504	10.2915	-0.158974	10.3248	-0.125599	10.5835	0.133086	10.3404	-0.110038	10.5296	0.0791954	10.2785	-0.171959	10.5207	0.0702363	10.2998	-0.150591	10.8405	0.39002	10.4156	-0.0348101	-0.00794325	-0.00794325	10.4019	-0.0485607	10.4268	-0.0236611	10.8841	0.433651	10.6611	0.210701	10.4192	-0.0312007	10.271
ARPC3	12.2316	0.15104	12.0297	-0.0508207	12.2167	0.136175	12.3771	0.29653	12.0848	0.00427452	11.9451	-0.135473	11.6788	-0.401725	1.52259e-15	12.0806	11.2486	-0.832004	12.4018	0.321194	12.0757	-0.00489976	11.8487	-0.23186	12.2879	0.207367	12.0332	-0.0473229	11.5651	-0.515428	11.9351	-0.145439	12.3704	0.289795	11.9863	-0.0942587	-0.105286	-0.105286	12.3804	0.299796	12.2166	0.136041	12.3804	0.299796	12.1883	0.107743	12.3849	0.304372	11.8579
ARPC4	8.73693	0.196447	8.69059	0.150107	8.33726	-0.203223	8.85849	0.318012	8.39121	-0.149274	8.0867	-0.453775	8.68219	0.141707	-5.07531e-16	8.54048	7.854	-0.686479	8.71569	0.175215	8.56158	0.0211011	8.58029	0.0398114	8.6903	0.149819	8.37443	-0.16605	8.7065	0.166023	8.46859	-0.0718933	8.76013	0.219646	8.3727	-0.167781	-0.0320587	-0.0320587	8.46392	-0.0765616	8.68708	0.146604	9.18512	0.644636	8.46548	-0.0749995	8.40662	-0.133856	8.46608
ARPC5	9.95339	0.45224	9.63814	0.136987	9.33895	-0.162206	9.52058	0.0194287	9.62587	0.124719	9.77348	0.272329	8.65766	-0.843498	1.77636e-15	9.50115	9.57964	0.0784849	8.95692	-0.544239	9.22622	-0.274933	9.04859	-0.452561	9.80591	0.304759	9.61059	0.109441	9.34354	-0.157616	8.67831	-0.822848	9.87167	0.370514	9.47805	-0.0231073	-0.14121	-0.14121	9.88547	0.384319	9.66329	0.162139	9.8034	0.302244	9.84034	0.339184	9.73356	0.232411	9.65006
ARPC5L	8.51883	0.560427	7.79633	-0.162068	8.29928	0.340879	7.53075	-0.42765	7.65527	-0.303134	8.1853	0.2269	7.72305	-0.235353	3.80648e-16	7.9584	7.86337	-0.0950301	8.09497	0.136568	8.07217	0.113763	8.39443	0.436025	7.99669	0.038286	8.40662	0.448214	8.2879	0.329496	7.60247	-0.355934	7.23156	-0.726845	8.55561	0.59721	0.0921752	0.0921752	7.88218	-0.0762272	7.72326	-0.23514	7.32503	-0.633375	7.54034	-0.41806	8.14168	0.183274	8.26207
ARR3	1.93556	-0.498612	2.58616	0.151993	2.3604	-0.0737663	2.18515	-0.249021	2.67356	0.239388	2.95061	0.516441	2.34775	-0.0864223	-3.17207e-16	2.43417	2.05691	-0.377264	2.58195	0.147781	2.54925	0.115083	2.31773	-0.116445	2.09884	-0.335333	2.6685	0.234334	1.71478	-0.719389	2.93637	0.502204	2.46874	0.0345723	3.13672	0.702549	0.0188091	0.0188091	2.31403	-0.120145	2.52353	0.0893605	3.08779	0.653622	2.29929	-0.134882	2.10566	-0.328515	2.41667
ARRB1	7.13391	-0.291127	7.38105	-0.0439815	7.67797	0.252933	7.41436	-0.0106706	7.44495	0.0199209	6.9233	-0.501736	7.99969	0.574661	6.34413e-16	7.42503	7.14429	-0.280743	7.56709	0.142056	7.62141	0.196381	7.36039	-0.0646396	7.50392	0.0788826	7.64371	0.218678	7.0909	-0.334135	7.21068	-0.214357	7.22527	-0.199759	7.7001	0.275066	-0.018257	-0.018257	6.95691	-0.46812	7.20703	-0.218	8.03829	0.613255	7.86179	0.43676	7.12282	-0.302208	7.23232
ARRB2	8.48607	0.17991	8.03025	-0.275908	8.15861	-0.147548	8.40329	0.0971283	8.31078	0.00462065	7.86089	-0.445267	8.89322	0.587063	-1.26883e-16	8.30616	7.84803	-0.458125	8.36642	0.0602618	8.55959	0.253435	7.54234	-0.763822	8.79398	0.487819	7.89507	-0.411088	7.7014	-0.604757	8.76313	0.456975	8.64604	0.339883	7.88918	-0.416978	-0.10564	-0.10564	8.47086	0.164701	8.52456	0.218404	8.92981	0.623651	8.27374	-0.0324173	8.27978	-0.0263795	8.4939
ARRDC1	4.40799	-0.872694	4.99954	-0.28114	5.82081	0.540126	5.45612	0.175437	5.60265	0.321966	4.87979	-0.400896	5.79789	0.517201	-3.80648e-16	5.28068	4.84148	-0.439205	5.18203	-0.098652	5.38041	0.0997243	5.45121	0.170526	5.3135	0.0328201	5.16829	-0.112395	4.65919	-0.621496	4.46775	-0.812931	5.54371	0.263024	5.3455	0.0648115	-0.145377	-0.145377	5.39172	0.111032	5.64753	0.366844	6.92578	1.64509	5.23582	-0.0448604	5.1479	-0.132781	4.29778
ARRDC2	6.95066	-0.195266	7.3231	0.177174	7.32163	0.175706	7.1174	-0.0285296	7.13792	-0.00800616	7.23377	0.0878465	6.937	-0.208925	-2.53765e-16	7.14593	7.19964	0.0537132	7.0084	-0.137523	7.25188	0.105954	7.57249	0.426566	7.21836	0.0724337	7.2108	0.0648771	7.50109	0.35516	6.93307	-0.212858	6.70223	-0.443697	7.04913	-0.0967946	0.0187831	0.0187831	7.00948	-0.136445	7.38582	0.239891	7.07763	-0.068294	6.99156	-0.154366	7.18442	0.0384972	7.20732
ARRDC3	9.10844	0.538115	8.58134	0.0110092	8.38601	-0.18432	8.64898	0.0786507	8.3949	-0.175425	8.78747	0.21714	8.08516	-0.48517	7.61296e-16	8.57033	8.22445	-0.345875	8.77476	0.204437	8.37315	-0.197179	8.30405	-0.266279	8.54063	-0.0296965	8.41963	-0.150698	8.08248	-0.487842	8.52473	-0.0456009	9.04262	0.472292	8.16383	-0.406495	-0.125294	-0.125294	8.78139	0.211063	9.07582	0.505493	8.55102	-0.0193028	9.02011	0.449781	8.62315	0.0528215	8.76707
ARRDC4	7.18217	-0.0174823	7.79841	0.598755	7.2489	0.049242	7.20178	0.00212495	7.10352	-0.0961382	7.41586	0.216208	6.44694	-0.752709	-2.53765e-16	7.19965	7.37189	0.172236	7.38028	0.180622	6.84229	-0.357364	6.43613	-0.763522	7.83975	0.640098	7.37771	0.178051	6.83276	-0.366889	7.34572	0.146066	7.3497	0.150048	7.18304	-0.0166092	-0.00372631	-0.00372631	7.70791	0.508251	6.92119	-0.278467	6.62674	-0.572916	7.52171	0.322054	7.61174	0.412089	6.89923
ARSA	4.87507	-1.01957	5.75969	-0.134953	6.20107	0.306422	5.90909	0.014446	5.91742	0.022771	5.39365	-0.500998	7.20653	1.31188	-1.26883e-16	5.89465	4.72485	-1.16979	6.14349	0.248845	6.41536	0.520713	5.40808	-0.486567	5.16187	-0.732772	5.58665	-0.307995	5.14947	-0.745176	6.57782	0.683171	7.10527	1.21063	5.52263	-0.372015	-0.115096	-0.115096	5.70834	-0.186308	6.16811	0.273463	7.36121	1.46656	5.94109	0.0464413	5.87136	-0.0232905	5.75475
ARSB	3.63308	-0.315502	4.03599	0.0874048	3.92646	-0.0221227	4.02976	0.0811811	3.90327	-0.0453124	4.17639	0.227803	3.93513	-0.0134518	6.34413e-17	3.94858	3.84613	-0.102448	3.93285	-0.0157373	4.07438	0.125799	3.7739	-0.174686	4.19579	0.24721	3.973	0.0244153	3.65244	-0.296139	3.81047	-0.138113	4.06444	0.115859	3.6397	-0.308882	-0.0522722	-0.0522722	3.62031	-0.328277	4.00301	0.0544231	3.9137	-0.0348866	4.90189	0.953305	3.98286	0.0342755	3.68624
ARSD	4.80592	-0.233716	4.87203	-0.167605	5.0038	-0.0358386	5.1918	0.152169	4.59056	-0.449073	5.22011	0.180476	5.59322	0.553587	2.53765e-16	5.03963	4.95972	-0.0799113	5.14893	0.109293	4.98471	-0.0549279	5.02948	-0.0101502	5.4314	0.391765	4.509	-0.530631	4.54909	-0.490547	5.18316	0.14353	5.74295	0.703315	4.68214	-0.357495	-0.0175761	-0.0175761	4.52461	-0.515025	5.10342	0.0637804	5.30562	0.265986	5.56052	0.520887	4.71026	-0.329378	5.13112
ARSE	2.44746	-0.040982	2.45586	-0.0325878	2.83081	0.342364	2.23292	-0.255526	2.58046	0.0920168	2.66344	0.17499	2.20817	-0.280275	1.26883e-16	2.48845	2.56816	0.0797166	2.39697	-0.0914765	2.92252	0.434072	2.74003	0.251582	1.99512	-0.493325	2.57285	0.0844004	2.28148	-0.206963	2.24348	-0.244968	2.68869	0.20024	2.05516	-0.433289	-0.0420011	-0.0420011	2.47876	-0.00968622	2.35066	-0.13779	2.09263	-0.395817	2.30466	-0.183788	2.65846	0.170012	3.73642
ARSF	2.07391	0.198093	1.48352	-0.392297	2.0761	0.200281	1.6806	-0.195214	2.07008	0.194259	2.06477	0.188954	1.68174	-0.194076	-6.34413e-17	1.87582	1.9803	0.10448	2.02452	0.148699	1.17991	-0.695906	1.75953	-0.11629	1.83058	-0.0452383	2.30789	0.432067	1.27763	-0.598192	1.78093	-0.0948841	2.02243	0.146607	1.89477	0.0189522	-0.0699704	-0.0699704	1.98021	0.104391	1.95562	0.0798034	1.56022	-0.315597	1.86924	-0.00658307	2.05529	0.179469	2.46587
ARSG	6.84144	0.170735	6.29435	-0.37636	6.96463	0.293923	6.66913	-0.00158028	6.33294	-0.337766	6.4597	-0.211003	7.13276	0.462051	-2.53765e-16	6.67071	6.41744	-0.253271	6.5671	-0.103606	6.41554	-0.255171	6.14621	-0.524493	6.27962	-0.391084	6.54003	-0.130677	6.50649	-0.16422	6.79674	0.126031	7.03518	0.364477	6.97709	0.306385	-0.102563	-0.102563	6.86952	0.198816	6.93557	0.264862	7.14448	0.473771	6.28627	-0.384436	6.74244	0.0717339	7.01578
ARSI	0.634364	-0.040821	0.772598	0.0974131	0.622517	-0.0526687	0.584879	-0.0903061	0.627937	-0.0472482	0.396704	-0.278481	1.0873	0.412112	-6.34413e-17	0.675185	0.612517	-0.0626686	0.478708	-0.196477	1.18639	0.511202	0.459398	-0.215787	0.908172	0.232987	0.576705	-0.09848	0.559887	-0.115298	0.492775	-0.182411	0.679373	0.00418773	1.00389	0.328704	0.0205959	0.0205959	0.798439	0.123254	0.721797	0.046612	0.614954	-0.0602314	0.897263	0.222078	0.631734	-0.0434515	0.206891
ARSJ	1.98603	0.219514	1.63915	-0.127361	1.77516	0.0086504	1.115	-0.651517	2.16649	0.399979	1.86039	0.0938798	1.82337	0.0568546	-6.34413e-17	1.76651	2.03025	0.263737	1.75471	-0.0117991	2.18016	0.413644	1.60954	-0.156974	1.65756	-0.108957	1.72402	-0.042495	2.21163	0.445116	1.08052	-0.685994	1.75287	-0.013641	1.63305	-0.133465	-0.00308279	-0.00308279	1.81174	0.0452237	1.389	-0.377515	2.36451	0.597995	1.69665	-0.0698642	1.89074	0.124224	1.69272
ARSK	4.09961	-0.284268	4.448	0.0641223	4.53206	0.148184	4.45488	0.0710004	4.58434	0.200466	4.61006	0.226188	3.95818	-0.425693	0	4.38388	4.80663	0.42275	4.37993	-0.00394468	4.22191	-0.161968	5.19341	0.809533	4.14674	-0.237138	4.66631	0.282432	4.34491	-0.0389628	4.07758	-0.3063	3.49216	-0.891717	4.26197	-0.121904	-0.024722	-0.024722	4.79329	0.40941	4.74027	0.356397	3.76349	-0.620383	4.24903	-0.134846	4.48907	0.105197	4.47138
ART1	3.37208	0.42535	3.0753	0.128568	2.42705	-0.519681	2.83691	-0.109819	2.73929	-0.207445	3.24796	0.301226	2.92853	-0.0181989	-1.90324e-16	2.94673	2.78758	-0.159153	2.97701	0.0302782	3.02814	0.0814119	2.94915	0.00241831	2.6069	-0.339828	3.20219	0.255458	2.99756	0.050827	2.81042	-0.13631	3.53904	0.592309	3.01959	0.0728617	0.0450274	0.0450274	3.11361	0.166875	3.71672	0.769983	2.65704	-0.289694	3.44939	0.502661	2.88106	-0.0656681	1.95617
ART3	2.00386	0.347059	1.47942	-0.177384	1.58686	-0.0699406	1.53853	-0.118273	1.98925	0.332442	1.50891	-0.147897	1.4908	-0.166006	-9.5162e-17	1.65681	2.36446	0.707659	1.37878	-0.278022	2.02395	0.367148	2.09185	0.435047	1.14829	-0.508513	1.36319	-0.293617	1.47874	-0.178065	1.42705	-0.229751	1.71875	0.0619489	1.04741	-0.609398	-0.0525563	-0.0525563	1.73789	0.0810829	1.8611	0.204292	1.10041	-0.556395	2.32033	0.66353	1.73803	0.0812227	1.50442
ART4	2.51855	-0.290536	2.70689	-0.102194	2.72535	-0.083729	2.8083	-0.000785241	2.8901	0.0810121	2.75294	-0.0561457	3.26146	0.452378	3.80648e-16	2.80908	2.59441	-0.214672	3.16501	0.355922	2.96955	0.160468	2.70074	-0.108346	2.55107	-0.258016	2.94325	0.134164	2.76339	-0.0456966	2.94291	0.133828	2.98883	0.179746	3.08771	0.278623	0.0616022	0.0616022	2.6527	-0.156381	2.0385	-0.770587	2.892	0.0829142	2.69994	-0.109143	3.04401	0.23493	2.99774
ART5	1.24056	-0.141564	1.347	-0.0351199	1.44787	0.0657518	1.23514	-0.146983	1.5991	0.216983	1.61229	0.230172	1.19288	-0.18924	-6.34413e-17	1.38212	1.64239	0.260266	1.32774	-0.0543803	1.55192	0.169799	1.10973	-0.272388	1.54724	0.165122	1.58982	0.207701	1.61731	0.235189	0.917308	-0.464814	1.33854	-0.0435857	1.37456	-0.00755908	0.0195349	0.0195349	1.5185	0.136383	0.972982	-0.409139	1.35509	-0.0270358	1.11814	-0.263986	2.06906	0.686943	1.31182
ARTN	0.932802	0.311385	0.543967	-0.0774497	0.646785	0.0253681	0.88085	0.259433	0.43451	-0.186906	0.0243044	-0.597112	0.886699	0.265282	-5.55112e-17	0.621417	0.103114	-0.518303	0.953877	0.33246	0.800772	0.179355	0.765302	0.143885	0.130431	-0.490985	0.449126	-0.17229	0.526993	-0.0944234	0.844896	0.223479	0.266278	-0.355139	0.670688	0.0492715	-0.070269	-0.070269	0.449707	-0.17171	1.61191	0.990497	0.54644	-0.0749769	0.173729	-0.447688	0.562685	-0.0587318	1.1065
ARV1	6.16726	0.526313	6.09589	0.454946	5.74174	0.100792	5.44884	-0.192107	5.57211	-0.0688367	5.91233	0.271379	4.54846	-1.09249	0	5.64095	6.53753	0.896589	5.09338	-0.547563	5.41736	-0.223582	6.03583	0.394882	6.11929	0.478339	5.91603	0.275082	6.07452	0.43357	4.24739	-1.39355	5.39601	-0.244937	6.09457	0.453627	0.0522452	0.0522452	5.98226	0.341313	5.18607	-0.454873	5.22719	-0.413751	5.60962	-0.0313246	5.4553	-0.185645	5.69471
ARVCF	0.768894	-0.146319	0.923842	0.00862841	0.44366	-0.471554	1.43287	0.517661	0.572623	-0.342591	1.13509	0.219874	1.12951	0.2143	7.93016e-17	0.915214	1.22832	0.313111	0.64727	-0.267944	0.730254	-0.18496	0.571805	-0.343409	1.32371	0.408499	1.15245	0.237232	0.70217	-0.213043	0.795214	-0.119999	0.711742	-0.203472	0.285411	-0.629802	-0.100379	-0.100379	1.0149	0.0996891	1.00815	0.0929355	0.723559	-0.191655	1.41555	0.500337	0.824081	-0.0911328	0.919161
ARX	2.24985	0.0264708	2.28925	0.0658659	1.78757	-0.435815	2.48214	0.258756	2.2246	0.00122397	2.14818	-0.0752031	2.38208	0.158701	6.34413e-17	2.22338	2.41161	0.18823	2.56841	0.345026	2.53045	0.307071	1.68552	-0.537865	2.94034	0.716961	1.44359	-0.779796	2.165	-0.0583828	2.1231	-0.100278	2.20576	-0.017625	2.04896	-0.174422	-0.0111079	-0.0111079	1.96412	-0.259261	2.12625	-0.0971294	1.28297	-0.940408	1.88053	-0.342847	2.27303	0.0496496	3.25974
AS3MT	4.54004	0.061184	4.41438	-0.0644841	4.85596	0.377104	4.47015	-0.0087104	4.50766	0.0288023	4.62335	0.144492	3.94047	-0.538387	3.80648e-16	4.47886	4.74223	0.263374	4.66117	0.18231	5.13491	0.656051	4.352	-0.126856	4.34044	-0.138419	4.75273	0.273871	4.37896	-0.0998947	4.30344	-0.17542	3.71188	-0.766984	4.22171	-0.257149	-0.0189116	-0.0189116	4.85989	0.381031	4.43893	-0.0399315	4.26681	-0.212046	4.81885	0.339993	4.57777	0.0989133	3.88768
ASAH1	7.36972	0.17484	7.48009	0.28521	7.02655	-0.168325	7.34596	0.151084	6.85403	-0.340846	7.07945	-0.115421	7.20833	0.013458	-5.07531e-16	7.19488	6.81895	-0.375922	7.24862	0.0537446	7.47121	0.276337	6.90895	-0.28593	7.67208	0.477201	6.49846	-0.696419	6.78685	-0.408028	7.55328	0.358404	7.34257	0.147691	6.83684	-0.358039	-0.0810962	-0.0810962	7.29002	0.0951462	7.4422	0.247321	7.48711	0.292234	7.36252	0.167642	7.08802	-0.106854	7.50119
ASB1	4.88299	0.0852888	4.92478	0.127083	4.702	-0.0957009	4.29191	-0.505787	4.77007	-0.0276233	5.03058	0.232882	4.98155	0.183858	6.34413e-16	4.7977	4.57393	-0.223771	4.41678	-0.380913	4.98822	0.190522	5.39819	0.600489	5.03839	0.240692	4.94111	0.143417	5.43938	0.641684	4.80996	0.0122606	4.17148	-0.626221	4.94562	0.147926	0.0746085	0.0746085	4.68022	-0.117476	4.68764	-0.110059	5.10821	0.310512	4.82287	0.025172	4.64958	-0.148112	4.24601
ASB10	-0.269565	-0.199219	0.31286	0.383207	-0.708989	-0.638643	-0.218478	-0.148131	-0.257235	-0.186888	0.497927	0.568274	0.151055	0.221401	3.17207e-17	-0.0703466	-0.460278	-0.389932	-0.48119	-0.410843	-0.321301	-0.250955	-0.323776	-0.253429	-0.377461	-0.307114	0.749552	0.819899	0.511453	0.5818	0.179523	0.24987	0.427979	0.498326	-0.0254198	0.0449268	0.0582547	0.0582547	-0.371692	-0.301346	-0.247867	-0.17752	-0.16816	-0.0978133	-0.169834	-0.0994874	-0.197422	-0.127075	-0.585079
ASB11	0.846598	0.529571	0.332958	0.0159304	-0.165247	-0.482275	0.458097	0.141069	0.161037	-0.155991	0.247395	-0.0696332	0.338356	0.0213288	0	0.317028	-0.0839067	-0.400934	0.342546	0.0255182	0.293275	-0.023753	0.592915	0.275887	0.10932	-0.207708	0.215974	-0.101054	0.0105815	-0.306446	1.00674	0.689709	0.875342	0.558314	-0.168313	-0.485341	0.00241913	0.00241913	0.34433	0.0273023	0.358664	0.041636	-0.085123	-0.402151	0.414359	0.0973309	0.199874	-0.117154	0.574336
ASB12	-0.535738	-0.387004	-0.499065	-0.350331	0.0181602	0.166894	-0.102641	0.0460926	-0.0455769	0.103157	-0.091311	0.0574224	0.215037	0.363771	3.17207e-17	-0.148733	-0.214686	-0.0659526	0.13179	0.280524	-0.662524	-0.513791	0.748998	0.897731	-0.173566	-0.0248331	-0.513819	-0.365086	-0.717398	-0.568665	-0.151891	-0.00315779	-0.274518	-0.125785	0.532544	0.681278	0.0192263	0.0192263	-0.117786	0.0309469	-0.361793	-0.213059	0.00471734	0.153451	-0.334311	-0.185577	-0.104429	0.0443048	-0.681933
ASB13	6.16604	-0.443659	6.61081	0.00112091	6.93045	0.320754	6.40231	-0.207384	6.45276	-0.156938	6.75889	0.149193	6.94661	0.336913	-2.53765e-16	6.60969	6.51929	-0.0903997	6.67898	0.0692909	6.93517	0.325475	6.94725	0.337556	6.85489	0.245198	6.54353	-0.0661678	6.84484	0.235143	6.5587	-0.0509928	6.09608	-0.513617	6.6744	0.0647074	0.0556194	0.0556194	6.58225	-0.0274472	6.741	0.131307	6.52572	-0.0839704	6.61536	0.00566964	6.85952	0.249822	5.83875
ASB14	1.75225	0.321543	1.90237	0.471658	1.08231	-0.348401	0.828772	-0.601938	1.18384	-0.246872	1.47335	0.0426377	1.79208	0.361373	-4.7581e-17	1.43071	1.89007	0.459365	1.94514	0.514427	1.42094	-0.00976886	1.07177	-0.358935	1.52842	0.0977087	1.00393	-0.426781	1.60195	0.171237	1.63887	0.208159	1.47271	0.0420018	1.73698	0.306267	0.100368	0.100368	1.26685	-0.16386	1.75137	0.320664	0.703402	-0.727308	1.20047	-0.230238	1.51023	0.0795237	1.09685
ASB15	-1.95898	-0.311377	-1.74455	-0.0969435	-1.72791	-0.0803081	-1.10782	0.539783	-1.76899	-0.121384	-1.65937	-0.0117658	-1.56561	0.0819952	3.17207e-17	-1.64761	-1.19753	0.450071	-1.51983	0.12778	-1.30119	0.346417	-0.928114	0.719492	-1.13971	0.507896	-1.98882	-0.341217	-1.88946	-0.241857	-1.94156	-0.293953	-1.24767	0.399936	-1.95405	-0.30644	0.136813	0.136813	-1.732	-0.0843951	-2.07289	-0.425286	-2.61597	-0.968365	-1.35199	0.295614	-2.26316	-0.615558	-1.71609
ASB16	1.35884	0.00927535	1.57676	0.227199	1.42397	0.0744109	1.1258	-0.223761	0.876067	-0.473496	1.25909	-0.0904691	1.8264	0.476841	-1.42743e-16	1.34956	1.94679	0.597227	0.903366	-0.446197	1.90445	0.554887	1.00368	-0.345885	1.82056	0.470995	2.17708	0.827518	1.24316	-0.106398	1.99461	0.645047	0.808226	-0.541337	0.929978	-0.419585	0.123627	0.123627	1.00224	-0.347318	1.55823	0.20867	0.833388	-0.516175	0.721727	-0.627836	1.74463	0.395072	0.809775
ASB17	2.93274	0.0386467	2.56727	-0.326828	2.64175	-0.252352	3.0952	0.201103	3.18247	0.288375	2.85392	-0.0401763	2.98533	0.0912311	-4.44089e-16	2.8941	2.75507	-0.13903	3.47291	0.578814	2.71897	-0.175133	2.70458	-0.189518	2.87991	-0.0141855	1.99336	-0.900742	3.06566	0.171562	2.92543	0.0313299	3.2383	0.3442	3.08915	0.19505	-0.00976518	-0.00976518	2.85286	-0.0412429	2.98213	0.0880276	2.86006	-0.0340417	2.99952	0.105419	2.934	0.039907	2.49068
ASB2	4.08917	0.588046	3.52065	0.0195276	3.49132	-0.00980721	3.22373	-0.277391	3.21395	-0.287171	3.15725	-0.343869	3.81179	0.310664	-6.34413e-17	3.50112	3.02976	-0.471364	3.34135	-0.159773	2.93869	-0.562435	3.63288	0.131762	3.08722	-0.413899	3.65416	0.153039	4.07156	0.570442	3.65581	0.154685	4.08038	0.579258	3.62212	0.120997	0.0102712	0.0102712	3.57251	0.0713905	3.8275	0.326376	3.34233	-0.158792	3.09034	-0.410783	4.14689	0.645766	2.98414
ASB4	2.16671	0.282004	1.6746	-0.210102	2.1278	0.243102	1.92431	0.0396081	1.60528	-0.279418	1.90477	0.0200633	1.78944	-0.0952585	3.17207e-17	1.8847	1.66954	-0.215165	1.51421	-0.370492	2.2383	0.353595	2.15984	0.27514	1.60429	-0.280412	2.09176	0.207062	2.02233	0.137632	1.80076	-0.0839376	1.81783	-0.066868	1.67694	-0.207758	-0.0251204	-0.0251204	1.88383	-0.000870046	1.88855	0.00385045	1.70771	-0.176987	1.91992	0.0352165	2.23668	0.351978	2.13286
ASB5	2.36588	0.18721	2.12731	-0.0513549	2.05713	-0.121538	2.10258	-0.0760852	2.349	0.17033	2.05836	-0.120304	2.19041	0.0117421	-2.53765e-16	2.17867	1.76347	-0.415193	1.78942	-0.389249	2.56144	0.382775	2.46725	0.288586	1.91515	-0.263517	2.05572	-0.12295	2.60833	0.429666	2.40729	0.228619	2.38153	0.202859	2.10851	-0.0701589	0.0271437	0.0271437	1.91277	-0.265898	2.48935	0.310681	2.37495	0.196279	1.98633	-0.192332	2.00034	-0.178325	2.32335
ASB6	6.14874	0.19289	5.55344	-0.40241	6.04477	0.0889145	5.84738	-0.108472	5.90647	-0.0493822	5.77116	-0.184693	6.41901	0.463153	7.61296e-16	5.95585	6.08225	0.1264	5.54131	-0.41454	6.02619	0.0703394	6.31799	0.362134	6.0555	0.0996437	5.82754	-0.128316	5.8822	-0.0736536	5.7438	-0.21205	5.95511	-0.000744594	6.17133	0.21548	0.00446925	0.00446925	6.07991	0.124058	5.46697	-0.488884	6.30883	0.352978	5.5217	-0.434149	5.96791	0.0120627	6.21599
ASB7	5.67381	-0.218151	5.93704	0.0450802	5.88328	-0.0086822	5.75078	-0.14118	5.93814	0.0461724	6.20479	0.312828	5.8559	-0.0360665	-6.34413e-16	5.89196	5.85777	-0.0341982	5.52925	-0.362716	5.91783	0.0258685	5.79226	-0.0997082	6.12417	0.232205	5.94276	0.0507945	6.11468	0.222719	5.59122	-0.300742	5.637	-0.254963	6.02655	0.134584	-0.0386157	-0.0386157	5.86895	-0.0230148	5.94322	0.0512525	5.99855	0.10659	6.08118	0.189212	5.85238	-0.0395829	5.98356
ASB8	8.26815	0.312752	8.26874	0.31334	7.59936	-0.35604	7.80839	-0.147007	7.92337	-0.0320269	7.95038	-0.00502186	7.8694	-0.0859963	-6.34413e-16	7.9554	7.91836	-0.0370375	8.00152	0.0461238	8.00811	0.0527128	7.48822	-0.46718	8.25989	0.304493	7.63114	-0.324259	7.66846	-0.286943	7.9845	0.0291007	8.01815	0.0627474	7.80801	-0.147391	-0.0767633	-0.0767633	7.82054	-0.134856	8.10662	0.15122	7.99473	0.0393329	8.09309	0.137687	8.23802	0.282624	8.37691
ASB9	3.64868	-0.103871	3.76809	0.0155475	3.81106	0.058517	3.8965	0.143954	3.54156	-0.21099	3.96153	0.208986	3.6404	-0.112143	-2.53765e-16	3.75255	4.22811	0.475567	3.72508	-0.0274665	3.88759	0.135041	3.54879	-0.203755	3.46881	-0.283734	4.28015	0.527605	3.54084	-0.211708	3.54432	-0.208227	3.75743	0.00488752	3.50952	-0.243023	-0.00348131	-0.00348131	3.46622	-0.28633	3.84571	0.0931642	3.24751	-0.505038	4.17949	0.426943	3.97159	0.219038	3.76921
ASCC1	6.66165	-0.464366	7.07326	-0.0527613	7.60703	0.481015	6.92713	-0.198883	7.21275	0.0867351	6.95594	-0.170073	7.44435	0.318334	1.26883e-16	7.12602	7.07135	-0.0546647	7.41712	0.291106	7.00238	-0.123638	7.30999	0.183973	7.24062	0.114601	7.4001	0.274088	7.57865	0.452634	7.16609	0.0400684	6.42252	-0.703493	6.93774	-0.188281	0.0286393	0.0286393	6.99913	-0.126882	6.92257	-0.203446	7.04485	-0.0811667	6.8584	-0.267615	7.29867	0.172652	6.87139
ASCC2	11.5694	1.01062	10.6068	0.0479753	9.54701	-1.01182	11.3063	0.747432	10.9926	0.433789	9.47898	-1.07985	10.4107	-0.148149	2.53765e-16	10.5588	9.65298	-0.90585	11.4542	0.895397	10.7256	0.166786	11.2781	0.719234	8.6017	-1.95713	11.7307	1.17191	11.0522	0.493337	10.9783	0.419516	10.4412	-0.117648	10.1777	-0.381151	0.0504397	0.0504397	10.6033	0.0444784	11.265	0.706156	9.9578	-0.601026	10.3319	-0.226962	10.0646	-0.494218	10.5223
ASCC3	5.36677	-0.39092	6.07956	0.321866	5.77739	0.0196999	5.71753	-0.0401656	6.10585	0.348161	6.00976	0.252064	5.24699	-0.510705	5.07531e-16	5.75769	5.90634	0.148642	5.32712	-0.430574	5.64288	-0.114813	5.97199	0.214295	5.90037	0.142677	6.29416	0.536467	6.35535	0.597653	5.24672	-0.510971	5.74475	-0.0129479	5.66416	-0.0935374	0.0476891	0.0476891	5.49204	-0.265652	5.44669	-0.311008	5.58601	-0.171685	6.1764	0.41871	5.95282	0.195126	5.46604
ASCL1	0.742107	-0.102425	0.219522	-0.625011	1.26323	0.418698	0.872908	0.0283758	0.948998	0.104465	0.679809	-0.164723	1.18515	0.340621	-1.74464e-16	0.844533	0.529414	-0.315119	0.943876	0.0993431	0.277912	-0.566621	0.437594	-0.406938	0.989452	0.144919	0.323356	-0.521177	0.759835	-0.0846972	0.990611	0.146078	1.06356	0.219025	1.05167	0.207141	-0.107805	-0.107805	0.766983	-0.0775495	1.26719	0.422656	0.311767	-0.532766	0.633735	-0.210797	1.22873	0.384197	1.42115
ASCL2	3.20743	-0.880061	3.93733	-0.150159	5.26932	1.18183	4.67684	0.589346	2.90665	-1.18084	4.29177	0.204281	4.32308	0.235594	0	4.08749	4.53281	0.445315	3.51336	-0.574134	4.33792	0.250432	5.97023	1.88274	3.61519	-0.472296	4.10679	0.0193006	3.13355	-0.953937	3.04669	-1.0408	2.82873	-1.25876	4.66805	0.580559	-0.112158	-0.112158	4.4844	0.396907	5.32133	1.23384	4.4495	0.362013	4.07127	-0.016219	2.84003	-1.24746	4.33536
ASCL3	3.39181	0.298545	3.32765	0.234381	3.09017	-0.00309372	2.89208	-0.201187	3.19545	0.102185	2.77441	-0.318852	2.98129	-0.111978	6.34413e-17	3.09327	2.98001	-0.113261	2.8361	-0.257165	2.83643	-0.256836	2.96305	-0.130219	3.64153	0.548264	3.34957	0.256305	2.85604	-0.23723	3.6841	0.590829	3.06431	-0.0289558	3.16277	0.0695014	0.0441232	0.0441232	3.54216	0.448895	2.43201	-0.661258	3.01096	-0.08231	2.81843	-0.274841	3.34396	0.250693	3.76927
ASF1A	8.07632	0.526641	7.77391	0.22423	7.31704	-0.232638	7.25466	-0.295018	7.67369	0.124008	8.1721	0.622419	6.58004	-0.969642	1.01506e-15	7.54968	8.25614	0.706458	7.06488	-0.484802	7.19083	-0.358848	7.74435	0.194671	7.50142	-0.0482566	8.17751	0.627834	8.33209	0.782417	6.69534	-0.854335	7.33799	-0.211691	8.10152	0.551841	0.0905288	0.0905288	7.80959	0.259909	7.50777	-0.0419083	6.8492	-0.700478	7.30587	-0.243805	7.73874	0.189063	7.56715
ASF1B	5.91501	-0.665915	6.1309	-0.450023	7.44116	0.860232	6.79517	0.214244	6.54601	-0.0349117	6.00029	-0.580636	7.23794	0.657009	2.53765e-16	6.58093	5.74461	-0.836314	6.87047	0.28954	6.24956	-0.331361	5.66128	-0.919647	5.85901	-0.721912	6.51982	-0.0611106	6.25558	-0.325351	5.39645	-1.18447	6.85769	0.276759	7.05649	0.475566	-0.33383	-0.33383	6.9534	0.372475	7.17076	0.589838	7.61214	1.03121	6.53256	-0.0483696	6.82932	0.248395	7.2566
ASGR1	7.43247	0.0533161	7.61796	0.23881	6.29518	-1.08397	7.00761	-0.37154	7.22076	-0.158393	7.92285	0.543697	8.15723	0.778084	-3.80648e-16	7.37915	7.38998	0.0108258	7.95314	0.573989	7.92341	0.544257	6.71453	-0.664617	8.342	0.96285	7.23935	-0.139799	5.8613	-1.51785	7.38896	0.00980777	7.31837	-0.0607766	7.38806	0.008909	-0.0272409	-0.0272409	7.45477	0.0756192	7.57241	0.193257	6.76893	-0.610215	8.21292	0.833774	7.64761	0.268459	7.10889
ASGR2	6.69025	0.13553	6.25036	-0.304361	6.72642	0.171694	6.26934	-0.285387	5.74974	-0.80498	6.4251	-0.129625	7.77185	1.21713	-5.07531e-16	6.55472	6.43027	-0.124459	7.88123	1.3265	7.06623	0.51151	6.35354	-0.201187	7.9317	1.37698	6.45203	-0.102699	6.00812	-0.546604	6.66354	0.108817	6.85493	0.300205	6.38087	-0.173852	0.247521	0.247521	6.12505	-0.429672	5.9976	-0.557127	5.88362	-0.671101	7.98498	1.43026	6.20046	-0.354262	5.29782
ASH1L	6.82212	-0.139947	6.79727	-0.164802	7.17992	0.217851	7.03751	0.0754416	7.07521	0.113136	6.91181	-0.0502645	6.91066	-0.0514151	5.07531e-16	6.96207	6.69573	-0.266341	7.32229	0.360218	6.90488	-0.0571912	7.07732	0.115247	7.01793	0.0558557	7.09906	0.136988	7.18815	0.226078	6.93153	-0.0305446	6.72199	-0.240083	6.81833	-0.14374	0.0156487	0.0156487	6.78068	-0.181391	6.93748	-0.0245891	7.02627	0.0642025	6.85334	-0.108728	6.96418	0.00210825	6.81829
ASH2L	8.01065	-0.421548	8.72448	0.292287	8.50799	0.0757904	8.65199	0.219797	8.27716	-0.155041	8.5243	0.0921038	8.32881	-0.103389	-2.28389e-15	8.4322	8.32895	-0.103246	8.70521	0.273014	8.34619	-0.0860065	8.59097	0.158771	8.6155	0.183302	8.55728	0.12508	8.69634	0.264145	8.23203	-0.200163	8.52099	0.0887946	8.07784	-0.354354	0.0349337	0.0349337	8.22098	-0.211214	8.11089	-0.321306	8.51372	0.0815214	8.84916	0.416964	8.35822	-0.0739786	8.16417
ASIP	0.657181	-0.669715	1.35771	0.0308106	1.89087	0.56397	1.26384	-0.0630589	2.18633	0.859435	1.20018	-0.126718	0.732172	-0.594724	2.06184e-16	1.3269	1.75984	0.432941	0.786183	-0.540714	0.380575	-0.946322	2.55168	1.22478	1.16483	-0.162066	1.07691	-0.249985	1.38997	0.0630692	1.10938	-0.217517	0.649297	-0.6776	2.25503	0.928138	-0.0145273	-0.0145273	1.03203	-0.294863	0.983926	-0.342971	1.54503	0.218129	1.33347	0.00657162	1.58337	0.256475	0.938291
ASL	6.04082	-0.117329	5.93157	-0.22657	6.24729	0.0891421	6.09528	-0.0628613	5.99561	-0.162532	6.08943	-0.0687103	6.70701	0.54886	1.26883e-16	6.15814	5.9383	-0.219843	6.14455	-0.0135985	6.30385	0.145704	6.16413	0.00598125	6.25753	0.0993804	5.8623	-0.295848	6.04389	-0.114258	6.07553	-0.0826125	6.45837	0.300229	6.38892	0.230771	0.00559055	0.00559055	6.28163	0.123481	5.752	-0.406149	6.73415	0.576009	5.99874	-0.159402	5.97563	-0.18252	6.17265
ASMT	2.386	-0.231767	2.38472	-0.233046	2.85674	0.238976	2.57787	-0.0398928	2.58084	-0.0369267	3.02397	0.406199	2.51422	-0.103544	-3.17207e-16	2.61777	3.42818	0.810413	2.35881	-0.258958	2.51148	-0.106287	2.77574	0.157971	2.46581	-0.151954	2.67813	0.0603655	2.28962	-0.328142	2.62777	0.0100002	2.02035	-0.597421	3.06095	0.443188	0.00391771	0.00391771	2.10515	-0.512619	3.12626	0.508494	2.67782	0.060056	2.60495	-0.0128162	2.50143	-0.116335	2.82105
ASMTL	7.16538	-0.0450952	7.30401	0.0935349	7.45422	0.243744	6.96504	-0.245429	7.26917	0.0586982	6.5729	-0.637578	7.7426	0.532125	-6.34413e-16	7.21047	6.9463	-0.264169	7.21894	0.00846688	7.29443	0.0839557	7.76561	0.555135	6.95302	-0.257454	7.34579	0.135319	7.52266	0.312187	7.0649	-0.145574	7.18931	-0.0211594	7.32164	0.111164	0.051787	0.051787	7.18651	-0.023967	7.50734	0.29687	7.68781	0.477337	6.28059	-0.929881	6.9755	-0.234975	6.89205
ASNA1	6.44987	0.024082	6.56171	0.135927	6.35568	-0.0701048	6.16355	-0.26223	6.23284	-0.192943	6.72831	0.302524	6.48853	0.0627444	-6.34413e-16	6.42578	6.35338	-0.0724062	6.12858	-0.297202	6.21152	-0.214265	7.06028	0.634492	6.18903	-0.236751	6.48746	0.0616796	6.18627	-0.239513	6.35499	-0.0707946	6.19376	-0.232024	6.55769	0.131911	-0.0534875	-0.0534875	6.22088	-0.204907	6.63911	0.213326	6.65207	0.226289	6.93065	0.504865	6.58876	0.16298	6.11131
ASNS	3.28242	-0.145995	3.58324	0.154833	3.37525	-0.0531617	2.76986	-0.658546	3.79084	0.362435	3.59241	0.163998	3.60485	0.176436	-8.24737e-16	3.42841	4.34478	0.916366	2.16675	-1.26166	3.20408	-0.224326	3.90144	0.47303	3.46598	0.0375688	3.89387	0.465456	4.53564	1.10723	3.47309	0.0446775	3.05284	-0.375566	3.39271	-0.0356995	0.114708	0.114708	3.33805	-0.0903648	3.70382	0.275409	3.72089	0.29248	2.89407	-0.534342	3.21375	-0.214661	2.59428
ASNSD1	9.49988	0.57839	9.00961	0.0881167	8.81014	-0.111353	8.81407	-0.10742	8.84618	-0.0753145	9.375	0.453507	8.09556	-0.825926	7.61296e-16	8.92149	9.16558	0.244094	9.21322	0.291732	8.65435	-0.267142	8.464	-0.457486	8.59236	-0.329129	9.16499	0.243495	9.31467	0.393183	8.44743	-0.474063	7.9971	-0.924388	9.43093	0.509438	-0.0770266	-0.0770266	9.18496	0.263467	8.92179	0.000297625	8.83212	-0.0893673	8.78038	-0.141114	9.23568	0.314185	9.52596
ASPA	-0.425936	-0.0638778	-0.13452	0.227538	-0.362502	-0.000444301	0.123252	0.48531	-0.308483	0.053575	-0.65815	-0.296092	-0.768066	-0.406009	-3.17207e-17	-0.362058	-0.51517	-0.153112	-0.657894	-0.295837	-1.04601	-0.683951	0.303896	0.665954	-0.539929	-0.177872	-0.640612	-0.278554	-0.160547	0.201511	-0.299855	0.0622026	-0.407069	-0.0450108	-0.187352	0.174706	-0.0529964	-0.0529964	0.576096	0.938154	-0.430402	-0.0683445	-0.368868	-0.00681003	-0.786354	-0.424296	-0.322126	0.0399314	-0.561136
ASPH	3.74233	-0.0884832	3.82429	-0.00651541	3.91999	0.0891821	3.62371	-0.2071	3.73738	-0.0934324	3.86847	0.0376569	4.0995	0.268692	-1.90324e-16	3.83081	3.6087	-0.22211	4.17814	0.347334	3.7824	-0.0484121	3.36416	-0.466647	4.54095	0.710143	3.44892	-0.381893	3.21155	-0.619257	3.914	0.0831902	4.15404	0.323227	3.3642	-0.466612	-0.0741035	-0.0741035	3.94985	0.119037	3.66862	-0.162191	3.82471	-0.00610196	3.8804	0.0495884	4.10227	0.271465	4.3718
ASPHD1	1.53401	-0.203646	1.61585	-0.121807	1.71016	-0.0274989	1.95192	0.214263	1.94928	0.211625	1.77551	0.0378451	1.62688	-0.110781	-9.5162e-17	1.73766	1.72391	-0.0137462	1.61867	-0.118994	1.64923	-0.0884278	1.97624	0.238581	1.46413	-0.273532	1.8226	0.0849435	1.58087	-0.156792	1.41055	-0.327111	2.08919	0.351529	1.90764	0.169981	-0.0133569	-0.0133569	2.01127	0.273605	1.85635	0.11869	1.41108	-0.32658	1.63966	-0.0979973	1.79	0.0523403	1.66652
ASPHD2	6.13468	-0.426801	6.47164	-0.0898402	6.60121	0.0397296	6.70412	0.14264	6.45406	-0.107427	6.36026	-0.201225	7.2044	0.642923	0	6.56148	6.26939	-0.292096	6.70459	0.143109	6.73733	0.175851	7.09116	0.529682	6.77248	0.210994	6.2988	-0.26268	6.4419	-0.119578	6.82224	0.260754	6.77342	0.211937	5.88874	-0.672741	0.0185231	0.0185231	5.98192	-0.579561	6.46572	-0.0957659	6.73012	0.16864	6.66799	0.106506	6.36442	-0.197059	6.44947
ASPM	3.32223	-0.693339	4.11309	0.0975168	4.49454	0.478968	3.95268	-0.0628889	4.25803	0.242462	4.35057	0.334997	3.61786	-0.397716	4.44089e-16	4.01557	4.33319	0.317621	3.32913	-0.686443	4.17681	0.16124	3.69078	-0.324795	4.23335	0.217775	4.91431	0.898737	4.38593	0.370362	3.1145	-0.90107	4.41	0.394427	3.88719	-0.128381	0.0319471	0.0319471	4.14234	0.126771	3.80845	-0.207122	3.57553	-0.440044	4.26395	0.248377	4.19644	0.180866	3.50045
ASPN	0.521472	0.279673	0.182748	-0.0590512	0.0860962	-0.155703	-0.140053	-0.381852	0.432164	0.190365	0.381431	0.139632	0.228734	-0.0130648	1.18952e-17	0.241799	0.0919216	-0.149877	0.545117	0.303318	-0.0864245	-0.328224	0.0878236	-0.153975	-0.0585479	-0.300347	-0.0540305	-0.29583	0.675052	0.433253	0.0945058	-0.147293	0.54011	0.298311	0.200159	-0.0416401	-0.0382304	-0.0382304	0.533211	0.291412	-0.0460834	-0.287882	0.189649	-0.05215	0.368215	0.126416	0.47614	0.234341	0.143459
ASPSCR1	4.25112	-0.409492	4.63428	-0.0263243	4.77786	0.117252	4.45312	-0.207487	4.20902	-0.451593	4.59014	-0.0704738	5.70873	1.04812	3.80648e-16	4.66061	4.23658	-0.424033	4.21438	-0.446231	5.28444	0.623835	6.24667	1.58606	4.60846	-0.0521478	4.84779	0.187179	5.59737	0.936762	3.43283	-1.22778	3.87048	-0.790134	5.06132	0.400709	0.0794215	0.0794215	4.39622	-0.26439	4.64201	-0.0185954	4.9877	0.327088	4.64017	-0.0204419	4.43232	-0.228293	4.19405
ASRGL1	5.3528	-0.505245	5.98335	0.125296	6.02695	0.168895	5.60016	-0.257894	5.78744	-0.0706075	6.12098	0.262931	6.13467	0.276624	-2.53765e-16	5.85805	6.1298	0.271749	5.698	-0.16005	6.09955	0.241503	5.75433	-0.103718	5.82345	-0.0345997	6.14918	0.291134	5.67274	-0.18531	5.50716	-0.350889	6.2523	0.394252	5.78403	-0.0740167	0.0290054	0.0290054	5.29767	-0.560377	6.15084	0.292788	5.92315	0.0651049	6.18654	0.328493	5.48485	-0.373204	5.61276
ASTE1	6.77336	-0.0680255	7.0387	0.197316	6.63843	-0.202963	6.37158	-0.469809	6.81049	-0.030894	7.3841	0.54271	6.87305	0.031666	1.64947e-15	6.84139	7.14224	0.300847	6.45766	-0.383729	6.7048	-0.136585	6.93072	0.0893305	7.08914	0.247753	7.13645	0.295062	7.41161	0.570224	6.082	-0.759385	6.49593	-0.345456	7.07649	0.235107	0.0113168	0.0113168	6.68822	-0.15317	6.52825	-0.313135	6.96862	0.127234	6.98359	0.142199	6.75606	-0.0853245	7.18866
ASTN2	3.22976	-0.171106	3.52	0.119131	3.28822	-0.112652	3.31114	-0.0897348	3.45811	0.0572411	3.91065	0.50978	3.08821	-0.312659	-1.26883e-16	3.40087	3.55486	0.153986	2.82373	-0.577139	3.77948	0.378608	3.85285	0.451978	3.6044	0.203526	3.57683	0.17596	3.64585	0.244983	3.19974	-0.201132	3.05476	-0.346116	3.30331	-0.0975595	0.0387095	0.0387095	2.90948	-0.491389	3.20764	-0.19323	3.63868	0.237808	3.37429	-0.0265799	3.7913	0.390429	3.40003
ASXL1	7.10894	0.249001	6.90813	0.0481922	6.79455	-0.0653937	6.92184	0.0619016	6.89926	0.0393127	6.95833	0.0983884	6.42854	-0.431402	2.53765e-16	6.85994	7.1911	0.331162	6.39804	-0.461904	6.81414	-0.0457999	7.07658	0.216633	6.52305	-0.336891	6.83155	-0.0283959	7.09587	0.235923	7.03844	0.178496	6.71464	-0.1453	6.91469	0.0547455	-0.000133214	-0.000133214	7.04597	0.186027	6.68787	-0.172072	6.77014	-0.0898014	6.67889	-0.181056	6.99074	0.130801	6.89665
ASXL2	6.97247	-0.300782	7.40502	0.131762	7.16047	-0.112779	6.93117	-0.342087	7.54793	0.27468	7.26686	-0.00639756	7.62886	0.355602	-1.26883e-16	7.27325	7.15323	-0.120027	6.86084	-0.41241	7.35436	0.0811049	7.29111	0.017853	7.19097	-0.0822797	7.63814	0.364888	7.44692	0.17367	7.64579	0.372535	7.67928	0.40603	7.17982	-0.0934287	0.0707935	0.0707935	7.01231	-0.260939	6.77678	-0.496474	7.39658	0.123326	7.34686	0.0736086	7.21157	-0.0616865	7.1182
ASZ1	1.0992	0.113956	0.644241	-0.341001	1.09331	0.108073	1.00231	0.0170658	1.08055	0.0953062	0.891798	-0.0934442	1.08529	0.100044	1.11022e-16	0.985242	0.824195	-0.161047	0.604917	-0.380325	1.02655	0.0413132	0.510272	-0.474969	1.26429	0.279052	1.17783	0.19259	0.402946	-0.582296	1.32746	0.342218	1.15642	0.171176	0.911411	-0.0738307	-0.0646118	-0.0646118	1.2004	0.215156	1.10125	0.116007	1.21148	0.226242	1.25117	0.26593	1.1384	0.153157	0.675788
ATAD1	6.9596	-0.0363426	7.21463	0.218685	6.92618	-0.0697708	7.02043	0.0244852	7.01613	0.0201854	7.28798	0.29203	6.54668	-0.449272	2.53765e-16	6.99595	7.38231	0.386358	6.69682	-0.299131	6.77399	-0.221954	6.97905	-0.0169003	7.0553	0.0593511	7.38116	0.38521	6.99387	-0.0020751	7.36607	0.370121	7.05203	0.0560868	7.02669	0.0307458	0.0747811	0.0747811	6.87818	-0.117766	6.80927	-0.186681	6.77849	-0.21746	6.84674	-0.149209	7.09733	0.101387	6.90198
ATAD2	5.33824	-0.162588	5.6925	0.191664	5.55713	0.0562939	5.28911	-0.211727	5.81671	0.315877	5.72731	0.22648	5.08483	-0.415999	5.07531e-16	5.50083	5.77609	0.275257	5.40997	-0.0908588	5.45067	-0.0501672	5.89863	0.397793	5.49438	-0.00645363	5.73329	0.232456	5.63676	0.135931	5.20372	-0.297107	5.55922	0.0583858	5.44053	-0.060298	0.0594938	0.0594938	5.44863	-0.0522064	5.21776	-0.283074	5.3607	-0.140135	5.79531	0.294477	5.64383	0.142993	4.94137
ATAD3A	5.16723	-0.417852	5.59011	0.00502421	5.68167	0.0965842	5.31425	-0.270826	5.52835	-0.056728	5.59249	0.00740754	6.22147	0.63639	-3.80648e-16	5.58508	5.76959	0.184511	5.41155	-0.173534	5.61318	0.0281014	6.13036	0.545276	5.72189	0.136805	5.96283	0.377751	6.00854	0.423458	5.22336	-0.361719	5.14279	-0.442292	5.71896	0.133882	0.085224	0.085224	5.49599	-0.0890882	5.1674	-0.417677	5.42554	-0.159537	5.45687	-0.128213	5.34038	-0.244703	5.61984
ATAD3B	4.35124	-0.176301	4.54063	0.0130836	4.49752	-0.0300278	4.33732	-0.190226	5.1063	0.578753	4.14608	-0.381467	4.71373	0.186187	5.07531e-16	4.52755	4.35091	-0.176633	4.3106	-0.21695	4.37698	-0.150563	4.76675	0.239207	4.38459	-0.142955	4.3542	-0.173345	4.83102	0.303475	5.38391	0.856367	4.5474	0.0198544	4.24868	-0.278869	0.0279588	0.0279588	4.36316	-0.164382	4.10099	-0.426558	4.31182	-0.215722	4.79834	0.270798	4.44422	-0.0833233	4.32545
ATAD3C	3.95563	0.260997	3.45219	-0.242446	4.01739	0.32276	3.61458	-0.0800558	3.46252	-0.232115	3.51146	-0.183172	3.84867	0.154032	-3.80648e-16	3.69463	3.3886	-0.306032	3.6513	-0.0433307	3.54382	-0.150816	3.92088	0.22625	3.88825	0.193616	3.26709	-0.427546	3.33164	-0.362999	3.79366	0.0990293	4.07505	0.380414	4.3658	0.671163	0.0279749	0.0279749	3.08375	-0.610885	4.0794	0.384767	3.63961	-0.0550256	3.39336	-0.301273	4.14363	0.448996	3.8843
ATCAY	1.87275	-0.181886	2.17438	0.119746	2.51654	0.461905	2.0022	-0.0524372	2.21543	0.160791	1.32976	-0.724874	2.27139	0.216755	-1.58603e-16	2.05464	1.33902	-0.715622	1.6906	-0.364034	2.30712	0.252481	2.16898	0.114343	2.34793	0.293292	2.23388	0.179245	3.02491	0.970266	2.13613	0.0814907	2.03052	-0.0241186	1.60215	-0.452484	0.0334859	0.0334859	1.12995	-0.924691	1.77443	-0.28021	2.47563	0.420991	2.39249	0.337856	2.05207	-0.00256488	1.38619
ATE1	3.49482	0.0219826	3.68553	0.212693	3.50228	0.0294332	3.41599	-0.0568486	3.48583	0.0129926	3.63723	0.164387	3.0882	-0.38464	0	3.47284	3.14157	-0.331269	3.54618	0.0733421	3.05088	-0.421962	3.36391	-0.108929	3.60142	0.128582	3.76496	0.292123	3.55072	0.0778798	3.40642	-0.066418	3.25921	-0.213631	3.38155	-0.0912944	-0.0661577	-0.0661577	3.64482	0.171981	3.4556	-0.0172468	3.48251	0.00966932	3.74867	0.275827	3.69572	0.222875	3.44865
ATF1	6.44189	-0.0842116	6.98561	0.459512	6.5017	-0.0244074	6.49866	-0.027442	6.20304	-0.323067	6.74116	0.215058	6.31066	-0.215442	1.14194e-15	6.5261	6.54111	0.0150053	6.41651	-0.109597	6.65431	0.128206	6.7547	0.228595	6.96954	0.443438	6.90497	0.378868	6.66481	0.138704	6.55202	0.0259169	6.23394	-0.292166	6.51192	-0.0141829	0.0942788	0.0942788	6.41838	-0.107725	6.2879	-0.238205	6.38792	-0.138183	6.79729	0.271188	6.09994	-0.426162	6.29404
ATF2	5.67634	0.34881	5.6746	0.347067	5.36987	0.0423447	5.21391	-0.113622	4.72831	-0.599216	5.74902	0.421492	4.88065	-0.446875	2.53765e-16	5.32753	5.56709	0.239558	4.53886	-0.788671	4.85302	-0.474504	5.12302	-0.204504	5.45613	0.128606	5.59952	0.271988	5.37185	0.0443184	4.80743	-0.520098	5.66958	0.342056	5.19675	-0.130775	-0.109203	-0.109203	5.57933	0.251799	5.46722	0.139694	4.94478	-0.382746	5.98752	0.659989	5.93474	0.607216	4.87074
ATF3	3.14336	-0.459807	3.6158	0.0126321	3.49634	-0.106827	4.12763	0.524463	3.62541	0.0222433	3.45494	-0.148236	3.7587	0.155532	-1.26883e-16	3.60317	4.05131	0.448139	3.50218	-0.100988	3.94538	0.342204	3.65185	0.04868	3.62817	0.0249978	3.6217	0.0185322	3.2271	-0.376071	3.64998	0.0468088	3.25754	-0.345632	3.67566	0.0724902	0.0179162	0.0179162	3.42244	-0.180731	3.26116	-0.34201	3.39606	-0.207112	3.54104	-0.0621289	3.49872	-0.104452	3.78804
ATF4	9.31418	-0.00962612	9.4937	0.169898	9.39103	0.0672244	9.35806	0.0342508	9.29319	-0.0306154	9.54374	0.219934	8.87274	-0.451065	-1.77636e-15	9.32381	9.24805	-0.0757606	9.00438	-0.319426	9.37202	0.0482106	9.41429	0.0904825	9.44148	0.117671	9.64833	0.324527	9.46795	0.144147	8.75439	-0.569417	9.10405	-0.219754	9.3983	0.0744934	-0.0384826	-0.0384826	9.52452	0.200714	9.2116	-0.112202	9.69934	0.37553	9.45708	0.133272	9.30052	-0.0232829	9.33064
ATF5	3.49332	-0.653338	4.15192	0.00526801	3.70372	-0.442931	5.68785	1.54119	3.88554	-0.261117	3.60675	-0.539905	4.49749	0.350831	-4.44089e-16	4.14666	3.51447	-0.632189	5.24998	1.10333	4.46309	0.316432	4.87546	0.728805	3.87084	-0.275814	4.48301	0.336354	4.15872	0.0120622	4.00003	-0.146623	3.70575	-0.44091	4.07179	-0.0748618	0.0926584	0.0926584	3.45104	-0.695611	5.07379	0.927135	3.35641	-0.790241	4.09546	-0.0511945	3.09868	-1.04798	3.87823
ATF6	7.229	-0.758714	8.00438	0.0166725	8.25733	0.269621	8.30782	0.320112	7.83757	-0.150144	7.77537	-0.212344	8.50251	0.514796	3.80648e-16	7.98771	7.55909	-0.428618	8.3861	0.398393	8.19304	0.205333	7.40675	-0.580964	8.25655	0.268844	7.862	-0.12571	7.60022	-0.387487	8.77365	0.785939	8.72334	0.735631	7.7754	-0.212309	0.0659052	0.0659052	7.67397	-0.313739	7.79333	-0.194376	7.85875	-0.128963	8.18578	0.198072	8.03139	0.0436833	8.21516
ATF7	4.29168	-0.170666	4.65476	0.192414	4.38879	-0.0735479	4.34361	-0.118732	4.90124	0.438894	4.30645	-0.15589	4.34987	-0.112473	0	4.46234	4.63202	0.169681	4.35398	-0.108364	4.55972	0.0973782	4.207	-0.255339	5.07462	0.612282	4.40474	-0.0575976	4.55906	0.0967142	4.56976	0.107414	4.34535	-0.116993	4.37249	-0.0898506	0.0455325	0.0455325	4.40253	-0.0598114	4.71038	0.248041	4.90866	0.446321	4.62212	0.159783	4.12726	-0.335079	4.04458
ATF7IP	6.57938	-0.3304	6.95071	0.0409239	6.93482	0.0250402	7.1572	0.247412	6.92016	0.0103767	6.83261	-0.0771774	6.99361	0.0838245	0	6.90978	6.59361	-0.316169	7.1172	0.207414	6.70172	-0.208065	6.97545	0.0656723	6.98176	0.0719808	6.90375	-0.00603604	6.76115	-0.148631	6.8072	-0.102585	6.992	0.0822155	6.77047	-0.139309	-0.0493513	-0.0493513	6.86863	-0.0411512	7.05869	0.148912	6.84912	-0.0606627	7.23783	0.328047	6.95398	0.0441972	7.09378
ATF7IP2	5.75247	-0.662384	6.78239	0.367538	6.45761	0.0427583	6.50845	0.0935943	6.66934	0.254483	6.65679	0.241933	6.07693	-0.337923	7.61296e-16	6.41485	7.13116	0.71631	5.68226	-0.732591	6.34115	-0.0737006	6.68205	0.267195	6.15589	-0.258965	6.61797	0.203114	6.80168	0.386826	6.51277	0.0979188	5.86159	-0.553263	6.61873	0.203878	0.0256724	0.0256724	6.41297	-0.00188838	6.2328	-0.182051	6.09045	-0.324403	6.13918	-0.275672	6.64388	0.229025	6.38416
ATG10	4.38636	-0.104923	4.42144	-0.0698464	4.54541	0.0541305	4.24039	-0.250897	4.26649	-0.224792	4.18547	-0.305817	5.39343	0.902145	-2.53765e-16	4.49128	4.57302	0.0817366	4.32613	-0.165157	4.24185	-0.249436	4.15661	-0.334676	4.87882	0.387535	3.79885	-0.692439	4.12396	-0.36732	5.17431	0.683021	4.86592	0.37464	4.72629	0.235001	-0.00470942	-0.00470942	4.18542	-0.30586	3.60416	-0.88712	5.29555	0.804264	4.07079	-0.42049	4.70787	0.216587	5.13776
ATG12	8.05368	0.361668	7.70211	0.0100971	7.57968	-0.112338	7.25345	-0.438563	7.49648	-0.195534	7.91295	0.220939	7.84574	0.153731	-3.80648e-16	7.69201	7.9976	0.305591	7.44823	-0.243783	7.39234	-0.29967	7.32959	-0.362421	8.06364	0.371622	7.47158	-0.220429	7.80322	0.11121	8.04177	0.349752	7.50902	-0.182993	7.97991	0.287892	0.011677	0.011677	7.61182	-0.0801933	7.45211	-0.239907	7.67042	-0.0215952	7.43041	-0.261603	7.98557	0.293557	8.04836
ATG16L1	6.42891	0.58117	5.88059	0.0328506	6.02703	0.179288	5.35307	-0.494669	6.01636	0.168619	6.18015	0.332409	5.04807	-0.799668	-2.53765e-16	5.84774	6.86465	1.01692	5.17343	-0.67431	5.42784	-0.419901	5.92783	0.0800932	5.9129	0.0651605	5.84468	-0.0030539	6.30673	0.458997	5.27004	-0.5777	5.38708	-0.460659	6.38493	0.537196	0.00227382	0.00227382	5.99141	0.143677	5.58102	-0.266716	5.92339	0.0756486	5.45632	-0.391418	6.03173	0.183994	5.8545
ATG16L2	8.34745	-0.629989	8.36195	-0.615489	9.47657	0.499136	8.78264	-0.194793	9.21867	0.241237	8.94908	-0.02836	9.70569	0.728259	2.53765e-16	8.97744	9.154	0.176565	8.80957	-0.167865	9.06461	0.0871777	7.82935	-1.14808	8.55083	-0.426609	8.60889	-0.36855	8.27797	-0.699469	9.56276	0.585324	9.44381	0.466379	9.05214	0.0747027	-0.142043	-0.142043	9.29593	0.318493	8.74719	-0.230242	9.69137	0.71393	8.97277	-0.00466251	9.37793	0.400498	9.28801
ATG3	8.78717	0.361354	8.58565	0.159834	8.20368	-0.222137	8.62926	0.203442	8.44428	0.0184642	8.23532	-0.190499	8.09536	-0.330458	7.61296e-16	8.42582	8.42503	-0.000788649	8.966	0.540184	8.62317	0.197355	7.94721	-0.478609	8.59784	0.172019	8.28052	-0.145301	8.089	-0.336823	8.54512	0.119305	8.80462	0.378803	8.31953	-0.106287	0.0339859	0.0339859	8.46081	0.0349904	8.45301	0.0271935	8.32395	-0.101867	8.5034	0.0775866	8.41307	-0.0127491	8.39554
ATG4A	6.36343	0.121836	6.41379	0.172191	6.40935	0.167757	6.1797	-0.0618942	6.30017	0.0585724	6.34419	0.102596	5.68054	-0.561058	-1.26883e-16	6.2416	6.6936	0.452008	6.402	0.160402	6.11511	-0.126486	6.28984	0.0482473	6.41413	0.172532	6.28227	0.0406748	6.29274	0.0511427	5.638	-0.603601	6.383	0.141401	6.22784	-0.0137578	0.0322563	0.0322563	6.24929	0.00769253	6.17802	-0.0635759	5.87289	-0.368702	6.28656	0.0449636	6.23611	-0.00548994	6.22697
ATG4B	6.09254	-0.423881	6.71225	0.195821	6.59428	0.0778523	6.69585	0.179421	6.37474	-0.141689	6.44368	-0.072748	6.70165	0.185224	2.53765e-16	6.51643	5.89031	-0.62612	6.77417	0.25774	6.68516	0.168731	6.86888	0.352455	6.50202	-0.0144094	6.38394	-0.132481	6.68292	0.166498	6.2689	-0.247524	6.69579	0.179364	6.27609	-0.240338	-0.0136084	-0.0136084	6.48712	-0.0293033	6.78102	0.264595	6.67167	0.155244	6.59465	0.0782275	6.24072	-0.275703	6.38389
ATG4C	6.39277	0.175816	6.31827	0.101316	6.34656	0.129609	6.08099	-0.13596	5.96619	-0.250767	6.72902	0.512068	5.68487	-0.532081	5.07531e-16	6.21695	6.33981	0.122859	6.36716	0.150203	6.06027	-0.156682	6.39328	0.176322	6.45908	0.242126	6.5024	0.285448	6.14176	-0.0751904	5.3811	-0.835855	6.06717	-0.149782	6.29893	0.0819738	-0.0158577	-0.0158577	6.19841	-0.0185401	6.16611	-0.0508454	5.84437	-0.372582	6.50996	0.293004	6.57469	0.357737	6.12567
ATG4D	6.50396	0.174953	6.12638	-0.202628	6.51241	0.183408	6.62871	0.299704	6.2942	-0.0348038	6.08058	-0.248424	6.1568	-0.17221	-3.80648e-16	6.32901	6.47726	0.148259	6.35192	0.0229188	6.45354	0.124539	6.30497	-0.0240363	6.31686	-0.0121437	6.35144	0.0224307	6.09334	-0.235666	6.23934	-0.0896669	6.58919	0.260182	6.31204	-0.0169618	0.0199855	0.0199855	6.49429	0.165284	6.07302	-0.255982	6.66912	0.340111	6.02357	-0.305438	6.34088	0.011871	6.44231
ATG5	6.66102	-0.172449	7.07695	0.243478	6.93804	0.104566	6.61927	-0.214206	7.13437	0.300903	7.16782	0.334354	6.23682	-0.596646	-7.61296e-16	6.83347	7.48362	0.650147	6.68903	-0.144441	6.78513	-0.0483446	6.82919	-0.00428474	7.08556	0.252092	7.06829	0.234818	6.98013	0.146662	6.28708	-0.546394	6.22324	-0.61023	7.13592	0.302451	0.0232475	0.0232475	7.06726	0.233784	6.74023	-0.0932359	6.70969	-0.123776	6.7867	-0.0467744	7.0564	0.222931	6.80579
ATG7	6.2359	-0.489225	6.50835	-0.216776	6.81881	0.0936812	6.93307	0.207941	6.94631	0.221179	6.21938	-0.50575	7.41408	0.688951	-1.14194e-15	6.72513	5.95448	-0.770648	6.99006	0.26493	6.88034	0.15521	6.47993	-0.245201	7.0398	0.314667	6.50167	-0.223463	6.05735	-0.66778	7.21678	0.491653	6.97962	0.25449	6.29251	-0.432618	-0.085876	-0.085876	6.37149	-0.353641	6.89385	0.168724	7.25649	0.53136	7.17977	0.454638	6.68954	-0.0355856	6.50321
ATG9A	6.7727	-0.187393	6.65337	-0.306727	6.90692	-0.0531804	7.61205	0.651949	6.89282	-0.0672791	6.60032	-0.359781	7.28251	0.322412	-8.88178e-16	6.9601	6.81893	-0.141172	7.07495	0.114852	7.06823	0.108136	6.5653	-0.394803	6.64836	-0.311734	6.79064	-0.169457	6.84993	-0.110168	7.55905	0.598948	7.03138	0.0712861	6.72441	-0.235693	-0.0469805	-0.0469805	6.86843	-0.091667	7.02889	0.0687874	7.6512	0.6911	6.50793	-0.452172	7.27024	0.310141	6.92493
ATG9B	3.33877	0.129038	3.35622	0.146481	3.26737	0.0576326	2.48976	-0.719974	3.48973	0.279994	3.11123	-0.0985056	3.41507	0.205335	-4.44089e-16	3.20974	3.87907	0.669336	2.66167	-0.548065	3.51691	0.307173	3.81159	0.60185	2.77458	-0.435152	2.97666	-0.233079	4.06504	0.8553	2.77514	-0.4346	2.96131	-0.24843	3.09693	-0.112802	0.042153	0.042153	3.09555	-0.114188	3.3769	0.167165	3.51391	0.304175	2.50927	-0.700463	3.46306	0.25332	3.22496
ATHL1	9.07064	0.326008	7.94937	-0.795266	8.95238	0.207744	9.07339	0.328759	8.46611	-0.278525	8.0843	-0.660335	9.61625	0.871616	1.77636e-15	8.74463	8.92204	0.177406	8.4031	-0.341528	9.19928	0.454649	9.0361	0.291465	7.9952	-0.749436	9.23065	0.48602	8.15584	-0.588796	9.93886	1.19423	8.77633	0.0317026	9.30575	0.56112	0.151683	0.151683	8.61737	-0.12726	7.43921	-1.30542	8.85167	0.107038	8.82917	0.0845344	8.58851	-0.156119	8.87558
[truncated: 12,847 more rows]
[truncated: 81 more columns]
