# Supplementary material for: Differential gene expression patterns in ST-elevation Myocardial Infarction and Non-ST-elevation Myocardial Infarction
Source: Sci Rep. 2024 Feb 10;14:3424. doi: 10.1038/s41598-024-54086-w (PMC10858964; doi:10.1038/s41598-024-54086-w)
Supplement: Supplementary file 5 — Supplementary Information 5. [file 41598_2024_54086_MOESM5_ESM.xlsx]

## Sheet: Final
S5: Gene Expression in 3 MI Datasets
	C198.CTRL	GEV	C204.CTRL	GEV	C209.CTRL	GEV	C124dup.CTRL	GEV	C110.CTRL	GEV	C150.CTRL	GEV	C058.CTRL	GEV	C066.CTRL	GEV	C118.CTRL	GEV	C210.CTRL	GEV	C138dup.CTRL	GEV	C081dup.CTRL	GEV	C138.CTRL	GEV	C081.CTRL	GEV	C149.CTRL	GEV	C014.CTRL	GEV	C133.CTRL	GEV	C101.CTRL	GEV	C109.CTRL	GEV	C022.CTRL	GEV	C023.CTRL	GEV	C213.CTRL	GEV	C083.CTRL	GEV	C250.CTRL	GEV	C282.CTRL
A1BG	5.76051	-0.0214048	5.70317	-0.078747	5.77554	-0.00637434	5.66912	-0.112796	5.6189	-0.163019	5.86419	0.0822688	5.71338	-0.0685387	5.80427	0.0223499	5.80337	0.0214551	5.61521	-0.166704	5.80187	0.0199536	5.72647	-0.0554456	5.67282	-0.109096	5.71933	-0.0625862	5.77232	-0.00959485	5.81373	0.0318099	5.87773	0.0958085	5.86635	0.08443	5.80377	0.0218543	5.63319	-0.14873	5.83582	0.0539031	5.83089	0.048974	5.90181	0.119887	5.71826	-0.0636576	5.78021
A2M	5.7136	-0.026303	5.76352	0.0236129	5.81009	0.0701829	5.72357	-0.0163295	5.75351	0.0136109	5.71684	-0.0230604	6.01489	0.274986	5.94449	0.204587	5.98703	0.247132	5.54882	-0.191087	5.83548	0.0955824	5.80187	0.0619697	5.73723	-0.002674	5.79755	0.0576501	5.79174	0.0518375	5.61673	-0.123173	5.6835	-0.0564	5.64732	-0.0925822	5.64249	-0.0974133	5.76444	0.0245361	5.57184	-0.168058	5.84342	0.103518	5.65042	-0.0894836	5.62165	-0.118249	5.80331
A2ML1	5.84925	-0.129094	5.99994	0.0216015	5.99955	0.0212049	6.0571	0.0787581	6.16272	0.184382	5.9923	0.013957	6.1456	0.16726	6.05766	0.0793163	6.03846	0.0601152	5.88434	-0.0940036	5.8942	-0.0841421	6.15093	0.172589	5.97213	-0.00621568	5.98817	0.00982597	5.8529	-0.125447	5.93425	-0.044092	5.86512	-0.113224	6.04063	0.062285	5.93183	-0.0465153	5.89305	-0.0852962	5.73948	-0.238861	5.81879	-0.15955	5.7721	-0.206238	5.8867	-0.0916449	6.0893
A4GALT	5.83008	-0.0505563	6.01763	0.136987	5.97678	0.0961362	5.76786	-0.11278	5.9005	0.0198639	5.89589	0.0152451	5.80954	-0.0710982	5.76164	-0.119004	5.74944	-0.131196	5.7528	-0.127841	5.74223	-0.138409	5.73228	-0.148365	5.6888	-0.191836	5.76779	-0.112852	5.94145	0.0608116	5.94035	0.0597056	5.91962	0.0389768	5.94261	0.0619689	6.06767	0.187025	6.04642	0.165775	5.64743	-0.233209	5.84009	-0.0405544	5.87914	-0.0015012	5.86913	-0.0115126	5.80704
A4GNT	6.01701	-0.0481346	5.97135	-0.0937956	5.9334	-0.131747	5.92149	-0.143652	5.97893	-0.0862136	6.00216	-0.0629878	5.98117	-0.0839713	6.11773	0.0525891	5.91193	-0.153215	5.81405	-0.2511	6.04029	-0.0248527	5.97517	-0.08998	6.03373	-0.0314153	6.1231	0.0579583	5.9924	-0.0727478	6.11046	0.0453159	6.03984	-0.0253068	5.92101	-0.144134	6.12021	0.0550676	6.05062	-0.0145265	5.81208	-0.253069	6.03036	-0.034789	6.07753	0.0123838	6.10291	0.0377602	5.9828
AAAS	6.3656	-0.0615045	6.4172	-0.00990203	6.41646	-0.0106485	6.866	0.438889	6.52825	0.101145	6.6963	0.269195	6.74717	0.320065	6.52958	0.102476	6.04379	-0.38332	6.62803	0.200922	6.08552	-0.34159	6.33109	-0.0960163	6.24201	-0.185098	6.31511	-0.111998	5.89305	-0.53406	5.96192	-0.465189	6.26779	-0.159321	6.31599	-0.11112	6.14708	-0.280025	6.45776	0.0306504	6.44992	0.0228137	6.32762	-0.0994852	6.23066	-0.196447	6.56979	0.142688	6.51101
AACS	6.37696	-0.240372	6.43532	-0.182014	6.42322	-0.194117	6.46615	-0.151181	6.57502	-0.0423148	6.54048	-0.0768576	6.51755	-0.0997885	6.7717	0.154371	6.56806	-0.0492711	6.7177	0.100363	6.55588	-0.0614515	6.7146	0.0972684	6.59707	-0.0202665	6.59232	-0.0250105	6.23986	-0.377471	6.36018	-0.257156	6.63961	0.0222782	6.43764	-0.179693	6.57573	-0.0416085	6.54587	-0.0714605	6.60092	-0.0164185	6.60592	-0.0114132	6.50526	-0.112073	6.66431	0.0469777	6.57396
AADAC	5.79787	0.0231278	5.78053	0.00578361	5.83043	0.0556817	5.66803	-0.106713	5.78782	0.0130715	5.80297	0.0282241	5.77641	0.00166393	5.82557	0.0508292	5.66492	-0.109825	5.7128	-0.0619487	5.7387	-0.0360485	5.71168	-0.0630674	5.82555	0.0508013	5.77166	-0.00308236	5.75197	-0.0227774	5.70273	-0.07202	5.76601	-0.00873948	6.01169	0.236949	5.72895	-0.0457985	5.63559	-0.139154	5.87917	0.104429	5.71125	-0.0634966	5.78996	0.0152099	5.75131	-0.0234364	5.7499
AADACL2	5.85216	0.0587221	6.00438	0.210939	5.83889	0.0454507	5.66843	-0.125005	5.97724	0.1838	5.78706	-0.00637434	5.87378	0.0803381	5.80388	0.0104382	5.61384	-0.179601	5.87903	0.0855962	5.84314	0.0496975	5.63606	-0.157384	5.78436	-0.00907757	5.85164	0.0581979	5.87607	0.0826295	5.88866	0.0952257	5.80123	0.00778773	5.67662	-0.11682	5.80126	0.00781839	5.87735	0.0839092	5.92138	0.127938	5.8402	0.0467595	5.67942	-0.114017	5.86139	0.0679492	5.70736
AADAT	5.7404	-0.0233643	5.76522	0.00146185	5.84197	0.0782068	5.79484	0.03108	5.7771	0.0133412	5.76749	0.00373316	5.90884	0.145077	5.82318	0.059422	5.80784	0.0440762	5.79272	0.0289581	5.77095	0.0071871	5.89191	0.128151	5.80768	0.0439198	5.83996	0.0761948	5.77104	0.00727804	5.7036	-0.0601639	5.76998	0.00622261	5.7772	0.0134402	5.79438	0.0306202	5.75164	-0.0121193	5.64775	-0.116005	5.74662	-0.0171384	5.78565	0.0218856	5.80104	0.0372798	5.80022
AAK1	5.79378	-0.0255146	5.75269	-0.0666098	5.94045	0.121156	5.89957	0.0802761	5.74855	-0.0707493	5.83205	0.0127495	5.84385	0.0245508	5.76254	-0.0567617	5.87776	0.0584678	5.89076	0.0714606	5.84233	0.0230294	5.73335	-0.0859448	5.88286	0.063566	6.01757	0.198271	5.80687	-0.0124225	5.79455	-0.0247444	5.79897	-0.020329	5.86859	0.0492951	5.92754	0.108241	5.6143	-0.204999	5.75339	-0.0659106	5.72339	-0.0959043	5.81701	-0.00228875	5.69154	-0.127756	5.99802
AAMP	7.24357	0.0591813	7.52656	0.342169	7.07798	-0.106412	7.49164	0.307249	7.41457	0.230176	7.57476	0.390366	7.6166	0.432208	7.17483	-0.00955901	7.23091	0.0465218	7.25222	0.0678312	7.20421	0.0198178	7.28959	0.105198	7.16115	-0.0232456	7.15184	-0.0325555	6.71852	-0.465871	6.68127	-0.50312	6.8019	-0.382491	6.94146	-0.242936	6.81093	-0.373466	7.07502	-0.109368	6.64369	-0.540705	7.18624	0.00185239	7.02106	-0.163329	6.90427	-0.280122	7.11931
AANAT	5.62927	0.0406928	5.36685	-0.221729	5.43654	-0.152041	5.60076	0.0121833	5.57661	-0.0119702	5.53176	-0.0568231	5.53231	-0.0562672	5.55411	-0.0344712	5.45877	-0.129815	5.36685	-0.221729	5.46415	-0.124429	5.5294	-0.0591831	5.58105	-0.00752873	5.48812	-0.100459	5.53438	-0.0541983	5.50233	-0.0862552	5.58505	-0.00352858	5.65453	0.0659469	5.5865	-0.00208249	5.60277	0.0141878	5.71859	0.130005	5.89629	0.307712	5.68487	0.0962854	5.60285	0.0142684	5.62417
AARS	9.44863	-0.141204	8.75497	-0.834866	9.36572	-0.224108	9.36891	-0.220923	8.94177	-0.648066	9.49529	-0.0945461	10.5604	0.970564	9.51538	-0.0744517	9.18862	-0.401208	9.19464	-0.395189	9.46957	-0.120262	9.47621	-0.113621	9.37457	-0.215261	9.37746	-0.212375	8.96358	-0.626255	9.2566	-0.333228	9.69978	0.109946	9.85381	0.263974	9.37457	-0.215261	9.7759	0.186068	9.77145	0.181621	9.70349	0.113655	9.79259	0.202761	9.41574	-0.174089	9.43022
AASDH	7.69947	0.405114	7.26103	-0.0333184	7.37522	0.0808645	7.30952	0.0151684	7.39652	0.102167	7.53224	0.237885	7.33831	0.0439577	7.51843	0.224074	6.97638	-0.317976	7.17118	-0.123174	7.23579	-0.0585626	6.98533	-0.309026	7.27136	-0.0229942	7.03559	-0.258761	7.66797	0.373612	7.72507	0.430718	7.3056	0.011249	7.20526	-0.0890916	7.3437	0.0493482	7.50751	0.213161	7.37726	0.0829045	7.41566	0.121305	7.19622	-0.0981363	7.08367	-0.210682	7.22442
AASDHPPT	7.21203	-0.0361333	7.00008	-0.24808	7.03138	-0.216789	7.15218	-0.0959873	7.04755	-0.200616	7.27518	0.0270191	7.6371	0.388932	7.0731	-0.175061	6.9073	-0.340868	7.14455	-0.10361	7.32877	0.0806055	7.2874	0.0392361	7.31094	0.0627778	7.40619	0.158028	7.94552	0.697354	8.01474	0.76658	7.44173	0.193566	7.39471	0.146544	7.37334	0.125171	7.13519	-0.112973	7.54644	0.298278	7.09974	-0.148429	7.32601	0.077848	7.31157	0.0634019	7.09332
AASS	5.91803	0.0168246	5.79562	-0.105591	6.0076	0.106394	5.82097	-0.0802391	5.74741	-0.153792	5.90943	0.00821992	5.97958	0.0783717	5.98308	0.0818756	6.03195	0.130742	5.97349	0.0722798	5.93886	0.037657	5.94359	0.0423831	5.94014	0.0389314	5.97306	0.0718528	5.86251	-0.0386973	5.91145	0.0102391	5.8491	-0.0521037	5.8875	-0.0137045	5.90148	0.000272666	5.84827	-0.0529368	5.71176	-0.189449	5.84995	-0.0512576	5.83378	-0.0674287	5.8152	-0.0860048	5.91145
AATF	8.45695	-0.249792	8.74111	0.0343607	8.50206	-0.204682	8.91756	0.210811	9.09289	0.386143	8.73497	0.0282246	8.86007	0.153318	8.63554	-0.071208	8.73685	0.0301021	8.93783	0.231083	8.81593	0.10918	8.62877	-0.0779723	8.82011	0.113359	8.60324	-0.103505	8.51397	-0.192775	8.49549	-0.211252	8.60389	-0.102857	8.36412	-0.342631	8.73497	0.0282246	8.51823	-0.188518	8.54718	-0.159563	8.64004	-0.0667017	8.72083	0.0140873	8.7331	0.0263578	8.60933
AATK	6.5862	-0.257628	6.97189	0.128067	6.87566	0.031837	6.94262	0.0987916	7.25268	0.408851	6.87714	0.0333125	6.5421	-0.301729	6.62831	-0.21551	6.90133	0.0575089	6.84894	0.00511825	6.50756	-0.336263	6.5379	-0.305927	6.58722	-0.2566	6.77197	-0.0718513	7.05959	0.215764	6.78254	-0.0612892	6.66658	-0.177248	6.74189	-0.101935	6.8711	0.027273	6.71973	-0.124091	6.68626	-0.157567	6.98732	0.143495	6.65392	-0.189902	7.30481	0.460984	7.04483
ABAT	6.43266	-0.174025	6.35519	-0.251486	6.53998	-0.0666986	6.58367	-0.0230144	6.87629	0.269606	6.58866	-0.0180261	6.33925	-0.267427	6.4512	-0.155477	6.72088	0.114196	6.68626	0.0795763	6.62088	0.0141948	6.61837	0.0116841	6.7001	0.0934188	6.59766	-0.00902236	6.88715	0.280466	6.92292	0.316234	6.68293	0.0762522	6.5259	-0.0807806	6.58152	-0.0251595	6.56257	-0.0441133	6.33228	-0.274403	6.75398	0.147303	6.50731	-0.0993703	6.4226	-0.184081	6.84614
ABCA1	9.33586	-0.386625	10.7499	1.02744	10.1984	0.475908	9.77145	0.0489708	10.2064	0.483874	9.94321	0.220726	9.11783	-0.60465	9.64118	-0.0813019	9.39888	-0.323602	8.48334	-1.23914	9.17945	-0.543029	9.58827	-0.134216	9.01651	-0.705969	9.58827	-0.134216	11.4493	1.7268	9.92507	0.202592	10.085	0.362544	9.23416	-0.488325	9.68484	-0.037643	9.30906	-0.413417	9.19855	-0.523933	9.74984	0.0273584	10.57	0.847511	10.1127	0.390218	9.64818
ABCA12	6.87052	-0.39542	7.13891	-0.127033	7.47561	0.209666	7.10456	-0.161385	7.01894	-0.247002	7.01133	-0.254616	6.99657	-0.269377	7.03825	-0.227695	7.36009	0.0941428	7.39046	0.124514	6.98801	-0.277932	7.23171	-0.03423	6.99874	-0.267201	7.18394	-0.0819977	7.19789	-0.0680517	6.97573	-0.290209	7.32242	0.0564784	7.22232	-0.0436211	7.46756	0.201619	7.32709	0.0611492	7.37805	0.112111	7.50418	0.238234	7.11618	-0.149758	7.97794	0.711994	7.26987
ABCA13	9.26424	3.20276	6.54423	0.482755	5.94471	-0.116767	5.79429	-0.267186	6.18781	0.126331	5.8995	-0.161975	5.97349	-0.0879915	5.75968	-0.301794	5.73409	-0.327389	7.03364	0.972164	5.7926	-0.26888	5.84182	-0.219657	5.89247	-0.169012	5.92016	-0.141316	6.52151	0.460029	7.31302	1.25155	5.87697	-0.184512	6.72413	0.662653	6.05145	-0.0100292	5.71907	-0.342404	5.78605	-0.275424	6.16093	0.0994519	5.90203	-0.15945	5.95738	-0.104099	6.50591
ABCA2	6.23053	-0.0847455	6.00725	-0.308027	6.13606	-0.179214	7.0062	0.690926	6.94936	0.63409	6.97344	0.658162	6.36485	0.0495758	6.1551	-0.160178	6.44464	0.129368	6.36632	0.0510468	6.32559	0.0103124	6.1958	-0.119475	6.35802	0.0427479	6.22056	-0.094716	6.10628	-0.208989	5.95054	-0.364734	6.19165	-0.12362	6.19867	-0.116606	6.22104	-0.0942283	6.20117	-0.114105	6.24493	-0.0703383	6.27317	-0.0420987	6.17825	-0.137024	6.3061	-0.00916916	6.36651
ABCA3	6.40112	-0.297714	6.39072	-0.308117	6.65206	-0.0467806	6.82019	0.121358	6.80104	0.102207	6.87566	0.176826	6.31108	-0.387757	6.60362	-0.0952183	6.6765	-0.0223392	6.46751	-0.23133	6.01405	-0.684784	6.62908	-0.0697588	6.64452	-0.054312	6.47478	-0.224051	6.45305	-0.245782	6.49757	-0.201263	6.73606	0.0372251	6.70219	0.00335704	6.59631	-0.102522	6.69932	0.000486935	6.67575	-0.0230905	6.82804	0.129201	6.59428	-0.104558	6.63681	-0.062029	6.64554
ABCA4	5.4949	-0.0596155	5.43517	-0.119339	5.69162	0.137108	5.6835	0.12899	5.66021	0.105694	5.71225	0.157742	5.52357	-0.0309427	5.47215	-0.0823633	5.66115	0.10664	5.59672	0.0422122	5.52165	-0.0328574	5.63086	0.0763466	5.58571	0.031197	5.64113	0.0866172	5.40582	-0.148688	5.55611	0.0015991	5.60891	0.054401	5.42048	-0.134033	5.69463	0.140117	5.60428	0.0497656	5.43912	-0.115396	5.53708	-0.0174357	5.42962	-0.124896	5.48706	-0.06745	5.56208
ABCA5	6.14071	0.206268	5.90083	-0.0336131	5.91783	-0.0166082	5.9558	0.0213618	5.9952	0.0607639	6.0077	0.0732652	5.9974	0.0629587	5.96879	0.0343477	6.07135	0.136909	5.86267	-0.0717713	6.11711	0.182675	5.98963	0.0551931	6.09245	0.158013	6.04023	0.105789	6.13657	0.202136	6.18252	0.24808	5.98342	0.0489812	6.04981	0.115366	5.94552	0.0110822	5.97358	0.0391443	5.95393	0.0194941	5.96875	0.0343098	5.83552	-0.0989198	5.87593	-0.0585083	5.88276
ABCA6	5.80328	-0.00815597	5.75625	-0.0551804	5.76535	-0.0460823	5.80475	-0.00668012	5.77252	-0.0389167	5.77098	-0.0404533	5.78493	-0.0265026	5.74095	-0.0704869	5.86989	0.0584522	5.77524	-0.0361946	5.83621	0.0247749	5.79604	-0.0153939	5.72326	-0.0881762	5.78367	-0.0277619	5.81327	0.00183116	5.76231	-0.04912	5.88411	0.0726728	5.97395	0.162514	5.78767	-0.0237638	5.77001	-0.0414207	5.71416	-0.0972745	5.91002	0.0985874	5.83942	0.0279812	5.84463	0.0331915	5.81934
ABCA7	8.1787	0.353773	8.64926	0.824335	8.21688	0.391956	7.97028	0.145362	8.4905	0.665582	8.00041	0.175487	7.44257	-0.382356	8.01028	0.185354	7.66254	-0.162386	7.96024	0.135316	7.79459	-0.0303298	7.79417	-0.0307469	7.72543	-0.0994941	7.67998	-0.144945	7.71393	-0.110994	7.59309	-0.231836	7.73729	-0.0876304	7.63303	-0.191894	7.73016	-0.0947575	7.22977	-0.595152	7.01354	-0.811383	7.06868	-0.756242	7.45533	-0.369596	7.11689	-0.708027	6.92326
ABCA8	5.74229	-0.172485	5.74156	-0.173215	5.78253	-0.132245	6.079	0.164221	5.98166	0.0668823	5.8694	-0.0453775	5.7783	-0.13647	5.78301	-0.131762	5.83677	-0.0780099	5.95348	0.038704	5.72739	-0.187385	5.8511	-0.0636729	5.80444	-0.11034	5.86889	-0.0458878	5.75972	-0.155058	5.90411	-0.0106667	5.91658	0.00179987	5.97289	0.0581131	5.87793	-0.0368426	5.93	0.0152262	5.90672	-0.00805258	5.97102	0.0562451	5.95455	0.0397779	5.86306	-0.0517103	6.00396
ABCA9	5.9856	0.0306813	5.93493	-0.01998	5.96775	0.0128372	5.93767	-0.0172427	5.8368	-0.118113	5.94759	-0.00732202	5.90472	-0.0501977	6.03675	0.0818376	5.93324	-0.0216701	5.85601	-0.0989031	6.03154	0.0766204	6.009	0.0540804	6.03278	0.0778629	5.94035	-0.0145687	5.94691	-0.00800174	6.01047	0.0555589	5.97135	0.0164346	5.9787	0.0237821	5.91563	-0.0392833	5.84685	-0.108067	5.92145	-0.0334618	6.0532	0.098284	5.86162	-0.0932955	5.95277	-0.00214873	5.9728
ABCB1	7.15802	0.128461	6.40792	-0.62164	6.76282	-0.266742	7.32347	0.293906	6.98635	-0.0432145	7.38068	0.351113	6.91719	-0.112376	7.01535	-0.0142085	7.39352	0.363956	7.00894	-0.0206259	7.2388	0.209241	7.07145	0.0418844	7.01106	-0.0184992	6.92648	-0.103084	6.95954	-0.0700271	6.97536	-0.0542039	7.10754	0.0779777	7.03559	0.00602966	6.72715	-0.302411	7.02925	-0.000309689	7.3347	0.305137	7.38965	0.360089	7.14247	0.112906	7.49315	0.463586	7.17483
ABCB10	8.99416	1.0657	8.06457	0.136113	8.38144	0.452984	7.97511	0.0466547	8.04169	0.113236	8.3025	0.374048	8.47356	0.545108	8.60562	0.67716	7.93554	0.00708136	7.99407	0.0656185	8.37829	0.449834	8.3265	0.39804	7.9203	-0.00815351	8.26631	0.337852	8.17181	0.243353	8.38673	0.458272	8.15821	0.22975	8.32284	0.39438	8.20025	0.271791	8.07085	0.142392	8.44158	0.513127	8.04639	0.117931	7.79872	-0.129732	9.5194	1.59094	7.91851
ABCB11	5.83342	0.082151	5.79858	0.0473061	5.70767	-0.0436046	5.80397	0.0527002	5.69133	-0.0599398	5.66554	-0.0857338	5.75863	0.00735721	5.61819	-0.133077	5.59826	-0.153009	5.71725	-0.0340162	5.54113	-0.210139	5.75785	0.00658385	5.70949	-0.0417773	5.75094	-0.000333831	5.9216	0.170325	5.84925	0.0979771	5.82566	0.0743916	5.70236	-0.0489144	5.83545	0.0841816	5.69844	-0.0528321	5.85199	0.100721	5.809	0.0577276	5.78688	0.0356057	5.75945	0.00818176	5.90098
ABCB4	6.0072	0.0629904	5.89714	-0.0470777	5.87593	-0.0682827	5.9631	0.0188899	6.18075	0.236538	5.9806	0.0363867	6.14832	0.204103	6.04348	0.0992636	6.04786	0.103648	5.94351	-0.000705956	6.16472	0.220508	6.03053	0.0863144	6.05334	0.109123	5.96263	0.0184187	6.1099	0.165685	5.97687	0.0326553	6.08302	0.138802	6.03805	0.0938362	5.90935	-0.0348607	6.15435	0.210133	6.06683	0.122616	5.73069	-0.213527	5.86116	-0.0830498	5.87337	-0.0708446	5.90454
ABCB5	5.96522	0.174069	5.93731	0.146153	5.70959	-0.0815588	5.83517	0.0440152	5.62126	-0.169894	5.78738	-0.00377029	5.83106	0.0399037	5.7627	-0.028453	5.821	0.0298464	5.79459	0.00343411	5.89109	0.0999404	5.70351	-0.0876474	5.79521	0.00405572	5.7707	-0.0204513	5.74635	-0.0448019	5.81538	0.0242287	5.81788	0.0267309	5.86143	0.0702778	5.77948	-0.0116715	5.78545	-0.0057083	5.79843	0.00727254	5.82914	0.0379862	5.73121	-0.0599452	5.78199	-0.00916437	5.78409
ABCB6	6.91752	0.600207	6.41824	0.100931	6.32594	0.00862674	6.33636	0.0190477	6.47631	0.158999	6.51487	0.197557	6.2394	-0.0779138	6.18815	-0.129164	6.31385	-0.00346811	6.35948	0.0421664	6.18946	-0.127851	6.22355	-0.0937662	6.15124	-0.166078	6.3001	-0.0172137	6.34099	0.0236741	6.37013	0.0528207	6.22368	-0.0936354	6.35573	0.0384157	6.13623	-0.181084	6.30692	-0.0103902	6.21587	-0.101447	6.26402	-0.0532984	6.13783	-0.179485	6.48386	0.166548	6.44843
ABCB7	7.65261	0.0604488	7.4972	-0.0949629	7.39238	-0.199775	7.77446	0.182299	7.40734	-0.184821	7.68715	0.0949943	7.66958	0.0774216	7.55816	-0.0339981	7.52987	-0.0622896	7.36344	-0.22872	7.62096	0.0288029	7.59509	0.00293165	7.51989	-0.0722639	7.55146	-0.0407003	7.73905	0.146893	7.78027	0.188107	7.6183	0.0261419	7.71513	0.122976	7.59309	0.000927125	7.65807	0.0659142	7.685	0.0928374	7.543	-0.0491563	7.67079	0.0786298	7.25969	-0.332472	7.50133
ABCB8	6.05858	0.0767585	5.91328	-0.0685363	6.07259	0.0907741	6.12542	0.143596	6.11598	0.134159	6.11071	0.128891	6.1236	0.141782	6.00232	0.0205016	6.08265	0.100826	6.17907	0.197246	6.14009	0.158271	6.15179	0.169972	6.12742	0.145602	5.90232	-0.0795023	5.80909	-0.172734	5.88804	-0.093781	5.93474	-0.0470835	5.93444	-0.0473857	5.94743	-0.034395	5.95805	-0.0237745	5.97874	-0.00307632	5.92236	-0.059465	5.96222	-0.0195984	5.91688	-0.0649426	6.07147
ABCB9	5.83579	0.016176	5.78468	-0.0349316	5.79511	-0.024505	5.83641	0.0167944	5.67479	-0.144821	5.74248	-0.0771295	6.40873	0.589121	5.72558	-0.0940278	5.78776	-0.0318538	5.8534	0.0337846	5.84307	0.0234625	5.76666	-0.0529531	5.81252	-0.00709232	5.70852	-0.111088	5.79634	-0.0232676	5.83513	0.0155186	5.82256	0.00294425	5.90214	0.0825298	5.77856	-0.0410488	5.76691	-0.0527062	5.83641	0.0167944	5.75916	-0.0604568	5.85442	0.0348072	5.8042	-0.015408	5.77521
ABCC1	6.36651	0.0236733	6.56325	0.220412	6.40551	0.0626727	6.10958	-0.233252	6.05638	-0.286458	6.23313	-0.10971	6.3885	0.0456611	6.77005	0.427215	6.63806	0.29522	6.49652	0.153684	6.45056	0.107721	6.54492	0.202086	6.61575	0.272918	6.44824	0.105402	6.02301	-0.319822	6.54728	0.204439	6.2459	-0.0969349	6.37133	0.0284897	6.44483	0.101997	6.35853	0.0156912	6.5154	0.172561	6.34827	0.00542844	6.47453	0.131696	6.39257	0.0497322	6.11737
ABCC10	6.93983	0.0328625	6.91074	0.00377869	6.62908	-0.277886	6.99327	0.0863112	6.90827	0.00131146	6.98323	0.0762699	6.80249	-0.104477	6.89704	-0.00991891	7.11375	0.20679	7.0243	0.117336	6.80574	-0.101228	6.7955	-0.111467	6.90074	-0.00621915	6.82045	-0.08651	6.39864	-0.50832	6.5576	-0.349358	6.77223	-0.134736	6.71328	-0.19368	6.6945	-0.212461	6.7327	-0.174266	6.73817	-0.168794	6.80638	-0.10058	6.70426	-0.202704	6.96459	0.0576251	6.8675
ABCC11	5.96407	-0.159889	5.96945	-0.154503	5.94894	-0.175016	5.89017	-0.233782	6.00659	-0.117363	5.97953	-0.144428	5.8619	-0.262053	5.97917	-0.144787	6.20707	0.0831162	5.9687	-0.155252	6.02973	-0.0942284	6.10182	-0.0221373	6.03846	-0.0854979	6.1465	0.0225473	6.01968	-0.104275	5.99028	-0.133678	6.12054	-0.00341418	6.01922	-0.104735	6.15142	0.0274616	6.06074	-0.0632143	6.07045	-0.053506	6.13497	0.0110189	6.08021	-0.0437493	6.30443	0.180479	6.12188
ABCC12	5.60965	-0.0772835	5.64445	-0.0424893	5.68996	0.00302768	5.73525	0.0483111	5.75115	0.0642129	5.732	0.0450608	6.00537	0.318434	5.83637	0.149437	5.65042	-0.0365168	5.76573	0.0787958	5.7063	0.0193627	5.63392	-0.0530127	5.59162	-0.0953113	5.79699	0.110059	5.66803	-0.0189029	5.52809	-0.158849	5.67794	-0.0089908	5.87155	0.184613	5.63646	-0.0504772	5.70457	0.0176363	5.72803	0.0410899	5.70986	0.0229227	5.63907	-0.0478696	5.80153	0.114591	5.50711
ABCC13	7.23546	0.529891	6.3687	-0.336863	6.82775	0.122185	6.17941	-0.526152	6.15093	-0.554635	6.50303	-0.202534	6.13177	-0.573796	6.66019	-0.0453755	7.16149	0.455928	6.89218	0.186615	6.27078	-0.434781	7.091	0.385438	6.24214	-0.463428	6.97889	0.273329	7.11486	0.409293	6.73152	0.0259532	6.77609	0.0705278	6.69714	-0.00842312	6.89432	0.188752	6.80638	0.100817	7.05922	0.353655	6.59403	-0.111537	6.67439	-0.0311775	8.57382	1.86825	6.9741
ABCC2	6.25368	0.0505886	6.37857	0.175479	6.11086	-0.0922281	6.25159	0.0485029	6.26251	0.0594155	6.14358	-0.0595068	6.13897	-0.0641251	6.1678	-0.0352878	6.06726	-0.135833	6.18911	-0.0139767	6.13712	-0.0659717	6.23272	0.029624	6.07094	-0.132147	6.14134	-0.0617513	6.37498	0.171886	6.04542	-0.157671	6.1502	-0.0528882	6.19199	-0.0111052	6.34457	0.141483	6.25979	0.0567019	6.12472	-0.0783692	6.15453	-0.0485614	6.27778	0.0746851	6.09182	-0.111268	6.23779
ABCC3	6.94174	-1.02819	8.53553	0.5656	8.1546	0.18467	8.54294	0.573007	8.61441	0.644475	7.56156	-0.408375	7.42303	-0.546905	6.9101	-1.05983	7.26472	-0.705215	8.6504	0.680471	7.80389	-0.166036	8.39938	0.429448	7.63014	-0.339793	8.23864	0.268707	7.57954	-0.390389	7.98929	0.0193628	7.83076	-0.139168	8.75123	0.781295	7.7557	-0.214232	8.5494	0.579469	7.88985	-0.0800805	8.12542	0.15549	7.67439	-0.295538	8.55659	0.586662	7.92516
ABCC4	7.74905	0.0637296	7.26793	-0.417387	8.57648	0.891166	7.96481	0.279496	7.9274	0.242083	7.62494	-0.0603797	7.64279	-0.0425302	7.72703	0.0417135	7.80312	0.117798	7.94594	0.260625	7.73763	0.0523124	7.74558	0.0602595	7.7156	0.0302791	7.66797	-0.0173528	8.16609	0.480769	8.32592	0.640606	7.39158	-0.293733	8.21379	0.528476	7.95035	0.265027	7.651	-0.0343167	7.89866	0.213344	7.83476	0.149437	7.92611	0.240792	9.13206	1.44674	7.74516
ABCC5	7.80236	-0.0526365	7.79101	-0.0639931	8.0413	0.186305	7.91116	0.0561656	8.42352	0.568522	8.0979	0.242905	7.21171	-0.64329	7.71918	-0.135816	8.32141	0.46641	7.68582	-0.169179	7.78592	-0.0690743	7.73905	-0.115947	7.62171	-0.233294	7.66042	-0.194575	7.99123	0.13623	7.94874	0.0937422	8.1879	0.332901	7.80273	-0.0522701	7.84836	-0.00663895	7.64103	-0.213972	7.60441	-0.250591	8.27345	0.418448	6.9101	-0.9449	7.57087	-0.28413	7.61574
ABCC8	5.73786	-0.00603086	5.71291	-0.0309792	5.69423	-0.0496535	5.74538	0.00149365	5.90057	0.156685	5.66536	-0.078531	5.6823	-0.0615846	5.79151	0.0476242	5.6878	-0.056084	5.70532	-0.0385685	5.80562	0.0617282	5.49743	-0.246458	5.67965	-0.0642403	5.57283	-0.171054	5.6849	-0.0589861	5.70383	-0.0400609	5.83472	0.0908365	5.8064	0.0625096	5.69472	-0.0491644	5.72757	-0.0163136	5.57714	-0.166749	5.67006	-0.0738314	5.71102	-0.0328662	5.87545	0.131564	5.81398
ABCC9	5.86136	0.0312923	5.71763	-0.11243	5.79813	-0.0319386	5.87748	0.0474149	5.70901	-0.121054	5.77807	-0.0519965	5.71208	-0.117981	5.74455	-0.0855132	5.62273	-0.207337	5.73666	-0.0934083	5.73361	-0.0964534	5.78418	-0.0458869	5.75112	-0.0789486	5.78468	-0.0453831	5.86052	0.0304575	5.85621	0.0261497	5.74885	-0.0812131	5.84159	0.0115231	5.85123	0.021171	5.76474	-0.0653282	5.8429	0.0128349	5.86085	0.0307901	5.80614	-0.0239195	5.70852	-0.121539	5.91951
ABCD1	6.50121	0.129957	6.96739	0.596134	6.55484	0.183581	6.90161	0.530353	6.78999	0.418729	6.63933	0.268076	6.51775	0.146492	6.51846	0.147199	6.53121	0.159953	6.74555	0.374298	6.6699	0.29864	6.34739	-0.0238665	6.42555	0.0542956	6.44245	0.0711903	6.16111	-0.210147	6.25496	-0.116295	6.24292	-0.128336	6.10238	-0.26888	5.94249	-0.428772	6.11997	-0.251292	6.19856	-0.1727	6.29221	-0.0790514	6.64742	0.276164	6.49027	0.119008	6.33707
ABCD2	5.69716	-0.0620052	5.56748	-0.191681	5.57583	-0.18333	5.79684	0.0376757	5.64994	-0.10922	5.47671	-0.282455	5.99192	0.232753	5.77885	0.0196836	5.67183	-0.0873322	5.93308	0.173911	5.70375	-0.0554122	5.74735	-0.0118133	5.82646	0.0672982	5.85902	0.0998527	5.61284	-0.146326	5.7697	0.0105385	5.78875	0.0295877	5.74642	-0.012746	5.84872	0.0895584	5.80085	0.0416826	5.82156	0.062393	6.10182	0.342653	5.83435	0.0751876	5.73662	-0.0225429	5.61364
ABCD3	6.96804	0.187775	6.88454	0.104278	6.89432	0.114056	6.72413	-0.0561308	6.68263	-0.097635	6.91295	0.132693	6.85688	0.076616	7.01291	0.232654	6.59792	-0.182337	6.56443	-0.215828	6.91533	0.135074	6.57662	-0.203638	6.85556	0.0752979	6.743	-0.0372656	7.04137	0.261105	7.08307	0.302812	6.79087	0.0106074	6.89678	0.116515	6.92807	0.147805	6.80396	0.0237007	6.95761	0.17735	6.6485	-0.131763	6.77484	-0.00542337	6.58234	-0.197919	6.54166
ABCD4	6.04132	-0.0725992	5.91077	-0.203149	6.08823	-0.0256863	6.00477	-0.109149	5.96753	-0.146387	6.08087	-0.0330434	6.13506	0.02114	6.21247	0.0985543	6.03397	-0.0799434	6.0578	-0.0561191	6.12945	0.0155287	6.13001	0.0160897	6.15822	0.0443009	6.16001	0.0460904	6.0137	-0.100215	6.00674	-0.107172	6.1334	0.0194809	6.16748	0.0535659	6.04391	-0.0700026	6.08492	-0.0290016	6.19938	0.0854661	6.18781	0.0738919	6.03115	-0.082765	6.04642	-0.0675008	6.14273
ABCE1	7.51717	0.162096	7.4101	0.055027	7.49032	0.135246	7.88264	0.52757	7.63952	0.284449	7.99547	0.640401	8.61441	1.25934	7.8962	0.541134	7.35969	0.00462028	7.22723	-0.127835	7.45684	0.101767	7.39548	0.0404109	7.36956	0.0144866	7.30732	-0.0477525	8.01516	0.660093	8.18588	0.830807	7.6921	0.337029	7.74176	0.386688	7.28169	-0.0733777	7.69695	0.341882	7.53105	0.175984	7.53892	0.183854	7.68338	0.328312	7.28027	-0.0748027	7.22686
ABCF1	9.2513	-0.295877	9.08095	-0.466232	9.3129	-0.234276	9.18562	-0.361561	8.89249	-0.654687	9.4219	-0.125282	9.22026	-0.326918	9.41841	-0.128766	9.33008	-0.217095	9.05972	-0.487458	9.57044	0.0232652	9.31997	-0.22721	9.41501	-0.132166	9.31997	-0.22721	9.49359	-0.0535939	9.81067	0.263486	9.51635	-0.0308299	9.58723	0.0400548	9.34065	-0.206527	9.61768	0.0705028	9.46448	-0.0826943	9.35229	-0.194887	9.57959	0.0324099	9.59448	0.0473041	9.42428
ABCF2	6.5637	0.0321475	6.45099	-0.0805683	6.38573	-0.145821	6.70667	0.175118	6.61885	0.0872968	6.70778	0.176222	6.72792	0.196366	6.50459	-0.0269597	6.51932	-0.012233	6.57271	0.0411584	6.67331	0.14176	6.54188	0.0103261	6.63022	0.0986627	6.52103	-0.010525	6.35092	-0.180633	6.44176	-0.0897908	6.44245	-0.0891063	6.47545	-0.0561039	6.30625	-0.225305	6.53954	0.00798225	6.59428	0.0627239	6.53813	0.00657413	6.51167	-0.0198828	6.61723	0.0856794	6.45736
ABCF3	6.60289	-0.0872017	6.82735	0.137254	6.42361	-0.266489	6.8103	0.120209	6.77334	0.0832485	6.67896	-0.011133	6.65712	-0.0329763	6.64505	-0.0450498	6.74265	0.0525512	6.71212	0.0220262	6.76104	0.0709456	6.52705	-0.163044	6.84069	0.150599	6.68842	-0.00167887	6.40401	-0.286086	6.43386	-0.256233	6.61389	-0.0762076	6.48435	-0.205743	6.53834	-0.151755	6.90372	0.213627	6.5916	-0.0984931	6.66495	-0.0251502	6.63548	-0.0546129	6.48104	-0.209056	6.40773
ABCG1	6.86088	-0.104077	7.3505	0.385542	7.18039	0.215437	7.08338	0.118424	7.74382	0.778871	7.42679	0.461836	6.95108	-0.0138726	7.08931	0.12436	6.96862	0.00366512	6.76716	-0.197793	6.32817	-0.636779	6.98185	0.0168919	6.84334	-0.121616	6.85998	-0.104971	7.53506	0.570108	6.78944	-0.175518	7.06259	0.0976365	6.78225	-0.182699	6.6261	-0.338854	6.70862	-0.256331	6.963	-0.00195724	7.04172	0.0767689	7.40097	0.436017	7.16914	0.204182	7.00398
ABCG2	5.42135	-0.0715874	5.55373	0.0607981	5.24092	-0.252008	5.41793	-0.0750001	5.58341	0.0904767	5.32525	-0.167684	5.40058	-0.0923558	5.42135	-0.0715874	5.46705	-0.0258863	5.50465	0.0117163	5.41793	-0.0750001	5.53944	0.0465092	5.45421	-0.0387198	5.45211	-0.0408241	5.40667	-0.0862644	5.63243	0.139495	5.50978	0.0168426	5.42811	-0.0648191	5.5363	0.0433698	5.46939	-0.0235454	5.52883	0.0358985	5.64199	0.149054	5.44025	-0.0526853	5.40058	-0.0923558	5.54573
ABCG4	5.5218	-0.145861	5.72197	0.0543168	5.56081	-0.106845	5.73422	0.0665639	5.54573	-0.121925	5.67326	0.00559983	5.7277	0.0600468	5.62576	-0.0418995	5.61553	-0.0521323	5.66833	0.000675432	5.48185	-0.185804	5.59024	-0.0774205	5.55974	-0.107921	5.5733	-0.0943537	5.67354	0.00588017	5.47387	-0.193786	5.68439	0.0167281	5.70563	0.0379748	5.67873	0.0110745	5.78371	0.116049	5.80831	0.140651	5.66299	-0.00466376	5.68439	0.0167281	5.64404	-0.023619	5.74861
ABCG5	5.83637	-0.0594317	5.88029	-0.0155105	5.79165	-0.104158	5.70671	-0.189095	5.77104	-0.124766	5.87347	-0.0223383	5.77971	-0.116094	5.83816	-0.0576485	5.97353	0.0777282	5.80824	-0.0875603	5.80316	-0.0926408	5.69001	-0.205795	5.79314	-0.10267	5.83527	-0.0605348	5.8594	-0.0364059	5.85776	-0.038046	5.9307	0.0348989	5.83611	-0.0596956	5.91571	0.0199021	5.87036	-0.0254462	5.84514	-0.0506635	5.87542	-0.0203865	5.91672	0.0209177	5.84274	-0.0530613	5.97023
ABCG8	5.76066	0.04397	5.62829	-0.0884051	5.86324	0.146543	5.58792	-0.128775	5.75006	0.0333694	5.61345	-0.103245	5.81271	0.0960145	5.81835	0.101661	5.79507	0.0783812	5.73581	0.0191198	5.82322	0.106523	5.6189	-0.0977941	5.7369	0.0202034	5.67972	-0.0369686	5.81424	0.0975512	5.62835	-0.0883394	5.68559	-0.0311027	5.7239	0.00720628	5.85283	0.136138	5.68759	-0.0291014	5.81311	0.0964134	5.82917	0.112476	5.76701	0.0503184	5.70882	-0.0078698	5.60428
ABHD1	5.87528	-0.0155784	5.87146	-0.0194061	5.92937	0.0385077	5.90556	0.0146974	5.80526	-0.0855997	5.941	0.0501359	5.88747	-0.00339454	5.78825	-0.102613	5.79614	-0.0947214	5.8374	-0.0534588	5.87262	-0.0182456	5.79749	-0.0933705	5.8495	-0.0413589	5.8108	-0.0800655	5.6431	-0.247764	5.79435	-0.0965133	5.98929	0.0984259	5.87596	-0.0149007	5.81688	-0.0739845	5.90039	0.00953059	5.96255	0.0716833	5.95921	0.0683436	5.6878	-0.203059	5.90587	0.0150038	5.81125
ABHD10	7.60391	-0.162295	7.63617	-0.130035	7.5832	-0.182998	7.75782	-0.0083854	7.46371	-0.30249	7.73058	-0.0356175	7.95935	0.193151	7.76564	-0.000559993	7.31857	-0.447629	7.32743	-0.438776	7.35136	-0.414844	7.6921	-0.0741031	7.54337	-0.222832	7.87118	0.104974	7.33831	-0.427891	7.54414	-0.222062	7.91585	0.149647	7.67279	-0.0934138	7.70363	-0.0625683	7.90414	0.137935	7.80021	0.0340119	7.61746	-0.148738	7.57995	-0.186252	7.3134	-0.452804	7.52266
ABHD11	6.09913	-0.00378497	6.29667	0.193753	5.97724	-0.125679	5.83314	-0.269775	5.88291	-0.220008	5.88148	-0.22144	6.16349	0.060568	6.09579	-0.00713101	5.9947	-0.108213	6.07051	-0.0324068	6.29516	0.192243	6.14861	0.0456887	6.29532	0.192403	6.07774	-0.0251747	6.0816	-0.0213222	6.15479	0.0518748	6.07169	-0.0312317	6.06967	-0.0332464	5.97368	-0.12924	5.97741	-0.125509	6.09714	-0.00577758	5.95381	-0.149112	6.07114	-0.0317774	6.16349	0.060568	5.99249
ABHD12	6.32579	0.0641736	6.28626	0.024645	6.05917	-0.202452	6.33439	0.0727759	6.1421	-0.119521	6.1718	-0.089815	6.0505	-0.211122	6.27612	0.0145066	6.37112	0.109499	6.36266	0.101042	6.25539	-0.00623052	6.41414	0.152521	6.36191	0.100292	6.35324	0.0916218	5.9787	-0.28292	6.21771	-0.0439072	6.11306	-0.148559	6.26225	0.000630786	6.36002	0.0984069	6.4112	0.149581	6.43143	0.16981	6.27632	0.0147068	6.41858	0.156963	6.06697	-0.194647	6.39053
ABHD13	6.15961	0.0600631	6.18771	0.0881683	6.13177	0.0322231	5.84274	-0.256803	6.0771	-0.0224445	5.99647	-0.10308	6.04385	-0.0556987	6.21626	0.116717	5.9889	-0.110647	6.09699	-0.00256063	6.09425	-0.00530083	6.08816	-0.011386	6.05684	-0.042708	6.04488	-0.0546681	6.41611	0.316559	6.27888	0.179336	6.20981	0.110267	6.18804	0.0884976	5.94885	-0.150701	6.17245	0.0729027	6.11808	0.018534	6.03137	-0.068175	6.08136	-0.018182	6.08102	-0.0185252	6.03774
ABHD14B	6.89529	-0.261151	6.6937	-0.462741	7.02464	-0.1318	7.95167	0.795228	7.57476	0.418317	7.91851	0.762068	7.3667	0.210262	7.36106	0.204615	7.11193	-0.0445098	7.6153	0.458861	7.28924	0.132803	7.15578	-0.000663287	7.30061	0.144167	7.1593	0.00286218	6.89733	-0.259111	7.06535	-0.0910886	7.03733	-0.119112	6.90427	-0.25217	6.84614	-0.310298	7.19125	0.0348107	6.76437	-0.392073	7.09429	-0.0621542	6.68701	-0.46943	6.99192	-0.16452	7.03825
ABHD2	6.32884	-0.484093	6.99223	0.179305	6.88055	0.0676229	6.84769	0.0347575	7.29875	0.485821	6.71007	-0.102862	6.40913	-0.403795	6.88617	0.0732358	6.81839	0.00546132	6.87499	0.0620653	6.57895	-0.233983	6.95073	0.137799	6.53382	-0.279114	6.92448	0.111555	6.70981	-0.103121	6.65061	-0.162322	6.70219	-0.110737	6.36358	-0.449348	6.81149	-0.0014361	6.59329	-0.219636	6.74936	-0.0635738	6.59208	-0.220851	7.24724	0.434314	6.49314	-0.319788	6.67677
ABHD3	9.07458	-0.531375	10.1505	0.544516	9.61438	0.00842923	9.18408	-0.421877	9.51538	-0.0905749	9.1477	-0.458258	9.55504	-0.0509129	8.85651	-0.749445	9.3082	-0.297753	9.06363	-0.542321	9.48847	-0.117482	9.29218	-0.313777	9.45182	-0.154134	9.36403	-0.241928	10.5864	0.980472	10.2166	0.610674	9.5302	-0.0757519	9.67939	0.07344	9.77238	0.166429	9.58058	-0.0253764	9.76341	0.15746	9.59888	-0.00707779	10.3219	0.715904	9.44012	-0.165838	9.62546
ABHD4	6.94695	-0.155301	7.3729	0.270648	7.31611	0.213857	7.50418	0.401926	7.70198	0.59973	7.17998	0.0777243	6.93239	-0.169865	7.04919	-0.0530643	7.41775	0.3155	7.4216	0.319352	7.10154	-0.000706241	7.17705	0.0747977	6.92935	-0.1729	7.12792	0.0256652	6.6313	-0.470947	6.58843	-0.513826	7.00586	-0.0963921	6.79183	-0.310422	7.04716	-0.0550866	7.10224	-1.33888e-05	6.69584	-0.406413	6.88747	-0.21478	6.73996	-0.362286	7.17848	0.0762276	7.06836
ABHD5	9.2981	0.231699	9.6546	0.588208	9.08843	0.0220295	9.9033	0.836903	10.8422	1.77584	9.75556	0.689166	9.12839	0.0619945	8.67281	-0.393592	8.91216	-0.154234	9.28037	0.213976	8.75863	-0.307768	8.52328	-0.54312	8.72487	-0.341525	8.47912	-0.587273	9.8223	0.755907	9.43755	0.371148	9.19168	0.125281	8.98122	-0.0851821	9.21184	0.145443	9.14184	0.0754464	9.03183	-0.0345654	9.4843	0.417899	9.24805	0.181657	9.05972	-0.00667633	9.8993
ABHD6	6.59844	0.018346	6.69209	0.111992	6.53194	-0.0481599	6.48893	-0.0911697	6.55666	-0.0234348	6.73966	0.159565	6.51077	-0.0693217	6.72061	0.140509	6.56979	-0.0103022	6.67834	0.0982431	6.59587	0.0157717	6.62326	0.0431595	6.71031	0.130209	6.58538	0.00528768	6.73295	0.152852	6.82804	0.247941	6.56189	-0.018206	6.75926	0.179162	6.52731	-0.052791	6.7817	0.201602	6.85903	0.278939	6.50957	-0.0705236	6.66071	0.0806169	6.52401	-0.0560846	6.82139
ABHD8	7.67653	-0.057619	8.08409	0.34994	7.73058	-0.00356907	7.42123	-0.312919	8.05282	0.318669	7.64933	-0.0848283	7.63014	-0.104015	7.79545	0.0613005	7.25547	-0.478679	7.86276	0.128603	7.22337	-0.510784	7.44102	-0.293135	7.38546	-0.348692	7.57249	-0.161659	7.71217	-0.0219879	8.05431	0.320161	7.72507	-0.00908274	7.75531	0.0211559	7.97124	0.237083	7.59872	-0.135438	7.27686	-0.45729	7.84012	0.105963	7.31679	-0.417361	7.06535	-0.668802	7.75135
ABI1	8.60448	0.175618	8.63413	0.205265	8.47306	0.0441921	8.52833	0.0994661	9.05334	0.62447	8.80301	0.374148	8.70804	0.279178	8.75173	0.322867	8.86256	0.433695	8.55782	0.128955	9.00956	0.580696	8.93997	0.5111	8.64979	0.220921	8.64926	0.22039	8.7274	0.298535	8.67819	0.249322	8.71219	0.283327	8.52264	0.0937732	8.56978	0.140917	8.43194	0.00307722	8.58395	0.155085	8.56133	0.132462	8.46364	0.0347688	8.10766	-0.321208	8.28714
ABI2	6.08302	-0.10181	6.23272	0.0478901	6.24438	0.0595558	6.36232	0.177494	6.22104	0.0362195	6.25435	0.0695289	6.35238	0.167556	6.16041	-0.0244162	6.19774	0.0129164	6.41923	0.2344	6.29079	0.105966	6.30805	0.123222	6.20564	0.020816	6.28099	0.0961655	6.05525	-0.129576	6.30968	0.12486	6.24847	0.0636396	6.28452	0.0996932	6.29093	0.106109	6.28409	0.0992621	6.30643	0.121604	6.24545	0.0606254	6.29111	0.106282	6.39424	0.209417	6.21819
ABI3	8.05431	-0.288236	8.5494	0.206849	7.91928	-0.423268	8.51243	0.169878	7.95571	-0.386838	8.51668	0.174125	8.13812	-0.204426	8.34685	0.00430151	8.27191	-0.0706367	8.18886	-0.153688	8.27818	-0.0643722	8.04848	-0.294065	8.48334	0.140794	8.27857	-0.063977	7.63543	-0.707119	8.03305	-0.3095	7.95613	-0.386423	8.16701	-0.175538	7.93862	-0.403932	8.34392	0.00136533	8.4861	0.143548	8.46757	0.125023	8.74049	0.397936	8.40884	0.0662911	8.5361
ABI3BP	5.70559	-0.0595453	5.76705	0.00190996	5.87101	0.105873	5.74283	-0.0223013	5.85629	0.0911498	5.57839	-0.186743	5.70343	-0.0617089	5.70796	-0.0571753	5.66631	-0.0988217	5.87652	0.111385	5.59846	-0.166677	5.61174	-0.153394	5.71673	-0.048404	5.80523	0.0400935	5.89599	0.130855	5.77913	0.0139934	5.75749	-0.00764582	5.884	0.118867	5.60878	-0.156356	5.71168	-0.0534581	5.6357	-0.129438	5.76695	0.0018148	5.69271	-0.0724262	5.73248	-0.0326534	5.71405
ABL1	6.70589	-0.123399	6.84924	0.0199587	6.74217	-0.0871116	6.58916	-0.240124	6.60617	-0.223115	6.68956	-0.139721	6.47084	-0.358445	6.96459	0.135303	6.69507	-0.134212	6.82435	-0.00493051	6.74158	-0.0877089	6.63309	-0.196199	6.85271	0.0234284	6.76498	-0.0643053	7.1949	0.365613	7.13735	0.308066	6.86568	0.0363987	6.75374	-0.0755417	6.62418	-0.205104	6.77987	-0.0494147	6.70057	-0.128716	6.83106	0.00177259	6.79898	-0.0303068	6.6186	-0.210686	6.71688
ABL2	5.84504	0.0280238	5.78127	-0.0357482	5.80707	-0.00995226	5.80761	-0.0094101	5.74938	-0.0676401	5.78518	-0.0318419	5.90654	0.089524	5.86852	0.0515026	5.878	0.0609812	5.78066	-0.0363553	5.77791	-0.0391099	5.69955	-0.117468	5.77453	-0.042485	5.75872	-0.0582988	5.72074	-0.0962799	5.73458	-0.0824369	5.7219	-0.095122	5.85317	0.0361494	5.85136	0.0343455	5.87982	0.0628014	5.88958	0.0725624	5.91355	0.0965293	5.79809	-0.0189261	5.88316	0.0661378	5.82933
ABLIM1	8.49264	0.082526	7.1062	-1.30391	8.64626	0.236145	8.94595	0.535832	8.02244	-0.387671	8.878	0.467881	8.78844	0.378329	8.51765	0.107535	8.37378	-0.0363333	9.06134	0.651224	8.91695	0.506831	8.822	0.411883	8.81087	0.400754	8.75311	0.342992	7.83159	-0.578521	8.58518	0.175062	8.53103	0.120911	8.82147	0.411354	8.15512	-0.254999	8.82829	0.41818	8.5771	0.166985	8.75377	0.343658	7.58158	-0.828533	8.61054	0.200427	7.9377
ABLIM2	5.99454	0.145341	5.80954	-0.0396556	5.73439	-0.114812	6.0953	0.246106	5.98555	0.136349	6.15743	0.308233	5.76251	-0.0866908	5.78885	-0.0603441	5.82929	-0.0199066	5.9017	0.052507	5.86679	0.0175913	5.71521	-0.133992	5.77227	-0.0769325	5.82652	-0.0226773	5.7355	-0.113696	5.68084	-0.168356	5.93461	0.0854115	5.85229	0.00309486	5.7999	-0.0492957	5.80628	-0.0429223	5.8737	0.0245063	5.84323	-0.0059724	5.71984	-0.129358	5.93432	0.085125	5.80094
ABLIM3	6.64343	-0.0721796	6.71131	-0.00430279	7.00455	0.288938	7.43622	0.720614	7.1894	0.47379	6.88875	0.173136	6.45715	-0.258463	6.73487	0.0192612	6.71576	0.00015441	7.2446	0.528987	6.77088	0.0552693	6.96917	0.253558	6.79898	0.0833692	7.10923	0.393617	6.88055	0.164943	7.62924	0.913631	6.30216	-0.413446	6.53075	-0.184855	6.79028	0.0746723	6.38308	-0.332527	6.504	-0.211612	6.66616	-0.0494528	6.48705	-0.228559	7.36633	0.650719	6.90544
ABO	5.79953	-0.0255896	5.75835	-0.0667707	5.92228	0.0971644	5.7285	-0.096617	5.8085	-0.0166206	5.90701	0.0818869	5.58735	-0.237774	5.7174	-0.107722	5.66831	-0.156809	5.7926	-0.032522	5.75719	-0.0679326	5.62468	-0.200439	5.79438	-0.0307394	5.84966	0.0245406	5.81545	-0.00967183	5.82289	-0.00222554	5.74735	-0.0777683	5.83883	0.013709	5.92842	0.103302	5.7758	-0.0493182	5.68165	-0.143469	5.94933	0.124214	5.72847	-0.0966512	5.94145	0.116332	5.83118
ABR	9.04628	0.040336	9.25736	0.251419	9.02389	0.0179509	8.78529	-0.220648	9.34809	0.342152	8.89964	-0.106298	8.10865	-0.897297	9.01088	0.00494243	9.11175	0.105806	8.93308	-0.072866	9.04193	0.0359848	8.92142	-0.0845265	9.00892	0.00297376	8.96424	-0.0417029	8.40557	-0.60037	8.13271	-0.873233	9.14328	0.137335	9.08511	0.0791633	9.2566	0.250662	9.19464	0.1887	9.05081	0.0448654	9.05334	0.0473949	9.17606	0.170122	8.93449	-0.0714514	9.18023
ABRA	5.70375	-0.11545	5.85512	0.0359212	5.66798	-0.151222	5.89049	0.0712824	5.60927	-0.209934	5.85997	0.0407694	5.69367	-0.125531	5.76064	-0.0585664	5.62177	-0.19743	5.62943	-0.189771	5.53468	-0.284522	5.72664	-0.0925606	5.8514	0.0321965	5.78324	-0.0359608	5.82497	0.00576861	5.76886	-0.0503465	5.80881	-0.0103944	5.90537	0.0861688	5.79101	-0.0281963	5.90534	0.086138	5.92847	0.109266	5.95431	0.135105	5.83558	0.0163793	5.78577	-0.0334353	5.81951
ABT1	5.76952	-0.0355997	5.79329	-0.0118253	5.64621	-0.15891	5.6061	-0.199019	5.65988	-0.145242	5.68809	-0.11703	5.68759	-0.117526	5.81638	0.0112636	5.57466	-0.230461	5.73251	-0.0726052	5.82375	0.0186324	5.70355	-0.101567	5.86003	0.0549138	5.91492	0.109802	5.84603	0.0409111	5.74788	-0.0572399	5.74129	-0.0638285	5.78308	-0.0220425	5.71725	-0.0878631	5.91606	0.110942	5.64075	-0.164364	5.94331	0.138194	5.79272	-0.0123994	5.58895	-0.216172	5.83585
ABTB1	11.1355	-0.467347	11.6102	0.00728915	11.3497	-0.253153	11.2811	-0.3218	11.9543	0.351414	11.2786	-0.324304	11.0139	-0.588984	11.0625	-0.540377	11.4493	-0.153605	11.5357	-0.0672284	10.9832	-0.619659	11.1439	-0.459029	11.3231	-0.279798	11.3174	-0.285515	12.3634	0.760485	11.7885	0.185617	11.6286	0.0256954	11.5488	-0.0541307	11.4773	-0.125579	11.5488	-0.0541307	11.2647	-0.338137	11.7157	0.11283	10.9875	-0.615432	11.5035	-0.0993649	11.8582
ABTB2	5.98122	-0.0262767	5.76549	-0.242011	6.39922	0.391719	6.04434	0.0368409	5.73409	-0.273409	6.22892	0.221423	6.0534	0.0459032	6.61211	0.604614	6.07107	0.0635699	5.9971	-0.0103997	6.16204	0.154545	6.21004	0.20254	6.1331	0.125599	6.30058	0.293082	5.67786	-0.329633	5.75059	-0.256907	6.05402	0.0465204	5.84524	-0.16226	5.9653	-0.0421965	6.02513	0.0176297	5.90454	-0.102956	6.05657	0.0490705	6.19456	0.187063	5.93675	-0.0707486	5.9233
ACAA1	9.9996	0.0446403	9.89708	-0.0578788	10.1167	0.161738	9.57959	-0.375374	10.2626	0.307642	9.91608	-0.0388872	9.64118	-0.313783	10.033	0.0780327	9.60171	-0.353257	9.67474	-0.280219	9.71589	-0.239076	9.68484	-0.270124	9.79046	-0.164505	9.62972	-0.325242	9.97835	0.0233818	9.79644	-0.158528	9.6384	-0.316567	9.67096	-0.284005	9.7623	-0.192659	9.49788	-0.457083	9.61965	-0.335311	9.35066	-0.604302	9.69585	-0.259114	9.7243	-0.230665	9.69068
ACAA2	8.12834	-0.0913441	7.93404	-0.28564	8.00427	-0.215408	8.66843	0.44875	8.29648	0.0767951	8.49885	0.279168	8.63554	0.415856	8.39673	0.177046	8.05816	-0.161519	8.16745	-0.0522341	8.27755	0.0578698	8.04674	-0.172947	8.21017	-0.00951192	8.28255	0.0628725	7.67998	-0.539706	7.86984	-0.34984	7.8922	-0.327484	7.83076	-0.38892	8.23218	0.0124989	8.112	-0.107683	8.26519	0.0455079	8.1602	-0.0594819	8.27755	0.0578698	7.98651	-0.233172	8.48224
ACACA	6.59766	-0.0846707	6.51077	-0.171555	6.51466	-0.167672	6.39749	-0.28484	6.4543	-0.228027	6.50079	-0.181543	6.38793	-0.294399	6.68081	-0.00152217	6.38591	-0.296422	6.59538	-0.0869461	6.53493	-0.147399	6.59276	-0.0895648	6.58589	-0.0964355	6.43509	-0.247235	6.3165	-0.365833	6.41977	-0.262563	6.66616	-0.0161733	6.73847	0.0561445	6.75817	0.0758378	6.64742	-0.0349085	6.73427	0.0519438	6.86088	0.178547	6.68466	0.00232678	6.76498	0.0826501	6.722
ACACB	6.97889	-0.311396	6.87415	-0.416145	7.45448	0.164186	7.24019	-0.0501044	7.40968	0.119386	7.28775	-0.00254469	7.07768	-0.212613	7.72621	0.435924	7.33796	0.047673	6.94049	-0.349804	7.50418	0.213886	7.50823	0.217936	7.38809	0.0977947	7.29689	0.00660026	6.88777	-0.402524	7.14344	-0.146848	7.72343	0.433136	7.58966	0.299365	7.09032	-0.199971	7.61129	0.321002	7.36987	0.0795831	7.61905	0.328763	6.67786	-0.612428	7.08729	-0.203003	7.38139
ACAD10	7.00278	0.0169346	7.05044	0.0645913	6.79842	-0.187424	7.13817	0.152324	7.17811	0.192258	7.17574	0.189893	6.9877	0.00185127	6.848	-0.137847	6.95391	-0.0319402	6.97977	-0.00607428	6.83654	-0.149312	6.82045	-0.165395	6.91785	-0.0679951	6.98323	-0.00261524	6.82831	-0.157541	6.69932	-0.286525	6.99066	0.00481052	6.9101	-0.0757481	6.92476	-0.0610923	6.96428	-0.0215719	6.85493	-0.130919	7.05178	0.0659332	6.92223	-0.0636174	7.09798	0.112128	6.55129
ACAD8	6.80835	0.7395	6.62882	0.559973	6.53405	0.465203	6.42555	0.356702	6.18428	0.115429	6.37539	0.306536	6.32116	0.252307	6.31318	0.244334	6.01357	-0.055281	6.09166	0.0228069	5.80306	-0.265787	5.89992	-0.16893	6.1057	0.0368533	5.94176	-0.127089	6.10099	0.0321409	6.06918	0.000332829	5.96735	-0.101502	5.9932	-0.0756512	6.0008	-0.0680477	5.94249	-0.126366	5.95506	-0.113789	6.01201	-0.0568411	5.9052	-0.163656	6.01455	-0.0543004	5.88106
ACAD9	7.46135	-0.0989871	7.40586	-0.154476	7.19011	-0.370224	7.43867	-0.121671	7.65638	0.0960441	7.70602	0.145682	7.32108	-0.239258	7.42639	-0.133952	7.41654	-0.143793	7.46261	-0.0977328	7.49908	-0.0612621	7.38618	-0.174163	7.48266	-0.0776788	7.37141	-0.188928	7.07601	-0.484323	7.27068	-0.289662	7.30149	-0.258847	7.39984	-0.160493	7.52573	-0.0346062	7.47929	-0.0810531	7.32455	-0.23579	7.44257	-0.117772	7.62967	0.0693288	7.52466	-0.0356829	7.37252
ACADL	5.51281	-0.119824	5.5053	-0.127339	5.68514	0.0525064	5.58257	-0.0500693	5.71729	0.0846519	5.62027	-0.0123716	5.71528	0.0826448	5.69235	0.0597169	5.60504	-0.0275989	5.65339	0.0207503	5.49771	-0.134933	5.74925	0.116614	5.77032	0.137682	5.65846	0.0258224	5.65904	0.0264037	5.69336	0.0607243	5.72943	0.0967948	5.58062	-0.0520173	5.57399	-0.0586476	5.71249	0.0798562	5.61477	-0.0178655	5.6434	0.0107648	5.5421	-0.0905412	5.73786	0.105219	5.57219
ACADM	7.84836	0.0119199	7.70852	-0.127917	7.85184	0.0153956	7.55102	-0.285418	7.26205	-0.574385	7.53852	-0.297922	9.48063	1.64418	7.96854	0.132095	7.91257	0.0761342	7.27988	-0.55656	8.5383	0.701861	8.42048	0.58404	8.28153	0.445085	8.07188	0.235438	8.34906	0.512615	8.76591	0.929467	8.00757	0.171129	8.12226	0.285824	7.9139	0.0774636	7.78496	-0.0514774	7.98416	0.147724	7.69783	-0.138609	7.93592	0.099475	7.74471	-0.0917292	7.49594
ACADS	6.6419	0.00993685	6.48848	-0.14348	6.48275	-0.149213	6.40155	-0.230415	6.24731	-0.384651	6.39257	-0.239394	6.44702	-0.184938	6.42078	-0.211181	6.42473	-0.20723	6.74936	0.117393	6.14851	-0.483449	6.24877	-0.383189	6.41177	-0.220198	6.31482	-0.317144	6.20744	-0.424525	6.28757	-0.344391	6.53634	-0.0956259	6.57167	-0.060296	6.7108	0.0788323	6.68151	0.0495435	6.72253	0.0905706	6.75516	0.123197	6.85212	0.220155	6.52196	-0.110002	6.58894
ACADSB	6.02057	-0.041565	5.65268	-0.409462	5.97697	-0.085167	6.12506	0.062922	5.89117	-0.170968	6.11842	0.0562872	6.13205	0.0699151	5.9249	-0.137235	6.01752	-0.0446186	6.02603	-0.0361025	6.16463	0.102489	6.16141	0.0992693	6.17011	0.107972	6.27332	0.211182	6.35324	0.291102	6.36209	0.299955	6.13358	0.0714467	6.14522	0.0830799	6.17087	0.108737	6.14054	0.0783982	6.37977	0.317635	6.12882	0.0666842	5.97081	-0.0913244	6.05657	-0.00556974	6.05574
ACADVL	11.0046	-0.178991	11.0961	-0.0875613	10.9812	-0.202431	11.5064	0.322792	11.6102	0.426537	11.3099	0.126233	11.7549	0.571245	11.2508	0.0671929	10.9852	-0.198446	11.2577	0.074038	11.2005	0.0168448	11.2005	0.0168448	11.1914	0.0077641	11.1355	-0.0480993	9.68484	-1.4988	9.78275	-1.40089	10.9651	-0.218565	10.8684	-0.315202	11.1914	0.0077641	11.3285	0.144814	11.2695	0.0858449	11.0244	-0.159243	10.5395	-0.644087	11.1701	-0.0135145	10.88
ACAT1	8.63049	0.206014	8.49378	0.0693049	8.60043	0.17596	8.30764	-0.116829	7.98328	-0.441196	8.36412	-0.0603559	8.96913	0.544661	8.56608	0.141607	8.48718	0.0627126	8.39187	-0.0326004	8.5643	0.139826	8.8252	0.400726	8.46495	0.0404752	8.74111	0.316635	8.14595	-0.278524	8.18886	-0.235609	8.26261	-0.161862	8.60218	0.177713	8.60815	0.183676	8.36456	-0.0599074	8.49099	0.0665228	8.30052	-0.123954	8.74349	0.31902	8.85824	0.43377	8.34444
ACAT2	8.01117	-0.0947206	7.82418	-0.281712	8.04079	-0.0650998	8.21435	0.108458	7.80156	-0.304325	8.14015	0.0342614	8.5361	0.430207	8.09982	-0.00607399	8.00333	-0.102559	8.04261	-0.0632805	8.43772	0.331834	8.39409	0.288201	8.37096	0.26507	8.32141	0.21552	7.96206	-0.14383	8.37498	0.269089	8.19315	0.0872597	8.39987	0.293983	8.18452	0.078635	8.19315	0.0872597	8.29813	0.192236	8.34685	0.240963	8.47199	0.366104	8.21225	0.106359	8.24901
ACBD3	8.8477	0.262985	9.09216	0.507444	8.6186	0.033888	8.66784	0.083126	8.74598	0.161264	8.64979	0.0650751	9.46448	0.879772	9.04054	0.455829	8.82587	0.241155	8.57197	-0.0127432	9.01714	0.432432	8.75123	0.166512	8.80174	0.217024	8.76282	0.178107	8.91145	0.326739	8.84109	0.256374	8.86124	0.276527	8.67637	0.09166	8.67227	0.0875523	8.90185	0.317137	8.70248	0.117763	8.78181	0.197101	8.70439	0.119682	8.5828	-0.00191598	8.52833
ACBD4	5.98257	-0.0358407	6.00244	-0.0159638	6.1601	0.141695	6.16961	0.151201	6.02013	0.00171907	6.19141	0.173006	6.24253	0.224125	6.0512	0.0327947	6.19556	0.177151	6.05922	0.0408175	6.0433	0.0248902	6.17034	0.15193	6.09571	0.0773042	6.07621	0.0578068	5.68403	-0.33438	5.74098	-0.277423	5.93686	-0.0815445	6.07058	0.0521779	5.88549	-0.132919	6.07812	0.0597099	5.87029	-0.148117	5.81588	-0.202522	5.89774	-0.120668	6.03718	0.0187763	5.91643
ACBD5	6.33798	0.0531873	6.57573	0.290929	6.31205	0.0272483	5.75457	-0.530232	6.13839	-0.146412	6.08167	-0.203126	6.45755	0.172758	6.41061	0.125813	6.30692	0.022126	6.38137	0.0965699	6.5169	0.232099	6.38556	0.100758	6.50844	0.223644	6.52401	0.239214	6.58589	0.301097	6.65758	0.372785	6.37678	0.091986	6.38793	0.103133	6.63282	0.348024	6.34283	0.058032	6.56954	0.284745	6.08922	-0.195578	6.54188	0.257083	6.41243	0.127634	6.28381
ACBD6	6.45922	-0.152616	6.53931	-0.0725289	6.41858	-0.19326	6.70562	0.0937751	6.71659	0.104747	6.83622	0.224375	6.64505	0.0332053	6.55694	-0.0549051	6.61366	0.00181725	6.85427	0.24243	6.69478	0.0829424	6.46351	-0.148333	6.70135	0.0895077	6.47567	-0.136169	6.96237	0.350525	6.48408	-0.127756	6.6523	0.0404565	6.63155	0.0197067	6.46708	-0.144764	6.55245	-0.0593936	6.62908	0.0172365	6.40075	-0.211087	6.43966	-0.172179	6.5135	-0.0983361	6.60689
ACD	7.02304	-0.349008	7.17046	-0.201579	7.07002	-0.302025	7.94734	0.575298	7.94148	0.569439	7.65144	0.279392	7.56058	0.188539	7.18103	-0.19101	7.57165	0.199609	8.33531	0.96327	7.70154	0.3295	7.29327	-0.0787756	7.7045	0.332458	7.55503	0.182992	6.93425	-0.437797	6.72139	-0.650654	7.25931	-0.112732	7.02719	-0.344854	7.07566	-0.296382	7.20157	-0.170472	7.01713	-0.354915	7.31215	-0.0598885	7.20053	-0.17151	7.51843	0.146384	7.34406
ACE	5.78996	-0.0256629	5.78681	-0.0288089	5.81398	-0.00163515	5.83579	0.0201701	5.72867	-0.0869471	5.74993	-0.0656868	5.86536	0.0497445	5.81805	0.00243532	5.75674	-0.0588804	5.74192	-0.0736957	5.74145	-0.0741636	5.87642	0.060798	5.79481	-0.0208073	5.76688	-0.0487374	5.79372	-0.0219016	5.81382	-0.00179649	5.87474	0.0591179	5.82734	0.0117231	5.83254	0.0169264	5.87689	0.0612691	5.78738	-0.0282351	5.84223	0.0266077	5.66925	-0.146366	5.6911	-0.124521	5.91837
ACE2	6.08536	0.0720058	6.06705	0.0536893	6.11351	0.100156	6.15969	0.146338	6.1248	0.111442	5.97086	-0.0424976	5.96945	-0.0439031	6.13267	0.119316	6.11368	0.100326	5.90651	-0.106847	6.10515	0.0917961	6.0698	0.0564469	6.05221	0.0388558	6.1167	0.103343	6.10555	0.0921924	6.01217	-0.00118924	5.97711	-0.036247	5.99282	-0.0205379	5.88926	-0.1241	6.02593	0.0125712	5.97943	-0.033923	5.92098	-0.0923799	5.91661	-0.0967462	5.95091	-0.0624471	5.9202
ACHE	5.9639	0.0664897	5.96422	0.0668068	5.95563	0.058222	6.05055	0.153142	6.09159	0.194178	6.11461	0.217198	6.0119	0.114491	5.89647	-0.000938324	6.0866	0.189194	5.99208	0.094667	5.91791	0.0205046	5.90347	0.00606292	6.08059	0.183178	5.98993	0.0925246	5.97164	0.0742346	5.9124	0.0149941	5.87378	-0.0236335	5.84362	-0.0537922	5.86953	-0.0278803	5.83166	-0.0657508	5.94768	0.0502689	5.85455	-0.0428625	5.92412	0.0267056	5.96291	0.0654956	5.88216
ACIN1	8.607	0.284906	8.69079	0.368691	8.3239	0.00180557	8.64626	0.324162	8.5845	0.262397	8.65595	0.333848	8.17383	-0.148269	8.43142	0.10932	8.61387	0.29177	8.11841	-0.203691	8.22154	-0.100559	8.3434	0.0212971	8.33388	0.0117774	8.29544	-0.0266603	8.1346	-0.1875	7.95794	-0.364156	8.05999	-0.262108	7.84663	-0.475473	7.98929	-0.332806	8.03348	-0.288616	7.80782	-0.514283	7.95434	-0.367758	7.9676	-0.354502	7.98558	-0.336524	7.98186
ACLY	9.45984	0.0906123	9.55346	0.184229	9.67579	0.306559	9.09553	-0.273701	9.10937	-0.259857	9.31134	-0.0578921	9.54429	0.175061	9.88032	0.511092	9.65371	0.284481	9.62972	0.26049	9.93556	0.566331	9.61605	0.246822	9.84737	0.478143	9.5759	0.206666	9.48679	0.117554	9.50669	0.137456	9.52492	0.155689	9.46893	0.099702	9.36572	-0.00350746	9.58152	0.212294	10.0609	0.691684	9.56955	0.200315	9.61351	0.244279	9.60243	0.233197	9.42337
ACMSD	5.67917	0.0430349	5.6737	0.0375647	5.73415	0.0980115	5.70692	0.0707854	5.6275	-0.00863701	5.70133	0.065192	5.80063	0.164495	5.52897	-0.107166	5.69825	0.0621113	5.65948	0.0233457	5.61	-0.0261382	5.6407	0.00456519	5.74982	0.113679	5.52588	-0.110258	5.58505	-0.0510865	5.59746	-0.0386751	5.70697	0.0708291	5.60023	-0.0359071	5.66045	0.0243073	5.57801	-0.0581302	5.55067	-0.0854732	5.56537	-0.0707721	5.60263	-0.0335118	5.71299	0.0768473	5.62892
ACN9	7.40556	-0.0119093	7.1183	-0.299165	7.39395	-0.0235118	7.22796	-0.189508	7.58365	0.166187	7.36148	-0.0559834	7.779	0.361531	7.08028	-0.337187	7.00308	-0.414384	7.4109	-0.00656345	7.33898	-0.0784862	7.33726	-0.080205	7.20809	-0.209373	7.27481	-0.142658	7.64484	0.227377	7.47069	0.0532299	7.45448	0.0370124	7.49071	0.073242	7.74095	0.323483	7.3475	-0.0699664	7.44209	0.0246244	7.12692	-0.29054	8.04261	0.625144	6.79925	-0.618209	7.54222
ACO1	7.7041	-0.136613	7.89903	0.0583121	7.8922	0.0514821	7.74256	-0.0981561	7.85914	0.0184228	7.74604	-0.0946752	7.7648	-0.0759162	8.01716	0.17644	7.92883	0.0881181	8.14553	0.304812	7.94993	0.109215	7.82854	-0.0121714	7.89029	0.0495747	7.76964	-0.0710713	7.70988	-0.13084	7.87705	0.036338	7.6761	-0.164615	8.01245	0.171736	7.63462	-0.206097	7.63617	-0.20455	7.91484	0.0741225	7.77756	-0.063156	7.79945	-0.0412645	7.61288	-0.227837	7.6941
ACO2	8.07709	0.253336	8.0817	0.257946	7.89944	0.0756776	7.48409	-0.339671	7.37367	-0.450083	7.36264	-0.461115	7.94193	0.118172	7.66088	-0.162881	7.56156	-0.262202	7.78452	-0.0392409	7.5971	-0.226655	7.31198	-0.511779	7.53852	-0.285239	7.5611	-0.262653	7.48826	-0.335499	7.54371	-0.280051	7.66591	-0.157853	7.75822	-0.0655386	7.65183	-0.17193	8.07567	0.251911	7.68582	-0.137938	7.75782	-0.0659412	7.95613	0.13237	8.21116	0.387406	7.4406
ACOT11	6.09714	-0.10986	6.05912	-0.147882	6.24981	0.0428101	6.09821	-0.108785	6.11433	-0.0926693	6.20889	0.00188618	6.07587	-0.13113	6.54537	0.338372	6.19443	-0.0125689	6.20362	-0.00337844	6.22791	0.0209145	6.29142	0.0844197	6.22332	0.0163166	6.23779	0.0307889	6.01363	-0.193368	6.20847	0.00147289	6.21881	0.0118101	6.21337	0.00637335	6.13956	-0.067441	6.216	0.00899977	6.39942	0.192424	6.22958	0.0225834	6.20993	0.00293511	6.1437	-0.0633028	6.19377
ACOT12	5.8966	-0.31167	5.70781	-0.500454	5.70609	-0.502174	5.98954	-0.218732	5.75397	-0.454296	5.87638	-0.331885	5.9012	-0.307073	5.94513	-0.26314	5.78246	-0.425804	5.99783	-0.210439	5.81688	-0.391391	6.07536	-0.132907	5.79822	-0.410052	6.05851	-0.149756	5.85525	-0.35302	5.90587	-0.302402	6.31915	0.110886	6.23993	0.0316646	6.51442	0.306147	6.63548	0.427214	6.27778	0.0695081	6.55962	0.351354	6.29456	0.0862892	6.41459	0.206321	6.206
ACOT4	6.22932	-0.0974996	6.01346	-0.313355	6.31751	-0.00930719	6.22247	-0.104347	6.46351	0.136693	6.51713	0.190318	6.42642	0.0996018	6.42698	0.100165	6.40401	0.0771946	6.22368	-0.103137	6.47855	0.15173	6.25396	-0.0728539	6.43143	0.104613	6.11055	-0.216262	6.20959	-0.11723	6.37336	0.0465487	6.23286	-0.0939587	6.35166	0.0248435	6.13036	-0.196457	6.3617	0.0348833	6.3472	0.0203845	6.56757	0.240759	6.56933	0.242515	6.6269	0.300083	6.46156
ACOT7	6.47904	-0.0658605	6.40039	-0.144511	6.6147	0.0697916	6.34319	-0.201713	6.23792	-0.306989	6.3173	-0.2276	6.206	-0.338909	6.3122	-0.232707	6.22739	-0.317513	6.31669	-0.228217	6.33243	-0.212474	6.33654	-0.20836	6.25995	-0.28495	6.3632	-0.1817	6.4655	-0.0794078	6.95918	0.414278	6.34616	-0.198747	6.54188	-0.00302485	6.63961	0.0947076	6.42397	-0.12094	6.48435	-0.0605524	6.55435	0.00944737	7.00455	0.459642	6.9825	0.437599	6.55905
ACOT8	6.76528	-0.0347978	6.98732	0.18724	6.85606	0.0559801	6.722	-0.0780793	6.64977	-0.150311	6.60514	-0.194936	6.48141	-0.318667	6.66732	-0.132758	6.50933	-0.290748	7.07376	0.273682	6.84523	0.0451493	6.41533	-0.384752	6.69584	-0.104242	6.58668	-0.213396	6.32031	-0.479773	6.4907	-0.309384	6.76014	-0.0399359	6.56806	-0.232016	6.77879	-0.0212936	6.61752	-0.182556	6.6064	-0.193682	6.79842	-0.00165528	6.85688	0.0567978	6.80077	0.000690428	6.77852
ACOT9	7.9725	-0.475735	8.65656	0.20832	8.37271	-0.0755305	7.981	-0.467233	8.05512	-0.393117	7.75312	-0.69512	8.653	0.204764	8.39938	-0.0488591	8.22109	-0.227152	8.22606	-0.222174	8.29337	-0.154863	8.50951	0.0612678	8.00894	-0.439295	8.29865	-0.149585	8.43598	-0.0122526	8.563	0.114766	8.34152	-0.106722	8.36138	-0.0868578	8.61268	0.164447	8.47582	0.0275849	8.83077	0.382536	8.14553	-0.302709	9.19626	0.748023	8.98788	0.539645	8.62383
ACOX1	7.981	-0.0980354	8.7423	0.663257	8.2163	0.137259	7.86845	-0.210592	8.63109	0.552055	7.82167	-0.257372	7.5535	-0.525537	7.82595	-0.25309	8.80373	0.724693	7.90122	-0.177816	8.19315	0.11411	7.84624	-0.232802	7.96392	-0.115121	7.75608	-0.322958	8.93375	0.854708	8.6417	0.562659	8.64227	0.563232	7.99597	-0.0830661	8.73439	0.65535	8.17181	0.0927699	7.8745	-0.204544	8.38574	0.306705	8.19879	0.119754	7.92313	-0.155905	8.70619
ACOX2	6.18888	0.079585	6.56278	0.453489	6.13839	0.0290908	6.1003	-0.00899282	6.25146	0.142168	6.00391	-0.105383	6.08693	-0.0223672	6.05346	-0.0558367	5.99168	-0.117614	6.02676	-0.0825388	6.13858	0.0292879	6.13757	0.0282703	5.93756	-0.171739	6.03	-0.0792939	6.04717	-0.0621213	5.99454	-0.114756	6.01567	-0.093623	6.15735	0.0480503	6.37498	0.265682	6.14596	0.0366693	6.01783	-0.0914611	6.09445	-0.0148398	6.51885	0.409554	5.93969	-0.169607	6.15333
ACOX3	6.88236	-0.0232338	6.95983	0.0542382	6.55106	-0.354534	6.83503	-0.0705597	7.04621	0.140614	6.82956	-0.07603	6.91386	0.00826482	6.63252	-0.273078	6.89562	-0.00997421	7.12218	0.216582	7.03465	0.129059	6.84831	-0.0572831	6.99588	0.0902873	7.07798	0.172386	6.57118	-0.334414	6.56806	-0.337531	6.73877	-0.166822	6.96766	0.0620691	6.9073	0.00170296	6.84069	-0.064899	6.94014	0.0345434	7.04069	0.1351	7.08233	0.176738	6.93858	0.0329872	6.53289
ACOXL	5.77782	-0.160181	5.95676	0.018759	5.85044	-0.0875596	5.88873	-0.0492713	6.01299	0.0749956	5.95373	0.0157258	5.92348	-0.01452	5.79671	-0.141284	5.97774	0.0397412	6.13036	0.192359	5.81041	-0.127585	6.16512	0.227125	6.00836	0.070356	5.99848	0.0604802	5.75905	-0.178947	5.87509	-0.0629132	5.76711	-0.170888	5.7702	-0.167804	5.79765	-0.14035	5.8097	-0.128295	6.08596	0.147957	5.84265	-0.0953485	5.87971	-0.0582882	5.90651	-0.0314903	6.01386
ACP1	9.28278	0.252076	8.42106	-0.609652	9.73694	0.706236	8.651	-0.379704	8.30764	-0.723066	8.87939	-0.151313	9.31752	0.286811	8.95266	-0.0780512	9.15143	0.120721	8.90238	-0.128333	9.23953	0.208826	9.37136	0.340649	9.25368	0.222973	9.28449	0.253779	8.97746	-0.0532505	9.75824	0.727532	8.88113	-0.149577	9.17055	0.139839	9.13582	0.105112	9.51353	0.482822	9.58239	0.55168	8.98398	-0.0467268	8.84232	-0.18839	11.0876	2.05687	8.88851
ACP2	6.38517	-0.0205145	6.54858	0.142896	6.37034	-0.0353472	6.47792	0.0722361	6.76716	0.361473	6.67125	0.265563	6.60235	0.19666	6.55106	0.145372	6.44572	0.0400334	6.6147	0.209009	6.32579	-0.0798966	6.46141	0.0557189	6.47019	0.0645006	6.46839	0.062703	5.99117	-0.41452	6.31093	-0.0947567	6.17193	-0.233762	6.43166	0.0259681	6.36891	-0.0367766	6.33601	-0.0696808	6.26092	-0.14477	6.13578	-0.269912	6.70219	0.296505	6.41177	0.0060776	6.385
ACP5	6.0696	-0.273455	6.04559	-0.297463	5.85276	-0.490301	6.19661	-0.146443	6.6937	0.350642	6.97189	0.628836	6.26152	-0.0815413	6.11166	-0.231398	7.10491	0.761856	6.24877	-0.0942823	6.14339	-0.199666	6.60207	0.25901	6.3165	-0.02656	6.64314	0.300085	5.83156	-0.511497	5.86596	-0.477095	6.26011	-0.0829435	6.12149	-0.22157	6.05189	-0.291162	6.40623	0.0631764	6.1237	-0.219361	6.55539	0.212334	6.4085	0.0654409	6.73035	0.387292	6.80427
ACP6	7.69695	0.6336	6.8421	-0.221251	6.99843	-0.0649219	6.86663	-0.196717	7.18331	0.119955	6.9488	-0.114553	7.57433	0.510981	6.77452	-0.288829	6.70479	-0.358565	6.84244	-0.220916	7.09873	0.0353832	7.08338	0.0200264	7.00424	-0.0591149	7.06192	-0.00143242	6.67439	-0.388963	7.33934	0.275987	6.97696	-0.08639	7.12727	0.0639222	7.15105	0.0876959	6.89615	-0.1672	6.93025	-0.133106	6.99036	-0.0729931	6.92292	-0.140436	6.84584	-0.217508	7.09032
ACPP	7.74654	0.271864	8.07748	0.602807	7.42989	-0.0447878	7.59429	0.119614	7.48795	0.0132708	7.61709	0.14242	7.31857	-0.156102	7.92986	0.455188	7.18246	-0.292213	7.80067	0.325993	7.66958	0.194905	7.44443	-0.0302414	7.69658	0.221904	7.09461	-0.380061	7.91528	0.440602	8.145	0.670321	7.88221	0.407533	7.83841	0.363735	7.59832	0.123649	7.4768	0.00212284	7.38925	-0.0854272	7.39122	-0.0834595	7.15251	-0.322167	6.84706	-0.627613	7.6432
ACPT	5.92502	-0.0954114	5.78409	-0.236334	5.8133	-0.207125	5.92284	-0.0975881	6.02751	0.00708091	5.75112	-0.269313	5.84698	-0.17345	5.83841	-0.182017	5.76679	-0.25364	5.78678	-0.233651	5.52439	-0.496037	5.70439	-0.316037	5.80278	-0.217645	5.82996	-0.190469	6.07854	0.0581157	6.03183	0.0114013	5.98347	-0.0369623	5.97508	-0.0453484	5.9561	-0.0643286	6.19938	0.178954	6.20311	0.182683	6.26236	0.241935	6.08045	0.0600217	6.08123	0.0608044	6.22766
ACR	5.93199	-0.0298946	6.03973	0.0778458	5.9827	0.020823	5.91431	-0.0475703	5.89339	-0.0684913	5.88776	-0.0741152	5.75625	-0.205626	5.799	-0.16288	5.93034	-0.0315354	6.03075	0.0688712	5.65928	-0.302598	5.83614	-0.125737	5.80681	-0.155065	5.79244	-0.169438	5.77401	-0.187867	5.91473	-0.0471459	6.06238	0.100504	5.94987	-0.0120117	5.85848	-0.103399	6.17351	0.211634	5.88647	-0.0754135	6.1834	0.221521	5.8495	-0.112377	5.90957	-0.0523077	6.09523
ACRBP	8.73988	-0.739593	9.07948	-0.399992	9.90134	0.421865	10.2613	0.781806	9.84228	0.362807	9.46627	-0.0132011	9.09216	-0.387315	9.0877	-0.391771	9.75453	0.275059	9.41158	-0.0678917	9.53572	0.0562446	10.1354	0.655908	9.61965	0.140181	10.1996	0.720164	8.25093	-1.22854	9.29296	-0.186512	8.66309	-0.816385	10.0102	0.530778	9.76977	0.290296	9.7974	0.317926	9.08435	-0.39512	9.62446	0.144984	9.7307	0.251231	9.80373	0.324256	9.83985
ACRC	6.99036	0.295508	6.83194	0.13709	6.829	0.134149	6.92326	0.228413	7.14387	0.449017	6.85869	0.16384	6.84124	0.146395	6.64369	-0.0511639	6.65061	-0.0442432	6.45099	-0.243865	6.2968	-0.398048	6.45672	-0.238127	6.38044	-0.314407	6.27511	-0.419737	7.18331	0.488456	6.72767	0.0328152	6.82608	0.131226	6.57734	-0.117508	6.68569	-0.00916129	6.80427	0.109422	6.71688	0.0220327	6.62775	-0.067099	6.75209	0.0572434	6.86844	0.173585	6.54909
ACRV1	5.68892	-0.0719211	5.62001	-0.140826	5.91943	0.158595	5.81759	0.05675	5.56948	-0.191353	5.64679	-0.114051	5.70912	-0.0517223	5.69736	-0.0634824	5.73786	-0.0229811	5.72706	-0.0337817	5.72176	-0.0390824	5.78088	0.0200418	5.56438	-0.196461	5.71102	-0.0498164	5.77274	0.0119062	5.66274	-0.0981013	5.76206	0.00122667	5.80903	0.0481881	5.74888	-0.0119543	5.79604	0.0352031	5.78088	0.0200418	5.64429	-0.116552	5.79162	0.0307792	5.73649	-0.0243444	5.82923
ACSBG1	6.57941	-0.298238	6.66495	-0.212708	6.89347	0.0158196	7.20305	0.325395	6.78631	-0.0913431	6.69932	-0.17833	6.22155	-0.656104	6.92265	0.0449942	6.84093	-0.0367233	7.07002	0.192365	7.02998	0.152327	7.33934	0.461685	6.84274	-0.0349157	7.18764	0.309989	6.89851	0.0208616	7.0098	0.132145	6.61937	-0.258286	7.49315	0.615496	7.58077	0.703117	6.98286	0.105203	6.89318	0.0155254	7.44872	0.571069	7.05235	0.174698	7.26343	0.385775	7.59218
ACSBG2	5.84764	-0.14346	5.73395	-0.257154	5.65939	-0.331716	6.00905	0.0179464	5.67956	-0.311548	5.80337	-0.187731	5.7177	-0.273401	5.77791	-0.213195	5.78697	-0.204135	5.75826	-0.232848	5.85588	-0.135224	5.79151	-0.199592	5.69018	-0.300929	5.83684	-0.154269	5.93705	-0.0540505	6.00488	0.0137713	6.09369	0.10259	6.11576	0.124655	6.15209	0.160983	6.16349	0.172382	6.00921	0.0181109	6.07998	0.0888773	6.12514	0.134037	6.15874	0.167637	6.22469
ACSL1	11.9652	0.860424	12.3986	1.2938	11.9764	0.871657	11.34	0.235216	12.0062	0.901417	11.3573	0.25256	10.9793	-0.125428	11.4603	0.355529	11.5263	0.421532	10.8724	-0.232378	10.148	-0.956734	10.5995	-0.505269	10.6658	-0.438916	10.7177	-0.387059	12.5911	1.48633	11.6868	0.582039	11.3961	0.291315	11.0712	-0.0335462	11.4941	0.389353	11.1892	0.0844553	10.7055	-0.399262	11.1547	0.0499556	11.2811	0.176323	9.93671	-1.16805	11.4773
ACSL3	6.66891	-0.438854	7.05988	-0.0478824	7.01133	-0.0964337	7.48531	0.377555	7.08827	-0.0194925	7.04621	-0.0615529	7.03197	-0.0757923	7.14387	0.036107	7.14212	0.034356	6.64014	-0.467622	6.78631	-0.321451	7.13067	0.0229146	6.68238	-0.42538	7.01258	-0.0951818	7.47324	0.365478	6.99453	-0.113232	7.3102	0.202443	6.83622	-0.271545	6.9482	-0.15956	6.9389	-0.168856	7.01291	-0.0948454	6.9073	-0.200464	7.17672	0.0689581	7.26609	0.158325	6.8524
ACSL4	8.85824	0.565672	9.26067	0.968095	9.13846	0.845891	8.72679	0.434215	9.47621	1.18364	9.01781	0.72524	8.69198	0.399411	9.10182	0.809254	8.71688	0.424311	8.55481	0.262241	8.29648	0.00390746	8.46757	0.175004	8.3434	0.0508263	8.10487	-0.187701	8.93308	0.640506	8.46537	0.172796	8.23269	-0.0598753	8.07788	-0.214693	8.23758	-0.0549919	8.21116	-0.0814065	8.34748	0.0549074	8.22503	-0.0675393	8.77761	0.485036	8.07874	-0.213829	8.2548
ACSL5	7.96256	-0.184692	7.92516	-0.222091	8.0471	-0.10015	7.85554	-0.291718	7.63251	-0.514743	8.01474	-0.13251	7.65933	-0.48792	8.43931	0.292054	8.12588	-0.0213734	7.94425	-0.203007	7.95249	-0.194761	7.98605	-0.161208	7.91814	-0.229112	7.92655	-0.220702	7.78496	-0.362292	7.79739	-0.349864	8.14751	0.000260319	8.40345	0.256196	8.11063	-0.0366213	8.34007	0.192811	8.33769	0.190431	8.44362	0.296368	8.53721	0.389957	8.0864	-0.0608528	8.11841
ACSL6	6.67495	0.368311	6.12865	-0.177989	6.33243	0.0257892	6.17578	-0.13086	6.07753	-0.229113	6.32503	0.0183901	6.22355	-0.0830943	6.11433	-0.192311	6.55317	0.24653	6.4429	0.136262	6.26688	-0.0397608	6.68435	0.377709	6.22319	-0.0834467	6.59013	0.283485	6.44531	0.13867	6.72168	0.415036	6.22213	-0.0845066	6.28055	-0.026087	6.44972	0.143083	6.51305	0.206406	6.46307	0.156432	6.22632	-0.0803171	6.1502	-0.156438	7.543	1.23636	6.20512
ACSM1	5.90372	0.0310744	5.95021	0.0775606	6.01252	0.139879	5.8991	0.0264587	6.05561	0.182964	5.91185	0.0392079	5.84814	-0.0245087	5.81086	-0.0617885	5.90676	0.0341128	5.79864	-0.0740017	5.88516	0.0125105	5.88606	0.013416	5.92341	0.050764	5.84489	-0.0277592	5.89087	0.0182239	5.86208	-0.0105601	5.79065	-0.0819997	5.85475	-0.0178944	5.84649	-0.0261506	5.77173	-0.100918	5.68072	-0.191929	5.91462	0.0419732	5.83787	-0.034773	5.78097	-0.0916713	5.89592
ACSM3	6.52282	0.358532	5.9714	-0.192885	6.18463	0.0203403	6.16638	0.00209323	5.96602	-0.198263	6.24305	0.0787667	6.04099	-0.123295	6.4176	0.253317	6.209	0.0447109	6.11972	-0.0445651	6.2114	0.047115	6.47134	0.307056	6.19556	0.031272	6.49829	0.334004	6.00271	-0.161579	6.4176	0.253317	6.27554	0.111254	6.16204	-0.00224408	5.96334	-0.200947	6.26277	0.0984858	6.13941	-0.0248748	6.22236	0.0580781	6.19715	0.0328626	6.7866	0.622314	6.19725
ACSS1	8.51121	0.266464	8.23472	-0.0100194	8.1977	-0.0470427	8.11888	-0.125864	8.00976	-0.234982	8.19623	-0.0485113	9.12263	0.877889	8.63173	0.386989	8.405	0.160255	8.31298	0.0682319	8.68187	0.437123	8.53438	0.289637	8.68957	0.444828	8.36786	0.123122	7.63251	-0.612232	8.14057	-0.10417	8.22606	-0.0186798	8.23472	-0.0100194	7.90122	-0.34352	8.26822	0.0234814	8.12329	-0.121456	8.02466	-0.220081	8.19719	-0.0475563	7.89175	-0.352997	7.85914
ACSS2	8.38099	-0.0466654	8.74992	0.322265	8.45903	0.0313712	8.47306	0.0454038	8.43091	0.00325232	8.17383	-0.253825	7.9765	-0.451153	8.17442	-0.253237	8.27296	-0.154698	8.14151	-0.286147	8.09982	-0.32784	8.00333	-0.424324	8.03924	-0.388417	7.99845	-0.429206	8.83077	0.403119	8.70248	0.274821	8.27657	-0.151083	8.39571	-0.0319451	8.51943	0.0917761	8.38623	-0.0414258	7.97605	-0.4516	8.02653	-0.401128	8.49494	0.067282	7.9765	-0.451153	8.05431
ACTA2	8.02874	-0.49537	8.43142	-0.0926916	9.11991	0.595801	8.28777	-0.236343	8.34109	-0.183022	8.43876	-0.0853542	8.1125	-0.411607	8.78595	0.26184	7.52266	-1.00145	7.49836	-1.02575	8.32747	-0.196638	8.17671	-0.347398	8.35237	-0.171742	8.2903	-0.233807	8.42532	-0.0987894	8.6245	0.100391	8.91081	0.386698	8.05917	-0.464944	8.73242	0.208307	8.33962	-0.184493	8.68801	0.1639	7.95249	-0.571617	8.72987	0.205762	8.66258	0.138465	8.36786
ACTB	14.1409	-0.00602002	14.2352	0.0882996	14.1888	0.0418734	13.733	-0.413902	13.9645	-0.182398	13.8428	-0.304099	14.2055	0.058575	14.1035	-0.043359	14.328	0.181068	14.1642	0.0173269	14.328	0.181068	14.3136	0.166748	14.4898	0.342921	14.3509	0.204019	14.1153	-0.0315603	14.1541	0.00723825	14.0319	-0.114994	14.0427	-0.104221	14.1153	-0.0315603	14.1153	-0.0315603	14.4613	0.314435	14.1409	-0.00602002	14.328	0.181068	13.9322	-0.214736	13.7765
ACTG2	5.64702	-0.17207	5.72066	-0.0984302	5.67168	-0.147417	5.79209	-0.0270033	5.81217	-0.00692471	5.79784	-0.0212503	5.84442	0.0253284	5.63188	-0.187213	5.75709	-0.0620003	5.88228	0.0631857	5.85615	0.0370532	5.86817	0.0490751	5.8152	-0.00389249	6.03195	0.212854	5.80755	-0.0115481	5.72499	-0.0941087	5.93117	0.112073	5.89239	0.0733007	5.86786	0.0487683	5.82125	0.0021605	5.84466	0.0255625	5.90732	0.0882271	5.81805	-0.00104045	5.88797	0.068877	5.90265
ACTL6A	8.49099	0.0221793	8.02092	-0.447892	8.15093	-0.317881	8.74598	0.277162	8.4093	-0.0595141	8.64749	0.178672	9.06221	0.593398	8.5686	0.0997881	8.48334	0.014529	8.39621	-0.072609	8.91081	0.441993	8.51011	0.0412973	8.70377	0.234956	8.47582	0.00700669	8.34685	-0.121964	8.40345	-0.0653646	8.46495	-0.00386828	8.64926	0.180441	8.45643	-0.0123868	8.36037	-0.108447	8.77883	0.310016	8.53721	0.0683957	8.41987	-0.0489445	8.25238	-0.216432	8.21735
ACTL6B	5.89165	0.00761063	5.73231	-0.151732	5.86083	-0.023211	5.88807	0.00403473	5.86247	-0.021565	5.88783	0.00379166	5.73822	-0.145814	5.8182	-0.0658347	5.75121	-0.132825	5.82576	-0.0582833	5.66803	-0.216006	5.95418	0.0701433	5.81682	-0.0672222	5.89028	0.00624263	5.90379	0.0197534	5.91043	0.0263932	5.85793	-0.026111	5.93902	0.0549844	5.88329	-0.000746547	6.01905	0.135006	6.04611	0.162072	5.85134	-0.0327023	5.84268	-0.0413566	5.88294	-0.00109424	5.92047
ACTL7A	5.66589	-0.420889	5.74075	-0.346036	5.81796	-0.268828	5.64102	-0.44576	5.68451	-0.402278	5.68705	-0.39973	5.63689	-0.449889	5.80614	-0.280639	5.7036	-0.383187	5.8137	-0.273086	5.64967	-0.437115	5.80768	-0.279103	5.87205	-0.214737	5.74281	-0.343978	5.65057	-0.43621	5.74209	-0.344692	6.36394	0.277152	6.35484	0.268058	6.49091	0.404129	6.29854	0.211754	6.10856	0.0217777	6.34211	0.255329	6.1551	0.0683121	6.50776	0.420972	6.05555
ACTL7B	5.69769	-0.0513595	5.65738	-0.091666	5.66549	-0.0835573	5.75813	0.0090842	5.86579	0.116738	5.6572	-0.0918528	5.7791	0.0300536	5.71681	-0.032242	5.83724	0.0881915	5.79278	0.0437277	5.71007	-0.0389748	5.7197	-0.0293463	5.81437	0.0653165	5.72279	-0.026263	5.57747	-0.171575	5.63726	-0.111784	5.74075	-0.00830135	5.75548	0.00642979	5.70064	-0.0484057	5.79165	0.0425986	5.77586	0.0268092	5.8873	0.138247	5.73775	-0.0112936	5.81704	0.0679919	5.69259
ACTL8	5.81838	-0.140209	5.87305	-0.085542	5.9666	0.00801233	5.74965	-0.20894	5.76206	-0.196528	5.94691	-0.0116793	5.81252	-0.146072	5.90669	-0.0519029	5.8972	-0.06139	5.85426	-0.10433	5.99676	0.0381659	5.746	-0.212592	5.89744	-0.0611509	5.89862	-0.0599678	5.95973	0.00113553	5.94049	-0.018099	6.03385	0.0752592	6.0195	0.0609102	5.95598	-0.00261476	5.94831	-0.0102871	5.93705	-0.0215388	6.10727	0.148677	5.95221	-0.00637875	6.02625	0.0676622	5.96691
ACTN1	11.7062	0.38841	11.3814	0.0635234	11.4436	0.125744	11.7918	0.473933	11.9839	0.666103	11.5605	0.242644	11.3174	-0.000461684	11.2098	-0.108071	11.4603	0.14246	11.7325	0.414701	11.2604	-0.0574313	11.4827	0.16489	11.214	-0.103809	11.3254	0.00761364	11.4827	0.16489	11.417	0.0991801	11.4575	0.139639	11.3682	0.0503488	11.649	0.331202	11.078	-0.239804	11.2407	-0.0771156	11.7485	0.430644	11.2075	-0.110354	10.8572	-0.460649	11.4465
ACTN2	5.87982	0.00297001	5.85202	-0.0248281	5.71962	-0.157228	5.80673	-0.0701165	5.9847	0.107853	5.82218	-0.0546671	5.80171	-0.0751356	5.86638	-0.0104714	5.99536	0.11851	5.98266	0.105809	5.83407	-0.0427763	5.82908	-0.0477684	5.87135	-0.00550271	5.74724	-0.129614	5.73652	-0.140328	5.79062	-0.0862335	5.96999	0.0931378	5.95615	0.0792965	5.88139	0.00453468	5.80605	-0.0708044	5.86289	-0.0139567	5.78872	-0.0881318	5.97462	0.097765	6.1373	0.260447	5.96375
ACTN3	5.81564	0.00345784	5.88263	0.0704492	5.84401	0.031832	5.80343	-0.00874925	5.83411	0.0219301	6.01201	0.199833	5.80331	-0.00886684	5.87241	0.0602312	5.9544	0.14222	5.97643	0.164256	5.71268	-0.099496	5.74811	-0.0640705	5.80605	-0.00613127	5.72591	-0.0862696	5.68988	-0.122292	5.85041	0.0382282	5.80869	-0.00348506	5.74529	-0.0668884	5.80752	-0.00466083	5.70867	-0.103508	5.85851	0.0463348	5.84236	0.0301796	5.7183	-0.0938739	5.7121	-0.100079	5.70559
ACTN4	9.64733	0.0884273	9.80765	0.248751	9.48063	-0.0782751	10.0925	0.533638	10.2758	0.716946	10.0137	0.454829	9.7064	0.147503	9.62446	0.0655552	10.0102	0.451349	10.0203	0.46138	9.68397	0.125068	9.59342	0.0345178	9.83686	0.277957	9.68668	0.127782	8.28204	-1.27687	8.03584	-1.52306	9.61163	0.0527324	9.13582	-0.42308	9.54517	-0.0137349	9.4013	-0.157604	8.86855	-0.690354	9.58723	0.0283336	9.5204	-0.0385012	9.91504	0.356137	9.51087
ACTR10	8.81593	-0.12843	8.75974	-0.184621	8.86007	-0.0842915	9.15359	0.209233	9.30742	0.363059	9.02601	0.0816498	9.10252	0.15816	8.82453	-0.119826	9.08301	0.138649	9.32565	0.381294	8.98464	0.0402878	9.07458	0.130223	9.03684	0.0924827	9.19537	0.251009	9.12116	0.176808	8.96627	0.0219175	8.96702	0.022659	8.97864	0.0342872	9.13983	0.195471	8.88322	-0.0611322	9.4219	0.477541	9.05	0.105645	9.1261	0.181743	9.64018	0.695824	8.8711
ACTR1A	9.22251	-0.30607	9.19774	-0.330836	9.17374	-0.35484	9.11232	-0.416256	9.4769	-0.0516834	9.12408	-0.4045	8.95576	-0.572819	9.23953	-0.289044	9.13063	-0.397951	9.16414	-0.364442	9.00639	-0.52219	9.11232	-0.416256	9.17535	-0.353232	8.9988	-0.529781	10.6231	1.09447	10.6264	1.09782	9.46542	-0.0631553	9.36237	-0.166209	9.63925	0.110672	9.45018	-0.0784015	9.52755	-0.00103093	9.33091	-0.197665	9.47767	-0.0509123	9.42337	-0.105207	9.3082
ACTR1B	8.51069	0.131858	8.15283	-0.225995	8.23111	-0.147719	8.91632	0.537489	8.3882	0.00936871	8.71219	0.333364	8.46106	0.0822324	8.52611	0.14728	8.20532	-0.173507	8.42644	0.0476143	8.43142	0.0525895	8.28516	-0.0936681	8.60389	0.22506	8.4044	0.0255754	7.58729	-0.791537	7.89569	-0.483139	8.17127	-0.207556	8.34802	-0.030809	8.16987	-0.208956	8.46011	0.0812768	8.44464	0.0658061	8.28618	-0.0926502	8.00473	-0.374096	8.12226	-0.256565	8.13812
ACTR2	12.229	0.0273303	12.2205	0.0188603	12.101	-0.100667	12.1287	-0.0729576	12.0939	-0.107743	12.0814	-0.120248	12.5851	0.383449	12.2708	0.0691245	12.7591	0.557443	11.9292	-0.272505	12.8647	0.663012	12.8403	0.638567	12.8266	0.624961	12.7338	0.532112	12.9742	0.772511	12.9821	0.780425	12.3482	0.146482	12.4275	0.225788	12.3109	0.109256	12.1131	-0.0886036	12.3584	0.156709	12.3482	0.146482	12.4761	0.274402	11.7549	-0.446807	12.2082
ACTR3	11.118	1.91536	10.8331	1.63039	10.6066	1.40392	10.5227	1.31997	10.4862	1.28352	10.328	1.12536	11.0046	1.80196	10.549	1.34627	9.23027	0.0275819	8.88322	-0.319461	9.15884	-0.0438462	9.14116	-0.061522	9.35147	0.148784	9.49881	0.29612	10.3774	1.17467	10.1761	0.973367	9.09216	-0.110529	8.8761	-0.326586	9.3248	0.122113	9.27249	0.0698009	9.09488	-0.107807	8.99487	-0.207819	8.97811	-0.224575	8.1002	-1.10249	8.99416
ACTR3B	5.77746	-0.0500004	5.76955	-0.0579173	5.87378	0.046312	5.74781	-0.0796501	5.7373	-0.0901653	5.71715	-0.110318	5.96358	0.136118	5.81812	-0.00934695	5.91958	0.0921165	5.91617	0.088705	5.88992	0.0624568	5.93588	0.10842	5.89602	0.0685572	5.97612	0.148659	5.77644	-0.0510275	5.93416	0.106699	5.80555	-0.0219134	5.86077	0.0333013	6.01478	0.187315	5.89503	0.0675618	5.83618	0.0087133	5.70897	-0.118492	5.86985	0.0423864	5.8345	0.00703818	5.82734
ACTR5	7.02685	-0.184326	6.84739	-0.363786	6.8594	-0.351776	7.08161	-0.129561	6.98356	-0.227614	7.39585	0.184678	6.7955	-0.415678	7.13852	-0.0726509	7.03364	-0.177532	7.08028	-0.130896	7.43059	0.219419	7.18801	-0.0231667	7.13204	-0.0791297	7.22374	0.0125711	6.72745	-0.483724	6.6485	-0.562675	7.21064	-0.000531803	7.16115	-0.0500279	7.01227	-0.198903	7.23447	0.0232991	7.21596	0.00478582	7.39238	0.181211	7.08307	-0.1281	7.21899	0.00781679	7.10321
ACTR6	8.57867	0.189087	8.38623	-0.00335274	8.63228	0.242698	8.8252	0.435616	8.55304	0.163461	8.97811	0.588529	8.74736	0.357776	8.85716	0.467582	8.39078	0.00119764	8.39938	0.00979641	8.52264	0.133058	8.70983	0.320252	8.20025	-0.189335	8.57648	0.186903	9.05	0.66042	9.1365	0.746915	8.51397	0.12439	8.58786	0.198273	8.4164	0.0268144	8.57813	0.188549	8.5863	0.196716	8.49661	0.107033	8.57867	0.189087	8.55101	0.161426	8.59162
ACTR8	6.50033	0.163343	6.44805	0.111064	6.35341	0.0164265	6.36002	0.0230406	6.1549	-0.182081	6.31093	-0.0260529	6.82045	0.483469	6.4907	0.153712	6.53218	0.195195	6.35324	0.0162554	6.63309	0.296102	6.39792	0.060933	6.62993	0.292942	6.35219	0.0152071	6.30269	-0.0342929	6.5324	0.19542	6.62662	0.289633	6.5379	0.200914	6.4655	0.128513	6.51031	0.173324	6.4655	0.128513	6.24188	-0.0951065	6.35716	0.020177	6.33177	-0.00521525	6.27424
ACVR1	8.44686	0.0665012	8.55433	0.173973	8.8606	0.480238	8.82712	0.446766	8.73061	0.350251	8.18006	-0.200299	8.47582	0.0954652	8.44903	0.0686715	8.15512	-0.22524	8.41299	0.0326323	8.05555	-0.324808	8.56133	0.180971	8.32804	-0.0523206	8.55369	0.173335	8.37941	-0.000947023	8.5667	0.186345	8.46011	0.0797495	8.63735	0.256991	8.5962	0.215847	8.52785	0.147493	8.64626	0.265904	8.49885	0.118494	8.75808	0.377722	8.56014	0.179786	8.4861
ACVR1B	6.63904	-0.0756347	6.92265	0.207969	6.82019	0.105515	6.65758	-0.0570958	6.98012	0.265444	6.71524	0.000557582	6.42493	-0.289751	6.77987	0.0651924	6.81509	0.100416	6.72596	0.0112856	6.67256	-0.0421209	6.7477	0.033018	6.73035	0.0156703	6.81759	0.102916	6.57449	-0.14019	6.44763	-0.267047	6.57425	-0.140427	6.61809	-0.0965849	6.76014	0.0454657	6.52151	-0.193171	6.56834	-0.146339	6.64742	-0.0672568	6.57056	-0.144119	6.61965	-0.0950327	6.75486
ACVR1C	5.9971	-0.0321703	5.94458	-0.0846919	6.07147	0.042201	6.17802	0.148752	6.06726	0.0379917	6.0495	0.0202347	6.13934	0.110074	6.18793	0.158663	5.93107	-0.0981994	6.00679	-0.0224764	6.05747	0.0282068	6.06946	0.0401889	6.04656	0.017288	5.97751	-0.0517596	6.03805	0.00878252	6.09754	0.0682682	6.12172	0.0924513	6.01539	-0.0138783	6.17446	0.145191	6.07176	0.0424976	5.92563	-0.103639	5.93619	-0.0930738	6.10481	0.0755456	5.93906	-0.0902061	6.08693
ACVR2A	6.09391	-0.0281478	6.05139	-0.0706731	6.08737	-0.0346877	6.16881	0.046754	6.05044	-0.0716196	6.07893	-0.0431242	6.21678	0.0947266	5.84601	-0.276046	5.85212	-0.269934	5.85252	-0.269535	6.13668	0.014624	6.21829	0.0962317	6.00551	-0.116543	5.92786	-0.194202	6.33507	0.213011	6.27302	0.150957	6.30232	0.180262	6.28946	0.167405	6.07065	-0.0514039	6.16315	0.0410905	6.31498	0.192917	6.14153	0.0194707	6.02945	-0.0926065	6.12149	-0.000572236	5.96665
ACVR2B	6.26822	0.100027	6.39541	0.227215	6.14794	-0.0202621	6.19867	0.0304692	6.42677	0.258576	6.36961	0.201416	6.24227	0.0740734	6.40892	0.240722	6.4409	0.272704	6.27568	0.107478	6.20426	0.0360606	6.28099	0.112793	6.19377	0.0255671	6.25368	0.0854819	6.28085	0.112657	6.16204	-0.00615639	6.0512	-0.116997	6.12506	-0.0431392	6.17813	0.00993317	6.28452	0.116321	6.09754	-0.0706626	6.0553	-0.112894	6.19811	0.0299076	6.10958	-0.0586138	6.07768
ACVRL1	5.95877	-0.0787494	6.02163	-0.0158897	6.16739	0.129864	6.27888	0.241361	6.09432	0.0567995	6.11818	0.0806618	6.17964	0.142119	6.04063	0.003105	6.25008	0.21256	6.26076	0.223238	6.09277	0.0552462	6.24545	0.207929	6.00805	-0.0294724	6.04988	0.0123594	5.94087	-0.0966544	5.96183	-0.0756904	5.92601	-0.111511	6.01811	-0.0194098	5.98645	-0.0510752	6.06524	0.0277185	6.16162	0.124103	5.9635	-0.0740197	5.97683	-0.0606962	6.0444	0.006881	5.99975
ACY1	6.60592	-0.0999187	6.66131	-0.0445337	6.67786	-0.0279774	6.84093	0.13509	6.58416	-0.121682	6.866	0.160156	6.70929	0.00344885	6.56686	-0.138975	6.61496	-0.0908761	6.71328	0.00744302	6.78801	0.0821698	6.65392	-0.0519176	6.68293	-0.0229063	6.6106	-0.0952413	6.35041	-0.355432	6.40039	-0.305446	6.64287	-0.0629652	6.76746	0.0616185	6.67575	-0.0300946	6.60514	-0.100696	6.77879	0.072946	6.72061	0.0147659	6.72823	0.0223874	6.57056	-0.135281	6.62831
ACY3	6.04683	-0.0468034	6.01625	-0.0773783	5.92522	-0.168413	6.23767	0.144041	6.13064	0.0370084	6.08914	-0.00448614	6.15681	0.0631825	5.91548	-0.178148	5.89592	-0.197707	6.14994	0.056312	5.8575	-0.236128	6.09837	0.00473981	6.02802	-0.0656133	6.05906	-0.0345728	5.97985	-0.113775	6.07683	-0.0167974	6.11114	0.0175128	6.13916	0.0455292	6.14	0.046374	6.13506	0.0414266	6.13276	0.0391297	6.22645	0.132818	6.07797	-0.0156593	6.30041	0.206777	6.07218
ACYP1	7.29837	0.0596645	6.79357	-0.445136	6.93828	-0.300428	7.32313	0.0844255	7.12692	-0.111784	7.2863	0.0475902	7.33542	0.096715	7.19317	-0.0455385	7.19753	-0.0411796	7.093	-0.145706	7.48409	0.245378	7.21671	-0.021997	7.38884	0.150134	7.09901	-0.139702	7.04275	-0.195963	7.28456	0.0458548	7.26138	0.0226687	7.31497	0.0762575	7.22232	-0.0163875	7.27758	0.0388666	7.43026	0.191551	7.29726	0.0585484	7.06704	-0.171667	7.35353	0.114824	7.1894
ADA	8.34685	-0.316967	8.23218	-0.431638	8.28824	-0.375579	8.83267	0.168847	8.46364	-0.200184	8.81704	0.153217	9.26424	0.600421	8.49264	-0.171178	8.29544	-0.36838	8.74111	0.0772883	8.56133	-0.102491	8.57259	-0.091226	8.44317	-0.220648	8.53319	-0.130632	7.39947	-1.26435	7.83118	-0.832639	8.32035	-0.343469	8.5399	-0.123917	7.95074	-0.71308	8.51185	-0.151968	8.66617	0.00234635	8.61268	-0.0511345	8.38872	-0.275095	9.15143	0.48761	8.72794
ADAL	6.16524	0.120876	5.94805	-0.0963126	6.27317	0.22881	6.20959	0.165221	5.92567	-0.118696	6.19594	0.151573	6.24368	0.199313	5.87222	-0.172144	6.27483	0.230461	6.08914	0.0447797	6.21867	0.174308	5.90047	-0.143896	6.05949	0.0151269	6.11576	0.0713953	6.29205	0.24769	6.22632	0.18196	6.03494	-0.00942449	6.07893	0.0345698	5.82275	-0.221615	6.05	0.00563325	6.1638	0.119437	6.01002	-0.0343429	5.89275	-0.151615	6.08059	0.036224	6.27752
ADAM10	7.55461	-0.346626	8.28464	0.383398	8.23218	0.330942	7.32455	-0.576691	7.3969	-0.504336	7.31857	-0.582667	8.34243	0.441191	7.88358	-0.0176561	7.802	-0.099235	7.90456	0.00332513	7.99993	0.0986899	7.93457	0.0333345	7.63862	-0.262624	7.79913	-0.102112	9.09696	1.19572	8.94061	1.03937	7.98981	0.0885733	8.30854	0.407297	8.50303	0.601789	7.85184	-0.0494036	8.10678	0.205539	7.92313	0.0218943	8.21482	0.313584	7.74733	-0.153911	7.72971
ADAM11	5.64698	-0.0865384	5.65974	-0.0737782	5.47114	-0.262377	5.52671	-0.20681	5.7758	0.0422854	5.77537	0.0418539	5.62171	-0.111806	5.62206	-0.111459	5.74748	0.0139589	5.71599	-0.0175227	5.64102	-0.0924933	5.71666	-0.0168567	5.68442	-0.0490919	5.60511	-0.12841	5.68174	-0.0517714	5.6625	-0.0710161	5.73364	0.000127255	5.7898	0.0562857	5.81626	0.0827399	5.84188	0.10836	5.77223	0.0387136	5.76768	0.0341652	5.78053	0.0470128	5.77295	0.0394365	5.62165
ADAM12	5.85239	-0.000110422	5.86761	0.0151016	5.82572	-0.0267808	5.90006	0.0475522	5.82064	-0.0318698	5.73762	-0.114886	5.83066	-0.0218446	5.87085	0.0183462	5.94695	0.0944405	5.85753	0.00502471	5.79593	-0.056577	5.82929	-0.0232139	5.7684	-0.0841056	5.84394	-0.00856133	5.83848	-0.014027	5.8914	0.0388997	5.83247	-0.0200326	5.91688	0.0643729	5.89455	0.0420441	5.79894	-0.0535693	5.78424	-0.068269	5.88807	0.0355685	5.84711	-0.00539221	5.85578	0.00327878	5.78383
ADAM15	8.80613	0.136269	8.67281	0.00294597	8.41987	-0.249989	8.60043	-0.0694279	8.28824	-0.381619	8.48771	-0.182147	8.12679	-0.543072	8.50577	-0.164088	8.36829	-0.301566	8.71523	0.0453707	8.31397	-0.355888	8.26163	-0.408233	8.40142	-0.268439	8.34498	-0.324883	8.96022	0.290357	9.08164	0.411785	8.55101	-0.118852	8.81152	0.141656	8.36887	-0.300993	8.51719	-0.152668	8.46495	-0.204912	8.72487	0.0550127	8.605	-0.0648638	8.33531	-0.334546	8.6701
ADAM17	6.40197	-0.394028	6.66244	-0.133554	6.6204	-0.175589	6.43225	-0.363745	6.60207	-0.193927	6.48364	-0.312356	6.61649	-0.1795	6.37355	-0.422445	6.86504	0.0690431	6.72034	-0.0756493	6.3634	-0.43259	6.48893	-0.307067	6.68081	-0.115186	6.49941	-0.296588	7.38546	0.589468	6.7955	-0.000497681	6.80574	0.00974157	6.78719	-0.0088072	7.01978	0.223789	6.61937	-0.176627	6.848	0.0520073	6.61701	-0.178988	6.75627	-0.0397217	6.6795	-0.116495	6.74501
ADAM18	7.35815	-0.255217	7.70531	0.091942	7.86012	0.246755	7.55736	-0.0560042	7.47527	-0.138091	7.18875	-0.424611	7.60755	-0.00581807	7.37805	-0.235311	7.58278	-0.0305829	7.69131	0.0779461	7.07566	-0.537703	7.36598	-0.247385	7.62647	0.0131043	7.66161	0.0482486	8.03068	0.41732	7.64369	0.0303217	7.77042	0.157053	7.77538	0.162016	7.64527	0.0319054	7.72048	0.107115	7.33796	-0.2754	7.6145	0.00113912	7.56845	-0.0449105	8.327	0.713641	7.99895
ADAM19	8.90696	-0.07989	9.38644	0.399585	9.41341	0.426557	8.97235	-0.0145035	10.0609	1.07406	9.42755	0.4407	8.66441	-0.322443	9.33978	0.352933	9.5496	0.562748	8.81882	-0.168031	8.95061	-0.0362426	9.17945	0.192602	8.93308	-0.0537758	9.10375	0.116903	8.36293	-0.623922	8.17915	-0.8077	9.48249	0.495636	8.57917	-0.407677	8.91279	-0.0740612	8.50459	-0.482257	8.45801	-0.52884	8.66784	-0.319013	7.79133	-1.19552	8.95768	-0.0291668	9.06739
ADAM2	5.92924	-0.0132592	6.05365	0.111157	6.1551	0.2126	5.77029	-0.172206	5.74958	-0.192913	5.77025	-0.172242	5.99153	0.0490366	6.01945	0.0769497	5.9909	0.0484085	5.75498	-0.18752	5.75756	-0.184934	5.98978	0.0472871	5.73595	-0.206544	6.08708	0.144582	5.96589	0.0233908	6.03025	0.0877497	5.92786	-0.0146393	5.90822	-0.0342758	5.84869	-0.0938084	5.79787	-0.144622	5.86979	-0.0727093	5.92183	-0.0206681	5.84836	-0.0941321	5.86555	-0.0769433	5.97144
ADAM20	5.67045	-0.0886201	5.66157	-0.097498	5.74867	-0.0103921	5.71172	-0.0473479	5.77029	0.011223	5.89612	0.137056	5.77029	0.011223	5.70239	-0.0566749	5.94483	0.185766	5.93444	0.175368	5.75462	-0.00444914	5.82497	0.0659045	5.7194	-0.0396697	5.54057	-0.218497	5.81853	0.059466	5.78011	0.0210463	5.81842	0.0593482	5.72746	-0.0316065	5.75658	-0.00248788	5.69977	-0.0592984	5.60032	-0.158751	5.84627	0.0872038	5.73439	-0.0246811	5.6697	-0.0893715	5.81294
ADAM21	5.86953	-0.216411	5.85356	-0.23238	5.8303	-0.255643	5.80701	-0.278934	6.19671	0.110769	6.03979	-0.0461556	5.78134	-0.304598	6.06358	-0.0223575	6.05352	-0.0324191	5.77117	-0.314773	5.79128	-0.294657	5.76113	-0.324808	6.10364	0.0176953	5.93246	-0.153482	5.93093	-0.155013	5.96077	-0.125169	5.96812	-0.117818	6.0286	-0.0573426	6.08293	-0.00300599	6.14738	0.0614346	6.01159	-0.0743497	6.24054	0.154599	6.07942	-0.00652233	6.09432	0.00838083	6.10958
ADAM22	5.69443	0.0166125	5.60582	-0.0719948	5.52388	-0.153931	5.65846	-0.0193549	5.5666	-0.111212	5.66589	-0.0119202	5.69569	0.0178713	5.62349	-0.0543275	5.49515	-0.182665	5.70228	0.0244609	5.6156	-0.0622179	5.74071	0.0628984	5.59702	-0.0807971	5.70305	0.025233	5.78272	0.104906	5.64433	-0.0334815	5.7404	0.0625809	5.66821	-0.00960958	5.70825	0.0304376	5.6984	0.0205855	5.5981	-0.0797173	5.72134	0.0435296	5.61412	-0.0636982	5.86351	0.185693	5.64424
ADAM23	6.92008	-0.292876	6.92517	-0.287781	7.24498	0.0320274	7.15833	-0.054628	6.93337	-0.279582	6.82071	-0.392245	7.06464	-0.148313	6.80048	-0.412474	6.99811	-0.214849	6.95492	-0.258033	6.73912	-0.473833	6.87687	-0.336088	7.13318	-0.079777	6.96337	-0.249589	7.41195	0.198992	7.1641	-0.0488599	7.19984	-0.0131146	7.08402	-0.128937	7.26941	0.0564503	7.06935	-0.143607	7.42303	0.210071	7.48567	0.272713	6.90107	-0.311886	7.69244	0.479485	7.28241
ADAM28	6.27498	-0.0806764	6.20164	-0.154017	6.40174	0.0460859	6.10313	-0.252526	6.20337	-0.152292	6.19626	-0.159402	6.43551	0.079853	6.50817	0.152514	6.83956	0.483905	6.12677	-0.228891	6.51192	0.156258	6.42817	0.0725081	6.48483	0.129168	6.53405	0.178396	6.69655	0.340887	6.48483	0.129168	6.58936	0.233701	6.59631	0.240655	6.31699	-0.0386639	6.27035	-0.0853122	6.50165	0.145995	6.15435	-0.201312	6.1244	-0.231264	6.19903	-0.156628	6.19421
ADAM30	5.75287	-0.19272	5.71198	-0.23361	5.83886	-0.106725	6.12295	0.177366	6.05414	0.108556	5.96049	0.0148981	5.90949	-0.0360941	5.9052	-0.040392	5.90152	-0.044072	5.90006	-0.0455301	5.84191	-0.103679	5.77862	-0.166967	5.96581	0.0202206	5.8517	-0.093886	5.81385	-0.131738	5.86067	-0.0849158	5.93643	-0.00915978	5.87488	-0.0707057	5.87032	-0.0752688	5.87318	-0.0724038	6.05987	0.114287	5.97285	0.0272577	5.81863	-0.12696	5.91692	-0.0286721	5.90969
ADAM32	5.67387	-0.0147358	5.73435	0.0457451	5.69235	0.00374788	5.61384	-0.0747695	5.61865	-0.0699527	5.69928	0.0106781	5.61708	-0.0715221	5.69294	0.00432956	5.69162	0.00301357	5.74479	0.0561837	5.63797	-0.0506354	5.61115	-0.0774519	5.61909	-0.0695203	5.60987	-0.0787363	5.67432	-0.0142835	5.66912	-0.0194849	5.70982	0.021213	5.68054	-0.00806348	5.6257	-0.0629109	5.64	-0.0486099	5.77564	0.0870294	5.73398	0.0453747	5.69025	0.00164628	5.67764	-0.0109632	5.69787
ADAM33	6.09046	0.0921871	6.06819	0.0699187	6.00463	0.00635874	5.96022	-0.0380585	6.07023	0.0719521	6.07683	0.0785572	6.03367	0.0353981	6.03041	0.0321385	6.13506	0.136781	6.09976	0.101485	6.11122	0.112946	6.08187	0.0835944	5.9842	-0.0140713	5.95985	-0.0384251	5.99305	-0.00522538	5.98612	-0.0121521	5.94017	-0.0581006	5.89382	-0.104451	6.12558	0.127305	6.01169	0.0134187	5.90818	-0.090094	5.98389	-0.0143879	5.97062	-0.0276532	5.78548	-0.212796	5.93844
ADAM3A	5.67437	-0.0124077	5.8914	0.204626	5.84839	0.16161	5.62463	-0.0621505	5.5626	-0.124174	5.72836	0.0415842	5.61878	-0.0679955	5.73322	0.0464425	5.70182	0.0150397	5.74874	0.0619614	5.84084	0.154058	5.6697	-0.0170832	5.61635	-0.0704292	5.6653	-0.021479	5.81363	0.126854	5.81041	0.123636	5.72035	0.0335712	5.66943	-0.0173497	5.68216	-0.00461603	5.65146	-0.0353213	5.58571	-0.10107	5.70035	0.0135672	5.7077	0.0209226	5.58761	-0.0991643	5.75039
ADAM6	5.75648	0.0810897	5.71493	0.0395366	5.71132	0.0359312	5.81443	0.139045	5.58935	-0.0860433	5.71367	0.0382774	5.7386	0.0632082	5.79194	0.116548	5.64674	-0.0286444	5.804	0.128609	5.65501	-0.0203782	5.6618	-0.0135889	5.67475	-0.000639237	5.62811	-0.04728	5.6272	-0.0481907	5.67689	0.00149782	5.77283	0.0974419	5.60556	-0.069832	5.81619	0.140801	5.62008	-0.0553098	5.82054	0.145151	5.62699	-0.0484032	5.67933	0.003946	5.73025	0.0548605	5.64532
ADAM7	5.91884	-0.136447	6.08201	0.0267297	5.79771	-0.257576	5.98366	-0.0716215	6.23979	0.184511	5.97353	-0.0817504	6.02075	-0.0345371	6.17053	0.115248	6.11199	0.056706	5.76228	-0.293004	6.13513	0.0798484	5.95389	-0.101391	6.0329	-0.0223881	6.17118	0.115894	6.02698	-0.0283003	6.01713	-0.0381496	6.05987	0.00459145	6.05837	0.00308759	5.93144	-0.123838	6.01159	-0.0436922	6.11919	0.0639038	5.99335	-0.0619312	5.96937	-0.085915	6.06859	0.0133029	5.98461
ADAM8	10.618	0.0128297	10.6658	0.0606793	10.9224	0.317265	11.1914	0.586234	11.3122	0.707029	10.8611	0.255912	10.2771	-0.328081	11.0344	0.429215	10.9565	0.351343	10.8572	0.252015	10.541	-0.0641793	10.7481	0.142914	10.6264	0.0212287	10.6673	0.0621423	10.3519	-0.253254	9.9465	-0.658666	10.5023	-0.102886	10.0235	-0.581692	10.2316	-0.373611	10.2384	-0.366788	10.397	-0.208145	10.3726	-0.23256	10.1747	-0.430448	10.0305	-0.574639	10.4504
ADAM9	6.56908	0.12886	6.49204	0.0518241	6.44004	-0.000176468	6.26052	-0.179699	6.38556	-0.0546611	6.26765	-0.172571	6.38024	-0.0599741	6.40958	-0.0306368	6.55245	0.11223	6.46409	0.0238753	6.44067	0.000451152	6.38102	-0.059199	6.31482	-0.125397	6.37375	-0.0664622	6.84244	0.402219	6.52849	0.0882783	6.35609	-0.08413	6.33673	-0.103487	6.45672	0.0165064	6.20959	-0.230631	6.56236	0.122145	6.31511	-0.125108	6.54073	0.100516	6.50756	0.0673452	6.28553
ADAMDEC1	5.80533	-0.132202	5.77126	-0.166267	5.94388	0.00635286	5.83275	-0.104783	5.88294	-0.0545854	5.98107	0.0435443	5.85353	-0.0840033	5.95284	0.0153126	5.85299	-0.0845444	5.82513	-0.112402	5.89268	-0.0448552	6.02653	0.088995	5.87333	-0.0641972	5.87787	-0.0596631	5.81613	-0.121399	5.97865	0.0411217	5.79229	-0.145238	6.00254	0.0650136	5.88081	-0.0567158	6.07975	0.142216	5.91533	-0.0222015	5.99484	0.0573082	6.02609	0.0885606	5.89315	-0.0443799	6.05594
ADAMTS1	6.21274	-0.226074	6.12126	-0.317555	6.2696	-0.169217	6.7127	0.273882	6.45223	0.0134177	6.49223	0.0534174	6.57075	0.131935	6.3451	-0.0937112	6.27454	-0.164279	6.27903	-0.159787	6.56117	0.122357	6.20215	-0.236665	6.56146	0.122644	6.43037	-0.0084428	6.19856	-0.240258	6.22556	-0.213252	6.47064	0.0318204	6.3219	-0.116918	6.49829	0.0594746	6.50526	0.0664459	6.46638	0.0275667	6.48206	0.0432449	6.41481	-0.0240074	6.4543	0.0154876	6.63417
ADAMTS10	5.9165	0.110825	5.7862	-0.0194732	5.98589	0.18021	5.70355	-0.102124	5.73996	-0.0657164	5.76441	-0.0412702	5.73051	-0.0751647	5.77418	-0.0314949	5.70583	-0.0998498	5.82715	0.0214758	5.7126	-0.0930746	5.74196	-0.0637202	5.88417	0.078495	5.83288	0.0272068	5.77309	-0.0325838	5.83834	0.0326695	5.91499	0.109319	5.7748	-0.030877	5.67075	-0.134923	5.72211	-0.0835656	5.73575	-0.0699276	5.95817	0.152492	5.76157	-0.0441034	5.87108	0.0654053	5.86621
ADAMTS12	5.82448	-0.00742956	5.94505	0.113141	6.01283	0.180926	5.82275	-0.00915735	6.14071	0.3088	6.19153	0.359622	5.8089	-0.0230045	5.99197	0.160064	6.11869	0.286781	5.92269	0.0907854	5.93662	0.104713	5.92754	0.0956314	5.94545	0.113539	5.85687	0.0249605	5.83548	0.00357792	5.71662	-0.115284	5.81443	-0.017473	5.86348	0.0315728	5.75147	-0.0804327	5.72696	-0.104946	5.80903	-0.0228808	5.83693	0.00502602	5.62536	-0.206543	5.71551	-0.116401	5.76847
ADAMTS13	5.96799	-0.0813065	6.05189	0.00260168	6.01311	-0.0361824	6.11477	0.0654795	6.04391	-0.00537852	6.08209	0.0327954	6.05741	0.0081199	5.98915	-0.0601396	6.09683	0.0475413	6.19299	0.143698	6.08116	0.0318664	6.06213	0.0128375	5.97815	-0.0711387	6.0111	-0.0381878	6.04828	-0.0010105	6.08449	0.035197	6.02251	-0.0267861	6.03416	-0.0151306	6.06158	0.0122875	6.10275	0.0534553	6.02609	-0.0232018	6.01876	-0.0305317	6.15224	0.102952	6.05669	0.00740031	6.0495
ADAMTS14	5.70328	0.0358534	5.73171	0.0642869	5.68365	0.0162313	5.7349	0.0674801	5.75949	0.0920642	5.75489	0.087472	5.67892	0.0114933	5.6343	-0.0331245	5.76228	0.0948576	5.64163	-0.0257937	5.69041	0.022987	5.77265	0.105231	5.65398	-0.0134412	5.79552	0.128098	5.58341	-0.0840121	5.72091	0.0534911	5.77063	0.10321	5.67825	0.0108289	5.69612	0.0286967	5.59317	-0.0742511	5.72301	0.0555849	5.60522	-0.0622014	5.63668	-0.0307469	5.78066	0.113242	5.62564
ADAMTS15	6.04891	-0.0402959	6.06726	-0.0219422	6.13783	0.0486275	5.98371	-0.105488	5.92778	-0.161419	6.05132	-0.037878	5.95659	-0.13261	6.16748	0.0782814	5.96497	-0.124231	6.01899	-0.0702099	6.01669	-0.0725133	6.20105	0.111844	6.07425	-0.0149532	6.12007	0.0308652	6.11351	0.0243104	5.97631	-0.112896	6.01386	-0.0753387	5.99602	-0.0931811	5.96177	-0.127431	6.05677	-0.0324296	5.95692	-0.132282	6.0487	-0.0405006	6.05108	-0.0381207	6.09523	0.00602922	5.97213
ADAMTS16	5.82482	-0.076877	5.84018	-0.0615131	5.7958	-0.10589	5.89187	-0.00982006	5.88965	-0.0120403	5.83166	-0.0700344	5.96862	0.0669293	5.95248	0.0507825	5.98765	0.085958	5.92649	0.0247999	5.96125	0.059561	5.90717	0.00547701	5.91306	0.0113681	5.97164	0.069951	5.91171	0.0100163	5.87182	-0.0298734	5.89495	-0.00674077	5.93862	0.0369308	5.84963	-0.0520599	5.66007	-0.241622	5.83826	-0.0634387	5.92228	0.0205905	5.91122	0.00952164	5.95427	0.0525739	5.84527
ADAMTS17	5.86293	-0.160677	5.96623	-0.0573806	5.86766	-0.15595	6.06279	0.0391771	6.00516	-0.0184498	5.85436	-0.169251	6.05346	0.0298475	5.84998	-0.173632	5.84002	-0.183592	5.92209	-0.101516	5.91799	-0.105618	5.99636	-0.0272518	5.82488	-0.198728	5.83387	-0.18974	5.75018	-0.273427	5.95339	-0.0702186	6.03025	0.00663455	5.92141	-0.102196	6.0436	0.0199923	6.15235	0.128738	6.10053	0.0769188	5.9842	-0.0394065	6.00333	-0.020285	5.92291	-0.100696	6.08187
ADAMTS18	5.69604	-0.0666337	5.79356	0.0308901	5.84576	0.083088	5.75916	-0.00351387	5.74694	-0.0157332	5.74058	-0.022086	5.74068	-0.0219867	5.72799	-0.0346836	5.79706	0.0343857	5.73717	-0.0254986	5.77511	0.0124437	5.74542	-0.0172537	5.77572	0.0130497	5.74988	-0.0127942	5.78905	0.0263824	5.74052	-0.0221491	5.79806	0.0353929	5.8185	0.0558319	5.7711	0.00843338	5.77828	0.0156058	5.77435	0.0116761	5.69379	-0.0688761	5.85404	0.0913691	5.7606	-0.00206682	5.80006
ADAMTS19	5.96044	0.0518274	5.81889	-0.0897211	6.00796	0.0993463	5.84679	-0.0618249	5.87238	-0.0362325	5.83604	-0.0725714	5.77176	-0.136855	5.83251	-0.0761068	5.98028	0.0716658	5.8612	-0.0474145	5.86438	-0.0442325	5.91306	0.00444999	5.81616	-0.0924515	5.7568	-0.151813	5.97053	0.0619199	5.90228	-0.0063285	5.90953	0.000918384	5.95593	0.0473228	5.89651	-0.0121058	5.98555	0.0769354	5.78934	-0.119273	5.91868	0.010068	5.86711	-0.0415048	5.87776	-0.0308472	5.88761
ADAMTS2	5.70428	-0.108656	5.88222	0.0692842	5.83631	0.023371	5.85539	0.0424581	5.82551	0.0125767	5.82704	0.0140988	5.84963	0.0366977	5.80634	-0.0065989	5.82174	0.00879988	5.8661	0.0531661	5.81921	0.00627446	5.73328	-0.0796522	5.74465	-0.0682829	5.77323	-0.039708	6.09483	0.281889	5.79113	-0.0218061	5.84002	0.0270829	5.78049	-0.0324421	5.73167	-0.0812615	5.72968	-0.0832591	5.75372	-0.059221	5.76522	-0.0477141	5.66054	-0.152398	5.5673	-0.245633	5.80263
ADAMTS20	5.85102	0.0957492	5.85821	0.102936	5.8834	0.128135	5.81009	0.054815	5.84603	0.0907587	5.82057	0.0653012	5.87896	0.123686	5.78056	0.0252914	5.9292	0.173929	5.9667	0.211428	5.70321	-0.0520632	5.8078	0.0525346	5.76986	0.0145924	5.73114	-0.024127	5.75108	-0.0041877	5.73734	-0.017933	5.74741	-0.00785607	5.70912	-0.0461548	5.71348	-0.0417941	5.75654	0.00127126	5.7219	-0.0333734	5.72283	-0.0324374	5.7278	-0.0274654	5.7648	0.00952898	5.68603
ADAMTS3	5.74303	-0.132239	5.82331	-0.0519543	5.94079	0.0655238	5.84105	-0.0342132	5.74522	-0.130042	5.85216	-0.0231057	5.81785	-0.0574166	5.80881	-0.0664582	5.95852	0.083254	5.86889	-0.00637891	5.9171	0.0418305	5.76682	-0.108449	5.83383	-0.0414343	5.91403	0.0387636	5.94898	0.0737151	5.8531	-0.0221639	5.91891	0.0436412	5.77492	-0.100351	5.84901	-0.0262586	5.76594	-0.109329	5.72116	-0.154104	5.8778	0.0025326	6.10958	0.234318	5.82159	-0.0536802	5.71746
ADAMTS4	5.65813	-0.091303	5.64452	-0.104919	5.76328	0.0138396	5.61236	-0.137078	5.73171	-0.0177266	5.95381	0.20437	5.76245	0.0130106	5.5794	-0.170039	5.78339	0.0339579	5.75215	0.00271154	5.7458	-0.00363292	5.77376	0.024322	5.78782	0.0383814	5.73696	-0.0124715	5.78757	0.0381354	5.72058	-0.028854	5.80026	0.0508239	5.84489	0.09545	5.68292	-0.0665133	5.7766	0.0271639	5.70008	-0.0493509	5.87302	0.12358	5.68386	-0.0655779	5.63132	-0.118114	5.62799
ADAMTS5	5.68278	0.105327	5.54774	-0.0297124	5.61447	0.0370175	5.73625	0.158804	5.5984	0.0209478	5.70335	0.1259	5.89162	0.314166	5.50839	-0.0690612	5.75068	0.173232	5.59915	0.021697	5.56112	-0.0163261	5.58412	0.00667261	5.49125	-0.0862003	5.63934	0.0618874	5.71869	0.14124	6.17813	0.600681	5.57722	-0.000234785	5.40892	-0.168532	5.63199	0.0545387	5.53692	-0.0405315	5.6139	0.0364478	5.51829	-0.0591589	5.43246	-0.144992	5.49358	-0.0838741	5.64146
ADAMTS6	5.67287	-0.141744	5.80755	-0.00706867	5.81427	-0.000341669	5.94157	0.126955	5.70259	-0.112029	5.83548	0.0208702	5.89394	0.079324	5.88109	0.0664734	6.03434	0.21973	5.92761	0.112992	5.87125	0.0566332	6.0669	0.252284	5.95397	0.139359	5.84855	0.0339392	5.90512	0.0905099	5.85092	0.0363014	5.78094	-0.0336728	5.84333	0.0287132	5.75264	-0.0619768	5.77079	-0.0438211	5.76166	-0.0529499	5.83862	0.0240081	5.86778	0.0531676	5.79244	-0.0221725	5.57447
ADAMTS8	6.04592	0.147834	6.03338	0.135291	5.71919	-0.178904	5.81704	-0.0810508	5.93272	0.0346327	5.77891	-0.119181	5.77824	-0.119855	5.62468	-0.273411	6.02425	0.126159	6.02956	0.13147	5.8832	-0.0148949	6.07247	0.174377	5.9367	0.0386112	5.82839	-0.0696985	5.80365	-0.0944428	5.82203	-0.076065	5.962	0.0639076	5.91427	0.0161797	6.02917	0.131074	6.10946	0.211366	5.92671	0.0286226	5.89633	-0.00176234	5.96081	0.0627206	5.98476	0.0866661	5.77785
ADAMTS9	5.89599	0.135409	5.63747	-0.123115	5.7353	-0.0252785	5.81397	0.0533848	5.77392	0.0133335	5.58752	-0.173065	5.68435	-0.0762358	5.64994	-0.110638	5.87094	0.11036	5.99062	0.230035	5.76937	0.00878575	5.96338	0.202798	5.8018	0.041219	5.7728	0.012218	5.72349	-0.0370889	5.73546	-0.0251268	5.77044	0.00985409	5.79225	0.031669	5.69427	-0.0663118	5.60701	-0.153571	5.69239	-0.0681931	5.8638	0.103216	5.98837	0.22779	5.80733	0.0467448	5.67834
ADAMTSL1	5.61788	-0.113692	5.69932	-0.0322449	5.74052	0.0089518	5.78221	0.0506456	5.68888	-0.0426872	5.66176	-0.0698106	5.73084	-0.000729221	5.80838	0.0768087	5.7384	0.00682989	5.67751	-0.0540569	5.67711	-0.05446	5.69088	-0.0406917	5.70641	-0.0251598	5.75526	0.0236951	5.66794	-0.06363	5.69779	-0.0337736	5.7838	0.052233	5.75235	0.020782	5.73646	0.00489449	5.64921	-0.0823575	5.75785	0.0262863	5.7126	-0.0189677	5.76154	0.0299683	5.76942	0.0378545	5.6427
ADAMTSL2	5.78802	-0.272916	6.03699	-0.0239531	6.04762	-0.013314	5.90943	-0.151512	6.1685	0.107557	5.96403	-0.0969075	5.94083	-0.120109	5.91555	-0.145387	5.97663	-0.0843105	5.90174	-0.159201	5.96474	-0.0961985	6.02223	-0.0387099	6.01647	-0.0444638	6.0042	-0.0567375	6.02587	-0.035071	5.98574	-0.0751972	6.08081	0.0198681	6.12704	0.0661032	6.06432	0.00338156	6.01767	-0.0432657	6.18911	0.128176	6.16001	0.0990687	5.98938	-0.0715557	6.00482	-0.0561212	5.85051
ADAMTSL3	5.63951	-0.237419	5.81116	-0.065765	5.74671	-0.130217	5.81941	-0.0575147	5.7772	-0.0997238	5.77882	-0.0981066	5.64532	-0.231603	5.76772	-0.109207	5.75042	-0.126506	5.79565	-0.0812772	5.89087	0.0139443	5.88926	0.012331	5.79803	-0.078895	5.93919	0.0622655	5.80041	-0.0765126	5.83391	-0.0430117	5.92605	0.0491293	5.87542	-0.00150606	5.63835	-0.238577	5.73388	-0.143042	5.89774	0.0208147	6.13657	0.25965	5.85117	-0.0257503	5.94424	0.0673206	5.94396
ADAMTSL5	5.91688	-0.0222577	5.87665	-0.0624821	5.97334	0.0342043	5.93788	-0.00125114	5.86836	-0.0707794	5.83919	-0.0999492	5.93187	-0.00726587	5.89072	-0.0484111	5.88673	-0.0524024	5.91921	-0.0199254	6.14089	0.201751	6.07184	0.132706	6.12472	0.185586	6.03798	0.0988452	5.8681	-0.0710345	5.78983	-0.149306	6.01489	0.0757521	5.962	0.022863	5.99444	0.055306	5.98938	0.0502468	6.00463	0.0654983	5.87603	-0.0631033	5.85269	-0.0864497	6.03313	0.0939957	5.69154
ADAR	11.0937	0.0623033	11.3497	0.318331	10.9335	-0.0978918	10.5881	-0.443329	11.0918	0.060363	10.5521	-0.47927	10.2571	-0.77431	10.7659	-0.265506	11.1636	0.132175	10.6095	-0.421896	10.6549	-0.376516	10.9775	-0.0539325	10.907	-0.124419	11.2534	0.222049	10.6028	-0.428558	10.5395	-0.491851	11.3423	0.310905	10.8887	-0.142681	10.9088	-0.122599	11.1332	0.101813	11.1817	0.150343	11.085	0.053586	11.7293	0.69795	11.3201	0.288689	11.0222
ADARB1	6.77987	-0.261946	6.56189	-0.479926	6.99715	-0.0446673	7.21064	0.168826	6.99843	-0.0433868	7.17923	0.137417	7.22796	0.186141	7.31969	0.277874	7.13241	0.0905944	6.9073	-0.134519	7.26472	0.2229	6.99528	-0.0465404	7.09332	0.0515085	6.92079	-0.12103	7.1464	0.104579	7.54179	0.499977	7.23752	0.195702	7.26071	0.21889	7.04853	0.00671162	7.14496	0.103147	7.22686	0.185042	6.81622	-0.225596	6.94116	-0.100659	7.11058	0.0687633	6.74882
ADARB2	5.83527	-0.0157464	5.57407	-0.276947	6.05638	0.205362	5.78112	-0.069892	6.68569	0.834672	5.63281	-0.218203	5.59452	-0.256493	5.85362	0.00260334	5.66449	-0.186526	6.09145	0.240436	5.88581	0.0347982	5.97737	0.126357	5.63132	-0.219695	5.89568	0.0446591	6.08507	0.234055	5.64168	-0.209338	5.66176	-0.189258	6.385	0.533984	6.63353	0.782513	5.59725	-0.253766	5.98574	0.134725	5.59717	-0.25385	6.02676	0.17574	5.70335	-0.147666	6.17288
ADAT1	8.1263	0.07236	8.22003	0.166089	8.06492	0.0109815	7.9139	-0.140039	7.97838	-0.0755609	7.81053	-0.243409	8.22154	0.167597	7.995	-0.0589425	8.11148	0.0575383	8.16316	0.109218	8.18494	0.130994	7.68964	-0.3643	8.09271	0.038764	7.68157	-0.372371	8.07508	0.0211411	8.27393	0.219992	8.00894	-0.0450003	8.07567	0.0217258	7.85639	-0.197555	8.16177	0.107828	8.26073	0.206788	8.22706	0.173116	8.33089	0.276946	8.01068	-0.0432618	7.74295
ADCK1	6.59304	0.205019	6.56165	0.173623	6.44743	0.0594085	6.52636	0.138336	6.39595	0.00793071	6.46881	0.0807842	6.53998	0.151959	6.8103	0.42228	6.34526	-0.0427624	6.43721	0.0491817	6.52518	0.137154	6.46795	0.0799279	6.6106	0.222574	6.53334	0.145316	5.9814	-0.406623	6.27141	-0.116611	6.31397	-0.0740496	6.32729	-0.0607336	6.18781	-0.200216	6.33063	-0.0573961	6.39541	0.0073889	6.27332	-0.114705	6.23147	-0.15655	6.4066	0.018578	6.27392
ADCK2	8.31713	-0.118587	8.30194	-0.133774	8.33223	-0.103486	8.2337	-0.202011	8.01938	-0.416333	8.29709	-0.138628	8.13069	-0.30502	8.26935	-0.166359	8.41254	-0.0231721	8.63792	0.202204	8.72202	0.286304	8.3485	-0.0872087	8.64749	0.211775	8.36515	-0.0705631	7.31302	-1.12269	7.30631	-1.1294	8.66843	0.232719	8.90367	0.467957	8.39728	-0.0384361	8.62034	0.18463	8.86919	0.433475	8.14151	-0.294205	8.69319	0.257475	8.40769	-0.0280259	8.51881
ADCK4	6.70725	-0.0805202	6.9262	0.138435	6.95827	0.170497	6.80217	0.0144026	7.15802	0.370255	7.45094	0.663169	7.01227	0.224501	6.92517	0.137405	6.98897	0.201201	7.25547	0.467705	6.70035	-0.0874144	6.93949	0.151724	6.72715	-0.060618	6.61259	-0.175177	6.44355	-0.344222	6.28807	-0.499702	6.70078	-0.0869889	6.69533	-0.0924403	6.66914	-0.118634	6.63225	-0.155515	6.78085	-0.00692351	7.04003	0.252256	6.97696	0.189192	6.46052	-0.327249	6.92147
ADCK5	6.35484	-0.100858	6.31385	-0.141854	6.40753	-0.0481705	6.68956	0.233864	6.54188	0.0861802	6.54756	0.0918568	6.4013	-0.0544016	6.3416	-0.114101	6.31797	-0.137732	6.48483	0.0291273	6.38997	-0.0657338	6.37916	-0.0765379	6.349	-0.106697	6.37209	-0.0836108	5.97395	-0.481751	6.18771	-0.267985	6.41882	-0.0368846	6.63384	0.178139	6.34739	-0.108309	6.39864	-0.0570572	6.37959	-0.0761124	6.38233	-0.073372	6.36743	-0.0882708	6.49289	0.0371894	6.21747
ADCY1	6.14965	0.21847	6.06932	0.138142	6.12245	0.191276	6.02847	0.0972917	6.035	0.103827	6.1813	0.250122	6.06946	0.13828	5.9617	0.0305224	6.16807	0.236898	6.11213	0.180959	6.10182	0.170642	6.06329	0.132117	6.0954	0.164226	5.9296	-0.00157364	6.05145	0.120273	6.02211	0.090939	5.79803	-0.133146	5.85711	-0.0740699	5.91706	-0.0141169	5.90619	-0.0249859	5.85674	-0.0744343	5.89247	-0.03871	5.99082	0.0596427	5.95667	0.025491	5.86151
ADCY2	5.56609	-0.0941855	5.71883	0.058549	5.72383	0.0635506	5.45616	-0.204118	5.65709	-0.00318925	5.52422	-0.136055	5.78545	0.125167	5.74758	0.087299	5.66345	0.00316749	5.66732	0.00703907	5.78293	0.122651	5.67756	0.0172846	5.81137	0.15109	5.70946	0.0491839	5.61236	-0.0479199	5.65556	-0.00471635	5.57764	-0.0826385	5.63861	-0.0216634	5.62629	-0.0339832	5.637	-0.02328	5.64414	-0.0161405	5.566	-0.0942814	5.64096	-0.0193202	5.62964	-0.0306353	5.49892
ADCY3	8.90886	0.359304	8.24743	-0.302125	8.40769	-0.141869	8.54558	-0.00397693	8.46011	-0.0894497	8.30292	-0.246635	8.43876	-0.1108	8.67518	0.125623	8.36354	-0.186014	8.64058	0.0910254	8.71052	0.160968	8.90696	0.357406	8.38967	-0.159884	8.78004	0.230488	8.86515	0.315596	8.93159	0.382032	8.83907	0.289512	8.87997	0.330415	8.59162	0.042061	8.57139	0.0218383	8.5928	0.0432487	8.92383	0.374276	8.41345	-0.136107	8.878	0.32844	8.43656
ADCY4	7.88404	0.0660448	8.03068	0.212691	7.5812	-0.236793	7.45981	-0.358185	7.99076	0.172766	7.69283	-0.125163	6.71576	-1.10223	7.55778	-0.260212	7.48048	-0.337512	7.5125	-0.305492	7.16667	-0.651324	7.38102	-0.436972	7.19427	-0.62372	7.48567	-0.332324	8.47087	0.652874	8.22109	0.403092	7.92396	0.105968	7.52065	-0.297342	7.58445	-0.23354	7.28711	-0.530886	7.81877	0.00077721	7.84276	0.0247687	7.94239	0.124395	7.65933	-0.158659	7.80868
ADCY5	5.65918	0.104905	5.68276	0.128481	5.6674	0.11312	5.58412	0.0298439	5.63847	0.084188	5.67996	0.125686	5.6076	0.0533259	5.56144	0.00716384	5.60203	0.0477535	5.5421	-0.0121822	5.52111	-0.0331661	5.61405	0.0597671	5.57829	0.024015	5.5326	-0.0216788	5.49273	-0.0615442	5.60883	0.0545558	5.48338	-0.0709013	5.47445	-0.0798251	5.52044	-0.0338402	5.58617	0.0318897	5.48091	-0.0733648	5.59832	0.0440432	5.42885	-0.125425	5.63662	0.0823428	5.54305
ADCY6	6.01417	0.195536	5.84099	0.0223635	5.99705	0.17842	5.90774	0.0891117	5.58375	-0.234883	5.91336	0.094731	5.9966	0.177969	5.77255	-0.046078	5.80684	-0.0117883	6.04204	0.223413	5.82896	0.0103345	5.88516	0.0665258	5.77628	-0.0423497	5.7979	-0.0207267	5.60016	-0.21847	5.86364	0.045011	5.77312	-0.0455074	6.02006	0.201435	5.87686	0.0582262	5.92333	0.104703	5.87474	0.0561066	5.95615	0.137517	5.88407	0.0654392	5.81853	-9.66463e-05	5.79897
ADCY7	8.83189	0.514699	9.13272	0.815523	8.58567	0.268471	7.48266	-0.834536	7.79064	-0.526557	7.61288	-0.704316	7.74856	-0.568636	8.72427	0.407078	8.40662	0.0894244	7.82017	-0.497026	8.43495	0.117756	8.36562	0.0484244	8.66676	0.349569	8.5221	0.204902	8.57197	0.254774	8.61624	0.299042	8.42352	0.106326	8.12926	-0.187934	8.21435	-0.102848	8.42746	0.110263	7.98186	-0.335337	7.98186	-0.335337	8.56921	0.252011	8.14812	-0.169077	7.85464
ADCY8	5.84653	0.0850587	5.79144	0.0299766	5.76117	-0.000298437	5.88202	0.120549	5.77752	0.0160549	5.78042	0.0189498	5.78224	0.0207735	5.87971	0.118244	5.82122	0.0597532	5.83737	0.0759024	5.73942	-0.0220438	5.77477	0.0133004	5.58625	-0.175212	5.69056	-0.070903	5.82458	0.0631116	5.81456	0.0530934	5.73149	-0.029981	5.71412	-0.0473478	5.84262	0.0811495	5.81456	0.0530934	5.53986	-0.221606	5.69243	-0.069037	5.98784	0.226369	5.8627	0.101234	5.7765
ADCY9	6.51392	0.0799117	6.2551	-0.178916	6.51327	0.0792543	6.50615	0.0721373	6.52175	0.0877393	6.80835	0.374341	6.24174	-0.192268	6.44464	0.0106306	6.36033	-0.0736781	6.62993	0.195914	6.5671	0.133091	6.39595	-0.0380559	6.83654	0.402525	6.4272	-0.00681396	6.40515	-0.0288584	6.3472	-0.0868112	6.37498	-0.0590336	6.25297	-0.181043	6.22225	-0.21176	6.50731	0.0733002	6.22067	-0.213344	6.18418	-0.249833	6.25756	-0.176447	6.55129	0.11728	6.34065
ADCYAP1	5.65909	-0.00680321	5.72256	0.0566628	5.71628	0.0503873	5.67679	0.0109002	5.71504	0.0491447	5.63143	-0.0344668	5.7756	0.109711	5.69616	0.0302677	5.80171	0.135822	5.75713	0.0912326	5.59054	-0.0753482	5.84842	0.182522	5.61377	-0.0521272	5.78841	0.122513	5.58537	-0.0805232	5.66339	-0.00249902	5.69569	0.0297938	5.54675	-0.119141	5.69166	0.0257645	5.62336	-0.0425323	5.67344	0.00754879	5.79381	0.127919	5.61832	-0.0475771	5.72113	0.0552348	5.61865
ADCYAP1R1	5.62686	-0.0752561	5.63866	-0.0634588	5.83112	0.129001	5.68415	-0.0179703	5.64188	-0.0602364	5.86067	0.158551	5.64393	-0.058186	5.55477	-0.147348	5.67574	-0.0263798	5.78412	0.0819995	5.61337	-0.0887478	5.66406	-0.0380605	5.71802	0.0159041	5.75486	0.0527436	5.61056	-0.0915595	5.63392	-0.0681975	5.78528	0.0831556	5.73575	0.0336275	5.6929	-0.00922457	5.70648	0.00436291	5.71394	0.0118199	5.79834	0.0962163	5.69447	-0.00765354	5.69005	-0.0120688	5.71915
ADD1	12.2426	0.0821654	11.719	-0.441418	11.9503	-0.210078	12.0855	-0.0749455	11.9226	-0.237825	12.2472	0.0867913	11.9616	-0.198797	12.0768	-0.0836351	12.2899	0.129508	12.6321	0.471634	12.3986	0.238139	12.1369	-0.0235237	12.3343	0.173849	12.1206	-0.0397866	12.9511	0.790632	12.6147	0.454268	12.3343	0.173849	12.3676	0.207173	12.1859	0.0254352	12.3986	0.238139	12.7404	0.580003	12.4323	0.271889	11.9472	-0.213179	13.0603	0.899915	12.1615
ADD2	5.76606	-0.0599644	5.78822	-0.0378097	5.83834	0.012317	5.52837	-0.29766	5.84345	0.0174242	5.78367	-0.0423549	5.76946	-0.0565688	5.70247	-0.123556	5.71426	-0.111765	5.75541	-0.0706145	5.78638	-0.0396522	5.8345	0.00847493	5.9847	0.158675	5.84928	0.0232519	5.89697	0.0709393	5.81012	-0.0159051	5.83109	0.00506094	5.83548	0.00945684	5.72259	-0.103438	5.79465	-0.0313774	5.84404	0.0180115	5.76016	-0.0658685	5.77856	-0.0474645	5.91768	0.0916473	5.80076
ADD3	10.1699	0.789872	10.1077	0.727632	9.96563	0.585609	9.97606	0.596037	9.74597	0.365955	10.1327	0.752686	10.397	1.017	10.0983	0.718297	9.75253	0.372511	9.21322	-0.166801	9.29746	-0.0825617	9.59171	0.21169	9.4058	0.0257854	9.9064	0.526383	10.3642	0.984201	10.1723	0.792287	9.56778	0.187763	9.40904	0.0290229	9.47998	0.0999619	9.33182	-0.0482044	9.66249	0.282475	9.42271	0.0426884	8.8931	-0.486917	8.82764	-0.552379	9.4769
ADH1A	5.76206	0.046418	5.68296	-0.0326911	5.70232	-0.0133298	5.72964	0.0139902	5.76299	0.0473419	5.69906	-0.0165904	5.79372	0.0780701	5.81382	0.0981752	5.82612	0.110469	5.84351	0.127868	5.69791	-0.0177392	5.56977	-0.145872	5.66775	-0.0479015	5.6414	-0.0742473	5.6166	-0.0990438	5.66798	-0.0476661	5.75645	0.0408017	5.6489	-0.0667442	5.6604	-0.0552499	5.781	0.065357	5.78278	0.0671379	5.70708	-0.00856507	5.55743	-0.158215	5.66659	-0.0490584	5.69488
ADH1B	5.8064	0.0316029	5.81313	0.0383398	5.86494	0.090147	5.6363	-0.138493	6.04007	0.265271	5.83469	0.0598985	5.96932	0.19453	5.78928	0.0144825	5.79062	0.0158225	5.77554	0.00074974	5.69351	-0.0812889	5.79194	0.0171429	5.82308	0.0482893	5.78602	0.0112269	5.86807	0.0932756	5.83136	0.0565682	5.79241	0.0176172	5.73127	-0.0435199	5.89231	0.117519	5.81857	0.0437724	5.7697	-0.00509087	5.72579	-0.0490034	5.94527	0.170476	5.81569	0.0408969	5.70796
ADH1C	5.74004	0.0135662	5.76662	0.0401482	5.67397	-0.0525085	5.75838	0.0319042	5.77602	0.0495432	5.46202	-0.264456	5.59154	-0.134932	5.6517	-0.0747717	5.75993	0.033455	5.715	-0.0114781	5.79562	0.0691394	5.69387	-0.0326051	5.81462	0.0881478	5.66886	-0.0576183	5.76325	0.0367705	5.68255	-0.0439279	5.74042	0.0139468	5.67103	-0.0554507	5.78465	0.0581786	5.55373	-0.172744	5.76066	0.0341873	5.67614	-0.0503372	5.70641	-0.0200672	5.68112	-0.0453558	5.84656
ADH4	5.61447	-0.061809	5.55723	-0.119048	5.5713	-0.104978	5.78183	0.10555	5.61	-0.0662763	5.7348	0.0585229	5.58212	-0.0941519	5.60826	-0.0680171	5.70474	0.0284617	5.80933	0.133053	5.69902	0.0227434	5.6605	-0.0157801	5.59089	-0.0853866	5.65248	-0.0237992	5.41501	-0.261265	5.63763	-0.0386463	5.55691	-0.119371	5.75056	0.0742785	5.67803	0.00175819	5.61217	-0.0641037	5.66172	-0.0145597	5.71973	0.0434569	5.6012	-0.0750744	5.84972	0.173447	5.781
ADH5	6.03687	-0.227682	6.11948	-0.145067	6.2386	-0.0259501	6.31464	0.0500882	6.39163	0.127081	6.29883	0.0342871	6.21691	-0.0476382	6.60071	0.336161	6.01381	-0.250736	6.27793	0.0133858	6.45287	0.188318	6.36543	0.100885	6.38001	0.115466	6.37517	0.110627	6.31414	0.0495895	6.282	0.017452	6.19012	-0.0744221	6.20697	-0.0575807	6.29667	0.0321234	6.29189	0.0273459	5.82289	-0.441652	6.17684	-0.0877063	6.2097	-0.0548487	6.06456	-0.199983	6.319
ADH6	5.9249	-0.0512907	6.03989	0.063702	5.838	-0.138198	5.74785	-0.228348	5.88336	-0.0928281	5.96448	-0.0117103	5.92933	-0.0468667	5.68943	-0.286758	5.78011	-0.19608	5.71722	-0.258974	5.77435	-0.201847	5.77197	-0.204219	5.70031	-0.275883	5.89774	-0.0784538	6.09354	0.117346	5.90105	-0.0751401	6.09362	0.117427	6.03947	0.0632787	5.77807	-0.198126	5.82824	-0.147956	5.95524	-0.0209578	6.09338	0.117182	5.9875	0.0113117	6.00587	0.029678	5.96999
ADHFE1	8.06539	0.0308223	7.65847	-0.376098	7.90973	-0.124837	8.16655	0.131986	7.98509	-0.0494773	8.24645	0.211888	7.76964	-0.26492	8.12883	0.0942614	7.85464	-0.179929	7.36598	-0.668586	8.16316	0.128596	8.30146	0.266893	8.16609	0.131523	8.42746	0.392894	7.37565	-0.658914	7.90358	-0.130982	7.56192	-0.472648	8.34748	0.312913	7.92516	-0.109401	8.16409	0.129522	8.31659	0.282024	8.11661	0.0820493	7.37367	-0.66089	7.86618	-0.168386	7.67203
ADI1	9.61768	-0.307972	9.17606	-0.74959	9.94088	0.0152292	9.71388	-0.211777	9.9486	0.02295	10.0069	0.0811971	10.0862	0.160503	10.4325	0.506865	9.47133	-0.454327	9.59256	-0.333093	10.0811	0.155416	10.2407	0.315067	10.0405	0.114823	10.1405	0.214819	10.1605	0.234888	10.7898	0.86413	10.1558	0.230183	10.2832	0.357592	10.2236	0.29798	10.3087	0.383084	10.226	0.300308	10.1405	0.214819	9.53997	-0.385688	9.79046	-0.135196	10.3175
ADIPOQ	5.74398	-0.1141	5.62505	-0.233031	5.82624	-0.0318365	5.75554	-0.102541	5.81183	-0.0462458	5.73591	-0.122173	5.61607	-0.242006	5.66673	-0.19135	5.77628	-0.0817993	5.64805	-0.210028	5.7225	-0.135582	5.8453	-0.012778	5.76399	-0.0940873	5.68013	-0.177945	5.8019	-0.0561771	5.73455	-0.123529	5.78851	-0.0695717	5.8639	0.00582473	5.89247	0.0343868	5.90873	0.0506508	5.98333	0.125247	6.00725	0.149167	5.90337	0.0452896	5.87846	0.0203853	5.92254
ADIPOR1	13.0228	-0.145667	12.9965	-0.172025	13.3012	0.132655	12.7664	-0.402091	12.4914	-0.677096	13.2942	0.125691	12.0385	-1.13003	12.9433	-0.225177	14.0669	0.898437	13.4377	0.269188	13.2503	0.0817561	13.647	0.478486	13.2407	0.0721969	13.6684	0.499892	13.6062	0.437686	13.2316	0.063073	13.3442	0.175687	13.0523	-0.116188	13.3172	0.1487	13.4491	0.280643	14.1153	0.946846	13.4277	0.259221	13.1143	-0.0542004	14.4401	1.27156	13.4968
ADIPOR2	9.79952	0.0471325	9.74787	-0.00451569	9.83457	0.0821821	9.83686	0.0844699	9.62805	-0.124342	9.80983	0.0574382	9.43842	-0.313972	9.96563	0.213241	9.50136	-0.251025	9.44369	-0.308697	9.54429	-0.208096	9.52668	-0.225706	9.75556	0.00317581	9.66168	-0.0907094	10.335	0.582601	10.7659	1.01351	9.66911	-0.0832778	9.75172	-0.000669756	9.67169	-0.0806934	9.60243	-0.149959	9.74787	-0.00451569	9.38717	-0.365214	9.52492	-0.227467	9.46277	-0.289615	9.53098
ADK	6.19141	-0.12511	6.32781	0.0112925	6.20697	-0.109556	6.21386	-0.102664	6.27078	-0.0457377	6.24981	-0.0667126	6.44483	0.128312	6.44956	0.133037	6.49027	0.173743	6.41139	0.0948631	6.48893	0.172404	6.3969	0.0803804	6.44505	0.12853	6.36377	0.0472434	6.65206	0.335533	6.35908	0.0425593	6.24214	-0.074385	6.39444	0.077918	6.31253	-0.00399514	6.20687	-0.10965	6.32698	0.0104588	6.21285	-0.103671	6.21563	-0.100892	6.32542	0.00889577	6.33458
ADM	11.4575	-0.254723	11.4196	-0.292556	11.9577	0.245549	11.7656	0.0533933	11.9616	0.249432	11.6322	-0.0799755	11.2556	-0.456632	11.0283	-0.683929	11.6668	-0.0453751	12.1327	0.42053	11.0139	-0.698293	12.2338	0.521579	10.9875	-0.724741	12.0266	0.314428	12.8072	1.09499	11.4331	-0.279124	11.7656	0.0533933	11.5975	-0.114718	11.5666	-0.145631	11.5693	-0.142854	11.5693	-0.142854	11.4517	-0.260496	12.5092	0.796971	11.0648	-0.647414	11.9503
ADM2	6.20719	-0.129655	6.05824	-0.278608	6.29422	-0.0426272	6.28336	-0.053483	6.07717	-0.259675	6.29281	-0.0440333	6.32452	-0.0123287	6.05961	-0.277238	6.08528	-0.251571	6.20639	-0.130456	6.17964	-0.157206	6.26052	-0.0763291	6.07826	-0.258588	6.07805	-0.258802	6.21094	-0.125911	6.07276	-0.264089	6.29265	-0.0441993	6.41459	0.0777422	6.39342	0.0565717	6.42038	0.0835323	6.09579	-0.24106	6.32471	-0.0121396	6.31303	-0.0238129	6.34561	0.00876512	6.43966
ADNP	7.85819	0.457401	7.74382	0.343038	7.61792	0.217135	7.31611	-0.0846786	7.59261	0.191827	7.4728	0.0720166	7.50174	0.100949	7.42486	0.0240692	7.78118	0.380392	7.49122	0.0904371	7.68624	0.285451	7.34327	-0.0575214	7.58642	0.18563	7.5812	0.180413	7.74856	0.347773	7.73311	0.332318	7.54371	0.14292	7.47884	0.0780527	7.31128	-0.0895054	7.59914	0.198349	7.55313	0.15234	7.4764	0.0756159	7.28027	-0.12052	7.13204	-0.268743	7.42716
ADORA1	5.93324	-0.0816391	6.03922	0.0243312	6.02382	0.00893343	5.88361	-0.131274	5.98117	-0.0337101	5.84271	-0.172171	5.79134	-0.22354	5.9667	-0.0481854	5.75335	-0.261532	5.74226	-0.272621	5.98333	-0.0315577	5.86313	-0.151757	6.03127	0.016383	5.9749	-0.0399789	5.90615	-0.108729	5.9577	-0.0571869	5.95467	-0.0602094	6.08906	0.0741737	5.8782	-0.136682	6.19233	0.177443	5.95385	-0.0610379	5.92423	-0.0906506	6.06192	0.0470362	5.96636	-0.0485269	5.98122
ADORA2B	6.64633	0.165857	6.73937	0.258902	6.68595	0.205484	6.91504	0.434573	6.51147	0.031	6.40112	-0.0793486	6.45877	-0.0216986	6.56664	0.08617	6.40567	-0.0748047	6.72358	0.243114	6.4013	-0.0791723	6.60951	0.129042	6.45489	-0.0255817	6.50756	0.027091	6.12566	-0.354814	6.63108	0.150612	6.35819	-0.122282	6.58122	0.100749	7.0259	0.545432	6.36033	-0.120138	6.94297	0.462502	6.57641	0.0959349	6.58019	0.0997239	6.51211	0.0316387	6.80135
ADORA3	6.53357	-0.675441	6.95108	-0.257928	7.74905	0.540039	7.12792	-0.0810925	7.54757	0.338558	7.18764	-0.0213665	7.44412	0.235109	8.67068	1.46167	6.94851	-0.2605	6.76133	-0.447675	7.41705	0.208042	7.80428	0.595275	7.39947	0.190463	7.56058	0.351574	7.13519	-0.0738172	7.52466	0.315647	7.20874	-0.000264274	7.05044	-0.158569	6.86633	-0.342679	6.98732	-0.221689	7.67863	0.46962	7.45132	0.242308	6.39424	-0.814766	6.69263	-0.516375	6.82672
ADPGK	9.08702	-0.0398173	9.12839	0.00155239	8.94991	-0.17693	8.9969	-0.129937	9.30279	0.175948	9.07167	-0.0551673	8.83776	-0.28908	8.8645	-0.262341	9.13915	0.012311	9.12332	-0.00351579	8.98527	-0.141566	9.0008	-0.126042	9.19537	0.068526	9.11232	-0.0145167	9.20938	0.0825448	9.59524	0.468397	9.12687	2.70395e-05	9.03025	-0.0965898	9.00349	-0.123353	8.89697	-0.22987	9.14915	0.0223107	8.89249	-0.234347	9.36572	0.238884	8.84839	-0.278446	9.02884
ADPRH	6.68517	-0.235077	7.13484	0.214595	6.70614	-0.214105	6.50756	-0.412689	6.60514	-0.315107	6.84302	-0.0772301	6.36818	-0.552065	7.19011	0.269865	6.97071	0.0504579	6.77609	-0.144157	6.74717	-0.173079	6.97189	0.051642	6.65639	-0.263857	6.77903	-0.141218	6.69094	-0.229309	6.98356	0.0633088	6.91844	-0.00181268	6.9488	0.0285475	7.06802	0.147771	6.88715	-0.0331024	7.00488	0.0846329	6.8726	-0.0476485	7.31497	0.394716	6.82545	-0.0947956	6.86633
ADPRHL1	5.88572	0.054909	5.847	0.0161873	5.7687	-0.062108	5.95861	0.127801	5.884	0.0531943	5.95651	0.125704	5.93481	0.104003	5.84436	0.0135476	5.99827	0.167465	5.88575	0.0549377	5.87655	0.0457447	5.91876	0.0879482	5.81779	-0.0130208	5.76879	-0.0620196	5.81604	-0.0147684	5.7838	-0.0470074	5.86432	0.0335093	5.77534	-0.05547	5.82165	-0.00916183	5.83398	0.00316872	5.77421	-0.0565944	5.75929	-0.0715207	5.8392	0.00839037	5.89281	0.0620045	5.91552
ADPRHL2	8.13555	-0.522843	8.4548	-0.203597	8.3756	-0.282792	8.46106	-0.197331	9.14994	0.491547	8.54053	-0.117864	8.06735	-0.591041	8.75917	0.100778	8.65713	-0.0012673	8.51243	-0.145965	8.70028	0.0418865	8.81882	0.160428	8.607	-0.0513879	8.677	0.0186086	7.74778	-0.910616	8.12834	-0.530054	8.54174	-0.116651	8.64749	-0.0109051	8.45322	-0.205178	8.53671	-0.121685	8.73617	0.077778	8.5361	-0.122296	8.76413	0.105734	8.79986	0.141468	8.52785
ADRA1A	6.36266	-0.20581	6.55385	-0.0146174	6.76746	0.198988	6.5259	-0.0425691	6.51392	-0.0545474	6.43037	-0.138097	6.39094	-0.17753	6.392	-0.176475	6.57573	0.0072559	6.68006	0.111588	6.33798	-0.230485	6.43205	-0.136417	6.52282	-0.0456521	6.5541	-0.014373	6.72358	0.155115	6.52934	-0.0391252	6.52934	-0.0391252	6.57964	0.0111718	6.69798	0.129512	6.61088	0.0424063	6.52849	-0.0399752	6.54301	-0.0254598	6.49243	-0.0760417	7.09566	0.527189	6.74158
ADRA1B	5.5503	-0.126279	5.57686	-0.0997135	5.61714	-0.0594318	5.80676	0.130187	5.72524	0.0486655	5.64868	-0.0278918	5.58482	-0.0917601	5.70675	0.0301723	5.58038	-0.0961916	5.73217	0.0555982	5.7581	0.0815213	5.5329	-0.143677	5.72283	0.0462566	5.73575	0.0591715	5.74106	0.0644811	5.68976	0.013186	5.69173	0.0151527	5.64113	-0.0354471	5.72902	0.0524433	5.63423	-0.0423416	5.60899	-0.0675897	5.64378	-0.0327986	5.62911	-0.0474691	5.56759	-0.108991	5.69883
ADRA1D	6.22778	-0.4251	6.39365	-0.259234	6.50259	-0.150292	6.43817	-0.214708	6.40934	-0.243543	6.38024	-0.27264	6.37034	-0.282542	6.38163	-0.271257	6.27538	-0.377497	6.37874	-0.27414	6.2266	-0.426286	6.28291	-0.369977	6.19107	-0.461817	6.08559	-0.56729	6.32133	-0.331548	6.31684	-0.336041	6.75102	0.0981337	6.65253	-0.000347816	6.8379	0.185021	6.73548	0.0826017	6.69263	0.0397514	6.90668	0.253802	6.48104	-0.171842	6.53745	-0.115435	6.8078
ADRA2A	6.31253	0.102213	6.26822	0.0579105	6.34919	0.138877	6.21854	0.00822771	6.43386	0.223548	6.19774	-0.0125724	6.18697	-0.0233411	6.1777	-0.0326162	6.17813	-0.0321829	6.26868	0.0583644	6.07351	-0.1368	5.99335	-0.216962	6.16272	-0.0475897	6.18781	-0.0225056	6.23667	0.0263546	6.22535	0.01504	6.27934	0.0690272	6.25243	0.0421204	6.12343	-0.0868837	6.20707	-0.00324266	6.33144	0.121121	6.39498	0.184662	5.98151	-0.228806	6.23026	0.0199481	6.16669
ADRA2B	6.14947	-0.211265	6.44824	0.0874986	6.45469	0.0939546	6.28351	-0.0772263	6.30792	-0.0528241	6.21829	-0.14245	6.22104	-0.139695	6.2934	-0.0673379	6.25435	-0.106386	6.09633	-0.264414	6.18119	-0.179554	6.23847	-0.122274	6.22858	-0.132164	6.30119	-0.0595478	6.36266	0.00191978	6.21736	-0.143378	6.26136	-0.099381	6.36113	0.000390299	6.53683	0.176086	6.34299	-0.0177461	6.38345	0.022713	6.27793	-0.0828072	6.38441	0.0236733	6.51235	0.151608	6.48061
ADRA2C	5.79855	-0.0854009	5.80657	-0.0773798	5.74727	-0.136679	5.8165	-0.0674466	5.82627	-0.0576751	5.82824	-0.0557106	5.8503	-0.0336442	5.77815	-0.105801	5.78008	-0.103867	5.75039	-0.133562	5.83492	-0.0490284	5.83737	-0.0465781	5.82156	-0.0623892	5.84917	-0.0347788	5.79144	-0.0925038	5.74741	-0.136533	6.02234	0.138388	5.88423	0.000287166	6.00916	0.125214	5.93763	0.0536867	5.88502	0.00107293	5.98476	0.10081	5.85629	-0.0276613	5.94785	0.0639059	5.99126
ADRB1	5.83265	-0.116182	5.92696	-0.021864	5.92709	-0.0217415	5.84662	-0.102205	6.0904	0.141573	5.9074	-0.0414315	5.86589	-0.0829343	5.99218	0.0433564	5.92153	-0.0272997	6.09245	0.143624	5.99731	0.0484813	6.03669	0.0878644	5.8223	-0.126524	5.81691	-0.131921	6.05928	0.110457	6.04404	0.0952147	6.03935	0.0905173	5.98944	0.0406116	5.79062	-0.158211	5.76335	-0.185482	5.96649	0.0176593	6.04944	0.100617	6.2029	0.254071	5.90028	-0.0485477	5.98294
ADRB2	9.10719	-0.242817	9.79155	0.441542	9.17813	-0.171875	9.03183	-0.318176	8.93449	-0.415517	9.68126	0.331248	9.02813	-0.321878	9.61965	0.269645	9.28527	-0.064735	8.7506	-0.599404	9.85159	0.501585	9.39796	0.0479488	9.70151	0.351499	9.32074	-0.0292711	9.61351	0.263502	8.94453	-0.405477	9.62717	0.277161	9.60171	0.251699	9.33978	-0.0102229	9.49454	0.144532	9.71861	0.368599	9.39148	0.0414701	9.12908	-0.220927	9.45018	0.100169	9.32239
ADRB3	5.71408	-0.0711225	5.74007	-0.0451288	5.84084	0.0556353	5.78885	0.00365245	5.79981	0.0146112	5.80016	0.0149572	5.83387	0.0486694	5.66482	-0.12038	5.82494	0.0397405	5.80761	0.0224074	5.81721	0.0320055	5.76765	-0.0175514	5.83664	0.0514385	5.89123	0.10603	5.73884	-0.0463654	5.7298	-0.0553975	5.85279	0.0675859	5.68296	-0.102246	5.88898	0.103781	5.85764	0.0724338	5.68442	-0.100777	5.89876	0.113561	5.90983	0.124629	5.73127	-0.053927	5.90545
ADRBK1	5.58482	-0.143954	5.65881	-0.0699553	5.79719	0.0684153	5.71179	-0.0169807	5.70208	-0.0266911	5.64962	-0.0791467	5.52503	-0.203741	5.622	-0.106768	5.84078	0.112005	5.87172	0.142948	5.76461	0.0358409	5.94552	0.216752	5.82797	0.0991999	5.79681	0.0680387	5.72768	-0.00109379	5.72735	-0.00141635	5.69671	-0.032062	5.75358	0.0248067	5.77524	0.0464706	5.83951	0.110742	5.7174	-0.0113722	5.60678	-0.121989	6.00136	0.272591	5.84134	0.112567	5.62052
ADRBK2	5.62225	-0.179476	6.17953	0.377808	5.9307	0.12898	5.65016	-0.151561	5.64388	-0.157841	5.61412	-0.187607	5.82979	0.0280665	5.84252	0.0407934	5.98088	0.179155	5.67287	-0.128853	5.79661	-0.00510927	5.95692	0.155195	5.91625	0.114525	5.83983	0.0381107	5.60183	-0.19989	5.76415	-0.037571	5.74355	-0.0581782	5.73948	-0.0622422	5.65944	-0.142287	5.79128	-0.0104398	5.81473	0.013003	6.09737	0.295645	5.65485	-0.146872	5.76013	-0.0415935	5.86889
ADRM1	9.39148	-0.15244	9.48847	-0.0554446	9.0892	-0.454717	9.83873	0.294811	9.85478	0.310858	9.74695	0.203029	10.1658	0.621864	9.20729	-0.336628	9.55426	0.010341	10.0454	0.501452	9.62149	0.077574	9.41416	-0.129756	9.68967	0.145753	9.45897	-0.0849463	8.46201	-1.08191	8.27244	-1.27148	9.49118	-0.0527397	9.45361	-0.0903079	9.28196	-0.261953	9.48249	-0.0614296	9.38571	-0.15821	9.57399	0.0300759	9.58333	0.0394146	10.0379	0.493935	9.55163
ADSL	9.53572	-0.257372	9.23188	-0.561206	9.39648	-0.396608	9.64222	-0.150873	9.35522	-0.437869	9.53188	-0.261204	9.59987	-0.193218	9.67282	-0.120266	9.29588	-0.497204	9.57663	-0.216457	9.73483	-0.0582569	9.5471	-0.245988	9.68786	-0.10523	9.57247	-0.220621	9.91817	0.125078	10.123	0.329928	9.72248	-0.0706058	9.89147	0.0983821	9.78934	-0.00375113	9.88032	0.0872341	9.99733	0.204242	9.69697	-0.0961159	9.71298	-0.0801081	9.39313	-0.399962	9.56245
ADSS	7.87612	0.727407	7.18072	0.0320083	7.47135	0.322636	6.98533	-0.163381	7.10557	-0.0431367	7.25895	0.110243	7.80343	0.654723	7.18211	0.0333992	7.18801	0.0392981	7.38436	0.235649	7.32974	0.181035	7.3505	0.201787	7.36598	0.21727	7.1577	0.00899441	7.53809	0.389381	8.02198	0.873276	7.21773	0.0690264	7.60483	0.456121	7.31823	0.169523	7.10754	-0.0411684	7.30602	0.157314	7.15251	0.00379964	7.34517	0.196458	7.09901	-0.0497012	7.16521
ADSSL1	5.86516	0.000929681	5.84855	-0.0156722	5.82539	-0.0388395	5.83539	-0.0288318	5.83285	-0.0313794	5.90999	0.0457605	5.95717	0.0929393	5.83441	-0.0298149	5.8608	-0.00342923	5.90803	0.043807	5.95637	0.0921429	5.91913	0.0549085	5.93296	0.0687357	5.78878	-0.0754419	5.83618	-0.028048	5.90333	0.0391024	5.92831	0.0640879	5.88614	0.0219096	5.75467	-0.109558	5.83008	-0.0341417	5.91933	0.0551047	5.80608	-0.0581474	5.80951	-0.0547122	5.77355	-0.0906737	5.82433
AEBP1	6.05262	-0.100253	5.91621	-0.236663	6.07958	-0.0732988	6.31237	0.159498	6.30851	0.155637	6.22568	0.0728032	6.18728	0.0344042	6.22247	0.069593	6.26484	0.11197	6.33458	0.181701	6.15275	-0.000129631	6.06192	-0.0909549	6.15763	0.00475089	5.94979	-0.203089	6.00546	-0.147412	5.83658	-0.316297	6.34176	0.188888	6.18252	0.0296441	6.18804	0.0351692	6.20451	0.0516352	6.19456	0.0416845	6.39053	0.237654	6.04104	-0.111832	6.04341	-0.109462	6.17644
AEBP2	6.64369	0.155189	6.60188	0.113378	6.65156	0.163059	6.47524	-0.0132609	6.67864	0.190148	6.55962	0.071125	6.52103	0.0325317	6.77788	0.289386	6.71609	0.227593	6.44702	-0.0414725	6.76691	0.278415	6.49159	0.00308902	6.66298	0.174488	6.55993	0.071434	6.80957	0.321069	6.83404	0.345543	6.6627	0.174202	6.65421	0.165712	6.49579	0.0072887	6.73006	0.241566	6.65614	0.167638	6.5856	0.0971001	6.53977	0.0512683	6.62908	0.14058	6.55225
AES	9.06739	0.0206344	8.54174	-0.505011	8.93308	-0.113676	9.83778	0.791029	8.87669	-0.170066	9.43935	0.392599	9.76877	0.722021	9.43489	0.388141	9.26145	0.214696	9.81907	0.772314	9.5715	0.524748	9.28612	0.239367	9.6927	0.645952	9.24043	0.193679	7.80112	-1.24563	7.83558	-1.21117	8.99946	-0.0472876	8.86124	-0.185512	8.75748	-0.289273	9.005	-0.0417564	8.83189	-0.214858	9.09696	0.0502098	8.56485	-0.481902	9.15512	0.108368	8.73242
AFAP1L2	6.58204	-0.0590387	6.17087	-0.47021	6.77903	0.137949	6.81645	0.175368	6.82435	0.183271	6.6269	-0.0141855	6.33524	-0.30584	6.65863	0.0175502	6.81387	0.172786	6.52636	-0.114723	6.27538	-0.365699	6.76591	0.124822	6.44896	-0.192119	6.80516	0.16408	6.70109	0.060003	6.80342	0.162337	6.72845	0.087369	6.82804	0.186954	6.31237	-0.32871	7.01865	0.37757	6.78689	0.145811	6.66071	0.0196298	6.61088	-0.0302072	6.68006	0.0389746	6.33408
AFF1	6.25063	-0.135046	6.33374	-0.0519327	6.3838	-0.00187442	6.20466	-0.181016	6.26293	-0.122745	6.23847	-0.147208	6.33557	-0.0501009	6.08938	-0.296289	6.71659	0.330914	6.4122	0.0265306	6.42493	0.0392535	6.60362	0.217944	6.43796	0.0522853	6.49693	0.111254	6.65942	0.273748	6.52282	0.137144	6.5576	0.171931	6.30935	-0.0763228	6.67706	0.291385	6.30643	-0.0792445	6.56189	0.176217	6.11728	-0.268389	7.1062	0.720531	6.79521	0.409536	6.41958
AFF2	6.15884	0.400416	5.74867	-0.00975091	5.66713	-0.0912951	5.78121	0.0227848	5.50188	-0.25655	5.83139	0.0729688	5.60543	-0.152996	5.67488	-0.0835477	5.72441	-0.0340204	5.85164	0.0932109	5.76328	0.00484948	5.54561	-0.212819	5.6121	-0.146327	5.76545	0.00702508	5.70199	-0.056436	5.91537	0.156943	5.80385	0.0454213	5.72854	-0.029888	5.78688	0.0284509	5.80213	0.0437012	5.75311	-0.00531605	5.86999	0.111564	5.64284	-0.115583	5.64994	-0.108481	5.81765
AFF3	6.21285	-0.0170913	6.00025	-0.229691	6.29915	0.0692114	6.46775	0.237806	6.53813	0.308185	6.46456	0.234613	6.44067	0.210725	6.38001	0.15007	6.52779	0.29785	6.56301	0.333063	6.43509	0.205152	6.28991	0.0599628	6.31349	0.0835491	6.27765	0.0477056	6.61723	0.387291	6.25937	0.0294269	6.41923	0.189283	6.504	0.274055	6.23175	0.00181151	6.27888	0.0489402	6.56519	0.335245	6.19821	-0.0317298	5.98308	-0.246861	5.91384	-0.316107	5.97154
AFF4	8.02421	-0.141617	8.23323	0.0674059	8.36738	0.201559	8.33388	0.168053	7.67815	-0.487672	8.07373	-0.0920974	8.10678	-0.0590452	8.3952	0.229379	8.1346	-0.0312245	7.93672	-0.229106	8.42236	0.256535	8.28618	0.120356	8.47472	0.308893	8.40097	0.235151	8.80301	0.637191	8.70028	0.534456	8.50249	0.336663	8.2745	0.108678	8.45955	0.293727	8.16511	-0.000713721	8.0621	-0.103721	8.1679	0.00208085	8.32194	0.156113	7.9107	-0.255127	8.32982
AFG3L2	7.04033	-0.262023	7.17705	-0.125309	7.06294	-0.23942	7.20563	-0.0967294	7.06836	-0.234	7.39515	0.0927891	7.26436	-0.0379944	7.29144	-0.0109179	7.3475	0.0451406	7.11416	-0.1882	7.52341	0.221051	7.23209	-0.0702666	7.4313	0.128947	7.39395	0.0915952	7.07533	-0.227029	7.23091	-0.0714445	7.09835	-0.204006	7.15428	-0.148076	7.06092	-0.24144	7.14845	-0.153904	7.5535	0.251145	7.28382	-0.0185328	7.22232	-0.0800358	7.22232	-0.0800358	7.08307
AFM	5.69802	-0.0157711	5.60428	-0.109509	5.68234	-0.0314502	5.63618	-0.077605	5.85934	0.14555	5.62959	-0.0841955	5.72304	0.00925427	5.76184	0.0480545	5.88545	0.171664	5.63722	-0.0765676	5.7931	0.0793155	5.73111	0.017322	5.41501	-0.298775	5.69049	-0.0232967	5.72488	0.0110925	5.69572	-0.018062	5.79721	0.0834268	5.71725	0.00346808	5.72035	0.00656303	5.6352	-0.0785904	5.66965	-0.0441371	5.80636	0.092576	5.63576	-0.0780268	5.68928	-0.0245063	5.79438
AFMID	6.26644	0.0396461	6.59456	0.36776	6.18187	-0.0449315	6.21055	-0.0162532	6.25675	0.0299467	6.03909	-0.187707	6.17023	-0.056567	6.25995	0.033156	6.11754	-0.109262	6.05717	-0.169632	6.23707	0.0102684	6.28962	0.0628232	6.20863	-0.0181692	6.02267	-0.204131	6.13697	-0.0898281	6.34827	0.121467	6.12261	-0.104187	6.23081	0.004014	6.30851	0.0817135	6.33885	0.11205	6.28898	0.0621808	6.09571	-0.131087	6.26178	0.034984	6.23326	0.00646445	6.17411
AFP	5.9924	0.0205088	5.92518	-0.0467052	5.82426	-0.147628	6.0404	0.0685115	5.95949	-0.012395	5.92754	-0.0443501	5.98833	0.016437	5.98252	0.0106314	5.84239	-0.129497	5.99566	0.0237703	5.81187	-0.160022	5.95184	-0.0200501	5.90501	-0.0668807	5.83317	-0.138714	5.90825	-0.063635	5.83862	-0.133266	5.99178	0.019887	6.10587	0.133979	5.88155	-0.0903356	6.08646	0.114573	5.94764	-0.0242511	5.99131	0.0194203	6.04488	0.0729901	5.93932	-0.0325722	6.04267
AFTPH	7.99215	0.717776	8.18588	0.911503	7.95886	0.684484	7.85681	0.582441	7.71393	0.439554	7.65183	0.377454	7.83513	0.560759	7.69546	0.421086	7.39012	0.115745	7.33898	0.0646048	7.05922	-0.215153	6.93983	-0.334548	6.8019	-0.472473	7.04337	-0.231001	8.20581	0.931438	8.0631	0.788731	7.13774	-0.136637	7.05472	-0.219651	7.27686	0.00248998	7.33086	0.0564841	7.13891	-0.135464	7.40856	0.13419	7.17606	-0.0983144	7.00829	-0.266081	7.27328
AGA	7.38846	-0.153601	7.56344	0.0213814	7.59587	0.0538139	7.58883	0.0467737	7.69244	0.150382	7.779	0.236937	7.77623	0.234172	7.65399	0.111935	7.19011	-0.351943	7.73689	0.194831	7.68715	0.145095	7.85639	0.31433	7.38765	-0.154409	7.89824	0.356177	8.08306	0.541002	8.02775	0.48569	7.45862	-0.0834384	7.55231	0.0102484	7.46873	-0.0733275	7.56548	0.0234192	7.46645	-0.0756051	7.60716	0.0651052	7.53306	-0.0090008	7.3347	-0.207359	7.84399
AGBL2	5.5913	-0.141021	5.5895	-0.142826	5.8632	0.130877	5.57428	-0.158041	5.69282	-0.039504	5.80406	0.0717398	5.83816	0.105831	5.778	0.045675	5.64146	-0.0908649	5.80818	0.0758567	5.86525	0.132924	5.71232	-0.0200046	5.83974	0.107414	5.76302	0.0306975	5.70867	-0.0236556	5.68369	-0.048635	5.70166	-0.0306657	5.80778	0.0754513	5.79435	0.0620237	5.70755	-0.0247749	5.88929	0.156965	5.74616	0.0138332	5.74209	0.00976582	5.6288	-0.10353	5.68063
AGBL3	5.93608	0.117065	5.6701	-0.148914	5.6854	-0.133621	5.78259	-0.0364281	5.75308	-0.0659352	5.8063	-0.0127144	5.89547	0.0764512	5.74972	-0.0692956	5.8619	0.0428858	6.01696	0.197944	5.69772	-0.121292	5.77502	-0.044001	5.82094	0.0019211	5.7316	-0.0874145	5.80206	-0.0169549	5.70212	-0.116898	5.82343	0.00441572	5.87896	0.0599397	5.90717	0.088154	5.85817	0.0391567	5.79475	-0.0242669	5.79397	-0.0250511	5.74918	-0.0698385	5.69825	-0.120767	6.03025
AGBL4	6.08074	-0.0579815	6.11071	-0.0280118	6.09633	-0.0423969	6.05505	-0.0836757	6.1236	-0.0151204	6.06726	-0.0714642	6.03823	-0.100493	5.78565	-0.353077	5.95959	-0.179136	6.14	0.00128087	6.08273	-0.0559884	5.96241	-0.176318	6.09649	-0.0422299	5.90411	-0.234615	6.26066	0.121934	6.1468	0.00807476	6.10651	-0.0322141	6.13539	-0.00332857	6.24847	0.109742	6.11156	-0.0271587	6.02119	-0.117531	6.16204	0.0233185	6.15832	0.0196014	6.1668	0.0280799	6.13247
AGER	6.19488	0.0575876	6.42361	0.286314	6.1738	0.0365063	6.15754	0.0202453	6.2164	0.0791044	6.18208	0.044787	6.09009	-0.0472035	6.21527	0.0779813	6.13188	-0.00541285	6.09138	-0.0459163	5.98304	-0.15425	6.08714	-0.0501506	6.07558	-0.0617169	6.09737	-0.0399238	6.12704	-0.0102507	6.13205	-0.00524028	6.14504	0.00774797	5.97604	-0.161251	5.95175	-0.185538	6.03646	-0.100834	5.9933	-0.143991	6.04099	-0.0963014	6.00239	-0.134899	5.99783	-0.139463	6.01621
AGGF1	6.55993	-0.100742	6.57096	-0.0897108	6.68057	0.0199017	6.86267	0.201993	6.77394	0.11327	6.71688	0.0562099	6.56015	-0.10052	6.8437	0.183023	6.68353	0.0228588	6.87443	0.213756	6.73937	0.0786999	6.75627	0.0955989	6.85839	0.197713	6.80805	0.14738	6.90948	0.248808	6.96526	0.304584	6.97006	0.309387	6.86721	0.206535	6.78912	0.128449	6.79436	0.133692	6.78975	0.129075	6.89287	0.232199	6.80135	0.140677	6.80702	0.146345	6.78604
AGL	6.34666	0.276602	6.13916	0.0690962	6.18108	0.111014	6.04229	-0.0277755	6.06776	-0.00230754	6.13458	0.0645196	6.19879	0.128726	6.23638	0.166321	6.00155	-0.0685088	5.98051	-0.0895527	6.06509	-0.00496881	6.04648	-0.0235822	6.04434	-0.0257255	6.04736	-0.0227058	6.32487	0.25481	6.3092	0.239138	6.11343	0.043369	6.18781	0.117746	6.05735	-0.012712	6.13587	0.0658087	6.06733	-0.00273175	6.09579	0.0257235	6.05511	-0.0149543	6.05215	-0.0179099	6.07637
AGMAT	6.43185	-0.0668283	6.10709	-0.391587	6.61649	0.117813	6.43985	-0.0588276	6.35609	-0.142595	6.25283	-0.245849	6.54188	0.0431986	6.41243	-0.0862497	6.47672	-0.021965	6.50374	0.00505911	6.68985	0.191169	6.79675	0.298068	6.4907	-0.00798547	6.70078	0.202099	6.30332	-0.195357	6.47194	-0.0267403	6.72745	0.228768	6.71798	0.219298	6.69094	0.19226	6.75237	0.253694	6.51755	0.0188643	6.52495	0.0262642	6.23779	-0.260893	6.46751	-0.0311762	6.50099
AGPAT1	6.21992	-0.0371899	6.33228	0.075168	6.38883	0.131716	6.44763	0.19052	6.59892	0.341814	6.46285	0.205738	6.11746	-0.139654	6.2164	-0.0407136	6.23015	-0.0269637	6.18483	-0.0722852	6.15558	-0.101528	6.31124	0.054133	6.18828	-0.0688325	6.41801	0.160898	6.02763	-0.229483	6.16729	-0.0898192	6.17887	-0.078236	6.15275	-0.104365	6.18208	-0.0750309	6.20375	-0.0533622	6.09951	-0.1576	6.22686	-0.0302505	6.16595	-0.0911613	6.21563	-0.0414799	6.30041
AGPAT2	7.43946	0.109943	7.70602	0.376501	7.32855	-0.00097147	6.9877	-0.341821	7.05306	-0.276463	6.76437	-0.565154	7.05437	-0.275154	7.17154	-0.157978	7.46991	0.140386	7.80516	0.475642	7.39866	0.0691431	7.25589	-0.0736278	7.4406	0.111084	7.30838	-0.0211384	6.74158	-0.587944	6.79028	-0.539238	7.39753	0.0680127	7.14989	-0.179633	7.51403	0.184514	7.18801	-0.141513	7.24357	-0.0859475	7.18981	-0.139715	7.46298	0.133465	7.31969	-0.00982998	7.25787
AGPAT3	7.5832	-0.0809066	7.94909	0.284979	7.67952	0.0154109	7.16003	-0.504077	7.0062	-0.657911	7.04275	-0.621364	7.37767	-0.286443	7.58563	-0.0784767	7.66958	0.00547025	7.91718	0.253071	7.8229	0.158795	7.6183	-0.0458094	7.78164	0.117532	7.69283	0.0287197	7.67653	0.0124245	7.53809	-0.12602	7.65144	-0.0126747	7.61905	-0.0450568	7.60483	-0.0592804	7.82017	0.15606	7.67079	0.00667847	7.48455	-0.179562	8.03924	0.375127	8.61684	0.952729	7.60196
AGPAT4	6.94936	0.26618	6.80957	0.126384	6.54728	-0.135907	6.98835	0.305171	6.91353	0.230346	7.09461	0.41143	6.49471	-0.188469	6.80461	0.121422	6.97281	0.289628	6.92036	0.23718	6.84894	0.16576	6.51823	-0.164953	6.66706	-0.0161233	6.53536	-0.147819	6.48669	-0.196497	6.4736	-0.209586	6.63599	-0.0471893	6.57895	-0.104237	6.78372	0.100541	6.46974	-0.213442	6.74668	0.0634977	6.45347	-0.229716	6.54235	-0.140829	7.00244	0.319261	6.6937
AGPAT5	8.12051	0.625169	7.88618	0.390842	8.21853	0.723192	7.96256	0.467226	7.60598	0.110643	7.89524	0.399902	8.59113	1.09579	8.43091	0.93557	7.73265	0.237317	7.42303	-0.0723111	7.73226	0.236927	7.85464	0.359298	7.14808	-0.347261	7.72797	0.232634	7.70602	0.210683	8.02553	0.530189	7.52065	0.025314	7.57846	0.0831241	7.24104	-0.254297	7.48996	-0.00538162	7.50626	0.0109266	7.33309	-0.16225	7.37726	-0.11808	6.79124	-0.704099	7.27836
AGPAT6	6.12898	-0.0868744	6.44681	0.230956	6.09865	-0.117196	5.96479	-0.251059	6.13293	-0.0829204	6.09829	-0.117562	6.23512	0.0192651	6.37148	0.155634	6.10967	-0.106179	6.30427	0.0884205	6.31783	0.101977	6.19787	-0.0179828	6.28502	0.0691669	6.21918	0.00332609	6.18294	-0.0329155	6.31349	0.0976409	6.20639	-0.00945973	6.2316	0.0157453	6.29594	0.0800937	6.05871	-0.157141	6.2832	0.0673475	6.23421	0.0183577	6.11893	-0.0969173	6.0453	-0.17055	6.14024
AGPS	7.35619	0.392074	7.17009	0.205978	6.82403	-0.140082	6.82929	-0.134825	6.9482	-0.0159153	6.84523	-0.118887	7.38102	0.416905	7.17185	0.207735	6.96739	0.00327542	6.81991	-0.144209	7.16631	0.202198	7.03197	0.0678521	6.95359	-0.0105299	7.01572	0.0516042	7.23447	0.270357	7.48192	0.5178	6.86844	-0.0956806	7.06704	0.102926	7.05437	0.0902501	7.04337	0.0792568	7.17118	0.207064	6.82228	-0.141835	7.39904	0.434923	7.00278	0.0386665	6.9566
AGR2	5.68238	-0.204377	5.85797	-0.0287847	5.91419	0.0274422	5.79222	-0.094533	5.64466	-0.242087	5.62422	-0.262533	5.67618	-0.210568	5.66821	-0.218547	5.67449	-0.212258	5.79493	-0.0918242	5.68839	-0.198364	5.53423	-0.352523	5.77057	-0.116183	5.88526	-0.00149504	5.78293	-0.103823	5.83265	-0.0541061	5.88673	-1.85643e-05	5.78684	-0.0999104	6.06014	0.173385	5.80156	-0.0851966	5.88822	0.0014636	6.14504	0.258288	6.03487	0.148122	5.80957	-0.077181	5.93698
AGR3	5.58266	-0.0695778	5.73988	0.087636	5.73775	0.0855152	5.70367	0.0514293	5.65298	0.000737613	5.3499	-0.302337	5.82501	0.172767	5.55237	-0.099865	5.62756	-0.0246782	5.6915	0.0392636	5.55446	-0.0977801	5.622	-0.0302384	5.47978	-0.172461	5.54549	-0.106745	5.65121	-0.00103306	5.62845	-0.0237862	5.67066	0.0184231	5.68058	0.02834	5.70424	0.0520027	5.59877	-0.0534745	5.72538	0.0731404	5.7066	0.0543616	5.66825	0.0160093	5.63618	-0.016058	5.59961
AGRP	5.90415	0.0250067	6.01052	0.131382	5.82872	-0.0504246	5.8596	-0.019545	5.79517	-0.0839667	5.85313	-0.0260078	5.78785	-0.0912897	5.67631	-0.202827	5.83375	-0.0453938	5.87874	-0.000403333	5.85065	-0.0284899	5.77882	-0.100323	5.85528	-0.0238602	5.72671	-0.15243	6.00668	0.127544	5.93679	0.0576457	5.92254	0.0434031	5.90851	0.029372	5.84012	-0.0390205	5.90679	0.02765	5.77101	-0.10813	5.94176	0.0626215	5.7115	-0.167637	5.78748	-0.0916615	5.82525
AGT	6.03357	0.0620201	6.03351	0.061961	6.07573	0.104176	6.07746	0.105908	6.00411	0.0325589	5.90732	-0.0642281	6.04618	0.0746341	6.04166	0.0701149	6.13385	0.162296	6.18316	0.211612	6.01494	0.0433863	6.15792	0.186375	5.9716	5.29043e-05	5.86876	-0.102794	5.9328	-0.0387457	5.95316	-0.0183882	5.8379	-0.133647	5.94918	-0.0223703	5.87861	-0.0929397	5.92589	-0.0456623	5.92859	-0.0429604	5.94226	-0.0292848	6.01779	0.0462362	5.83848	-0.133071	6.00125
AGTPBP1	10.6874	0.46172	10.2758	0.0501894	10.3249	0.099286	10.3788	0.153123	10.8226	0.596948	10.3537	0.128019	10.0783	-0.147319	10.2804	0.0547089	10.319	0.0933617	10.3113	0.085623	10.2832	0.05759	10.226	0.000305921	10.2115	-0.0141075	10.123	-0.10264	11.3201	1.09443	10.6888	0.463182	10.5381	0.312421	10.3492	0.123497	10.5111	0.285407	10.3943	0.168633	10.4896	0.263948	10.4612	0.235504	10.0491	-0.17658	10.1456	-0.080078	10.5507
AGTR1	5.89069	-0.124324	5.98847	-0.0265494	6.06296	0.0479457	5.9312	-0.083813	5.91688	-0.0981391	5.89727	-0.117745	6.02355	0.00852907	6.07566	0.0606429	6.08109	0.0660702	6.0729	0.057885	6.04859	0.0335686	6.2434	0.228386	6.10313	0.0881158	6.03562	0.0205986	5.89895	-0.116066	5.91617	-0.0988476	5.96551	-0.0495088	6.03131	0.0162967	6.00958	-0.00543697	5.99626	-0.0187539	5.73303	-0.281991	5.86714	-0.147878	6.06074	0.0457237	5.88822	-0.126802	5.97258
AGTR2	6.0236	0.0173867	6.05026	0.0440437	6.02614	0.0199258	5.97081	-0.0353996	6.18383	0.177618	5.9459	-0.0603108	6.0072	0.0009919	6.04964	0.0434236	5.93739	-0.0688239	5.90454	-0.101671	5.86113	-0.145081	6.03646	0.0302466	5.94066	-0.0655477	6.10305	0.0968329	5.9934	-0.012808	5.9575	-0.0487101	5.95906	-0.0471477	5.91876	-0.0874549	6.11477	0.10856	6.04859	0.0423739	5.97302	-0.033195	5.88192	-0.124292	5.93034	-0.0758675	5.94598	-0.060229	6.1995
AGTRAP	8.48562	-0.0157552	8.57917	0.0778038	8.55842	0.0570467	9.0837	0.582328	9.25906	0.757693	8.59808	0.0967055	8.56069	0.0593182	8.26163	-0.239745	8.30292	-0.19845	9.28777	0.7864	8.0664	-0.434969	8.45013	-0.0512442	8.30537	-0.196002	8.6656	0.164227	7.62378	-0.87759	7.37522	-1.12615	8.19719	-0.304184	8.27943	-0.221943	8.48562	-0.0157552	7.98605	-0.515324	7.93358	-0.567792	8.37724	-0.124128	8.71278	0.211407	8.34543	-0.155942	8.42689
AGXT	5.66402	-0.024992	5.77011	0.081098	5.6343	-0.0547096	5.58431	-0.104702	5.64208	-0.0469222	5.68197	-0.00704108	5.61641	-0.0725922	5.75335	0.0643444	5.72784	0.0388347	5.88242	0.193417	5.75942	0.0704091	5.90498	0.215968	5.80867	0.119658	5.74014	0.051128	5.54798	-0.14103	5.75782	0.0688148	5.57074	-0.118272	5.71249	0.023487	5.79446	0.105455	5.73449	0.0454805	5.66213	-0.0268803	5.72742	0.0384152	5.66204	-0.026971	5.69864	0.00963581	5.69872
AGXT2	5.67392	-0.0144392	5.67213	-0.0162253	5.77704	0.0886774	5.70096	0.0125954	5.78655	0.0981915	5.82437	0.136006	5.6301	-0.0582618	5.71129	0.0229284	5.81835	0.129994	5.77007	0.0817126	5.73854	0.0501777	5.65556	-0.0327986	5.77733	0.0889734	5.61405	-0.0743141	5.69955	0.0111904	5.68506	-0.00330459	5.79511	0.106747	5.53507	-0.153289	5.71551	0.0271457	5.71194	0.0235805	5.44499	-0.243366	5.64393	-0.0444258	5.68358	-0.00478158	5.71291	0.0245483	5.60435
AHCTF1	8.00092	-0.314394	8.58518	0.269865	8.40035	0.0850334	8.15043	-0.164887	8.77883	0.463518	8.3598	0.0444848	8.03825	-0.277068	8.0808	-0.234511	8.49986	0.18455	8.25928	-0.0560308	8.51558	0.200263	8.42644	0.111131	8.52167	0.206358	8.35548	0.0401671	9.16917	0.853854	8.70804	0.392731	8.20532	-0.109991	8.38872	0.0734113	8.405	0.0896858	8.26261	-0.052703	8.01893	-0.296386	8.34007	0.0247523	7.65596	-0.659356	8.10059	-0.214727	8.32088
AHCY	8.30708	0.250043	8.07617	0.0191416	7.77587	-0.281161	8.39777	0.340735	8.43931	0.382276	8.26317	0.206141	9.18562	1.12859	8.10336	0.0463244	7.88489	-0.172143	8.54662	0.489586	8.18359	0.126554	7.91344	-0.143594	8.22063	0.163593	7.69546	-0.361573	7.50823	-0.548806	7.7714	-0.285637	7.88985	-0.167183	8.18697	0.129933	7.87612	-0.180917	7.71086	-0.346173	8.11715	0.0601147	7.68759	-0.369445	8.19673	0.139694	8.03259	-0.0244426	8.12734
AHCYL1	10.0936	0.275111	10.0947	0.276276	9.95669	0.138225	10.1289	0.310474	9.87705	0.0585881	10.104	0.285584	9.90548	0.0870143	10.1531	0.334605	10.3365	0.518033	9.82548	0.00701626	10.2013	0.382877	10.0379	0.21939	10.0723	0.25384	10.1301	0.311624	9.69478	-0.123682	9.80373	-0.0147354	9.81388	-0.00457851	9.77238	-0.0460796	9.93777	0.119304	10.0344	0.215914	9.79155	-0.0269138	9.5471	-0.271363	9.86931	0.0508453	9.43577	-0.38269	9.67282
AHDC1	6.1127	0.0184744	6.08995	-0.0042722	6.19963	0.105405	6.29804	0.203818	6.06265	-0.0315742	6.16788	0.0736589	6.24965	0.155426	6.1283	0.0340764	6.81118	0.716956	6.15884	0.0646186	6.72686	0.63264	6.66071	0.56649	6.67734	0.58312	6.46175	0.367531	5.752	-0.34222	5.91989	-0.174337	6.19879	0.104565	6.09017	-0.00405274	6.00571	-0.0885092	6.0005	-0.093723	6.16769	0.0734711	6.09115	-0.00307715	6.09159	-0.0026346	5.9728	-0.121422	6.07088
AHI1	6.12046	-0.140295	6.01417	-0.246585	6.30119	0.0404407	6.22032	-0.0404325	6.4429	0.182152	6.39768	0.136933	6.42342	0.162664	6.25756	-0.00318747	6.66658	0.405826	6.45389	0.193136	6.36428	0.103524	6.19615	-0.064601	6.2699	0.00914841	5.95305	-0.3077	6.10603	-0.154722	6.23459	-0.0261657	6.29516	0.0344096	6.25283	-0.00791856	6.31318	0.0524333	6.15558	-0.105169	6.42217	0.161423	6.28438	0.0236287	6.26822	0.00747342	6.36612	0.105372	6.01679
AHNAK	10.6246	-0.124682	10.3005	-0.448814	10.6285	-0.120809	11.3122	0.562893	10.3365	-0.412806	11.0756	0.326303	11.3814	0.632052	11.0547	0.305425	10.5457	-0.20362	10.4166	-0.332704	10.9629	0.213629	10.4598	-0.289537	10.8853	0.135973	10.2316	-0.517747	10.6342	-0.115098	10.6231	-0.126249	10.6918	-0.057453	10.8008	0.0514807	10.8628	0.113454	10.7282	-0.0211252	10.0173	-0.731981	10.3365	-0.412806	10.2287	-0.520632	10.5733	-0.176	10.4122
AHR	12.5468	0.702493	12.6263	0.781986	12.3525	0.508168	11.5389	-0.305391	11.5151	-0.329201	11.4741	-0.370253	11.6635	-0.180856	12.2162	0.37183	12.1287	0.284395	10.7955	-1.04883	11.5804	-0.263925	11.6635	-0.180856	11.7325	-0.111803	11.8103	-0.0340252	12.2942	0.449858	12.0616	0.217225	11.9079	0.0635684	11.693	-0.151375	11.6635	-0.180856	11.7549	-0.0894536	11.4661	-0.378199	11.5263	-0.318042	11.214	-0.630313	10.6456	-1.1987	11.649
AHRR	5.72283	0.0574449	5.56702	-0.0983709	5.35276	-0.312625	5.55712	-0.108266	5.7876	0.122214	5.59452	-0.0708645	5.61832	-0.0470724	5.66912	0.00373405	5.56977	-0.0956132	5.65436	-0.0110281	5.61947	-0.0459165	5.67635	0.0109629	5.82966	0.164269	5.68251	0.0171174	5.67344	0.00805342	5.84919	0.183807	5.62583	-0.0395601	5.60162	-0.0637662	5.68017	0.0147853	5.66987	0.00448489	5.68777	0.0223785	5.86202	0.196634	5.7732	0.10781	5.64158	-0.0238094	5.52556
AHSA1	8.42106	-0.08267	8.25741	-0.24632	8.16929	-0.334434	8.52167	0.0179444	8.5803	0.0765757	8.78129	0.277564	8.85824	0.354516	8.30435	-0.199377	7.97332	-0.530404	8.68246	0.178735	8.41922	-0.0845072	7.92117	-0.582558	8.38144	-0.122286	7.95523	-0.548501	8.42298	-0.0807442	7.69546	-0.808267	8.60991	0.106181	8.24559	-0.258138	8.51881	0.0150808	8.68801	0.184284	8.4485	-0.0552309	8.56608	0.0623525	8.66309	0.15936	7.66208	-0.841649	8.73617
AHSA2	9.32153	0.75278	8.61387	0.0451231	8.67819	0.109443	8.85578	0.287037	9.22712	0.658371	9.35744	0.788694	9.25283	0.684084	8.31713	-0.25162	8.30489	-0.263854	8.3571	-0.21165	9.07391	0.505164	8.96627	0.397528	8.55898	-0.00976921	8.87163	0.302882	8.62519	0.0564432	8.82326	0.254518	8.44796	-0.120787	8.42799	-0.140759	8.98942	0.420675	8.58728	0.0185378	8.78906	0.220317	8.32141	-0.247337	7.88939	-0.679359	8.44362	-0.125124	8.37875
AHSG	6.04618	0.057752	5.89929	-0.0891455	5.93944	-0.0489923	6.06424	0.0758055	5.76734	-0.221096	5.94241	-0.046019	5.74313	-0.245298	5.9207	-0.0677339	5.73435	-0.254079	5.75975	-0.228684	5.89137	-0.0970569	5.7461	-0.242333	5.79981	-0.188619	5.95981	-0.0286194	6.01767	0.0292414	5.8302	-0.158232	6.18	0.191573	6.0534	0.0649686	6.00239	0.0139623	6.16093	0.172498	5.99449	0.00605942	6.17127	0.182836	6.16073	0.172294	6.11919	0.130756	5.89757
AICDA	6.01078	-0.0438239	6.03053	-0.0240727	5.9996	-0.0549999	6.28276	0.22816	6.37838	0.323781	6.20512	0.150515	5.98857	-0.0660354	6.10651	0.0519085	6.07494	0.0203357	6.37465	0.320051	6.09561	0.0410128	6.1418	0.0872009	6.11697	0.0623649	5.96963	-0.0849715	6.04927	-0.00533075	5.93743	-0.117166	5.98915	-0.0654476	6.01028	-0.0443252	6.11046	0.0558604	6.19072	0.136122	6.11106	0.0564547	6.04921	-0.00539264	5.92153	-0.133072	5.95852	-0.0960801	6.27991
AIF1	11.1244	-0.434228	11.8818	0.323136	11.0961	-0.462548	11.6868	0.128177	11.2695	-0.289142	11.6257	0.067076	11.1744	-0.384188	11.441	-0.117612	11.4381	-0.120486	11.5856	0.0269334	11.693	0.134336	11.6727	0.114063	11.7918	0.233141	11.7157	0.15709	11.9797	0.421087	11.739	0.180362	11.5888	0.0301401	11.5427	-0.0159278	11.5569	-0.00169948	11.4971	-0.0614848	10.8887	-0.669904	11.5488	-0.00986992	12.0939	0.535322	10.8497	-0.708955	11.5605
AIFM1	6.27095	-0.114691	6.42861	0.0429684	6.36286	-0.0227877	6.29639	-0.0892574	6.26897	-0.116669	6.42756	0.0419154	6.61782	0.232177	6.47194	0.0862973	6.22509	-0.160556	6.15874	-0.226903	6.30232	-0.083323	6.34526	-0.040382	6.39141	0.00576578	6.41061	0.0249665	6.4038	0.018152	6.36543	-0.0202121	6.28975	-0.0958918	6.23	-0.155641	6.29422	-0.0914241	6.25923	-0.126411	6.33673	-0.0489141	6.13558	-0.250067	6.40236	0.0167137	6.4013	0.0156545	6.28055
AIG1	6.43037	0.14224	6.3486	0.0604656	6.20043	-0.0877045	6.28868	0.000550677	6.37786	0.0897306	6.37092	0.0827823	6.3208	0.0326703	6.45347	0.165335	6.40428	0.116146	6.349	0.0608701	6.23121	-0.056922	6.25089	-0.0372429	6.26797	-0.0201677	6.40773	0.119594	6.29752	0.00938611	6.16493	-0.1232	6.27439	-0.0137461	6.29472	0.00659003	6.2029	-0.085234	6.29221	0.00407307	6.26751	-0.0206254	6.31349	0.0253589	6.45566	0.167529	6.17205	-0.116087	6.40095
AIM1	7.36009	-0.105403	7.81088	0.345395	7.78295	0.317465	7.42716	-0.0383285	7.23816	-0.227325	7.40734	-0.0581505	7.23368	-0.231805	7.32743	-0.138062	7.3578	-0.107692	7.50337	0.0378845	7.24756	-0.217933	7.27988	-0.185608	7.21419	-0.251298	7.27554	-0.189945	7.60483	0.139341	7.73486	0.269369	7.67904	0.213547	7.66834	0.202856	7.3578	-0.107692	7.58676	0.121267	7.40165	-0.0638349	7.52615	0.0606624	7.43714	-0.0283522	6.88813	-0.577362	7.51443
AIM1L	5.62316	-0.205259	5.74251	-0.0859106	5.86274	0.0343163	5.71743	-0.110994	5.57295	-0.255471	5.92012	0.0917039	5.89401	0.0655851	5.80219	-0.0262293	5.92228	0.0938638	6.08552	0.257095	5.94161	0.113187	5.82091	-0.00750949	5.83169	0.00326918	5.97345	0.145029	5.81731	-0.0111116	5.74951	-0.0789092	5.8533	0.0248813	5.90619	0.0777694	5.87125	0.0428272	5.84268	0.014262	6.00654	0.178118	5.73017	-0.0982471	6.05012	0.221696	5.91872	0.0902962	5.82563
AIM2	8.68748	-0.239512	8.9969	0.0699067	8.87163	-0.0553684	8.35301	-0.573986	9.41925	0.492249	9.16269	0.235698	9.34223	0.415232	8.20787	-0.71913	9.86816	0.941164	8.50206	-0.424932	8.41206	-0.514941	9.76027	0.83327	8.3756	-0.551395	9.77983	0.852836	9.67017	0.743173	8.86515	-0.0618445	8.57382	-0.353179	9.04054	0.113546	7.98008	-0.946917	8.22852	-0.698474	8.95266	0.0256609	8.618	-0.308999	11.2577	2.33068	9.3106	0.383602	9.25204
AIP	9.2057	-0.0940665	9.39725	0.0974889	9.38481	0.0850473	9.29671	-0.00305168	8.8195	-0.480268	9.14915	-0.150614	9.39313	0.0933617	9.34985	0.0500865	9.43935	0.139586	9.5643	0.264535	9.60618	0.306416	9.21115	-0.0886178	9.67939	0.379631	9.27648	-0.0232868	8.32592	-0.97384	8.47087	-0.828898	9.29506	-0.00470067	9.20494	-0.0948264	9.19537	-0.104399	9.48679	0.187021	9.13915	-0.160614	9.17813	-0.121632	9.10867	-0.19109	9.27418	-0.0255848	9.16478
AIPL1	5.8682	-0.169335	6.07327	0.0357341	5.95964	-0.0779012	5.88092	-0.156618	6.06676	0.0292281	5.90291	-0.134625	6.08425	0.0467148	6.16892	0.131382	6.0641	0.0265666	5.9877	-0.0498389	5.9328	-0.104733	6.14291	0.105375	5.92199	-0.11555	6.07051	0.0329739	5.92112	-0.116413	5.92467	-0.112866	6.04115	0.00361731	5.98732	-0.0502203	5.92167	-0.11587	5.91363	-0.123906	5.94157	-0.0959678	5.94045	-0.0970835	6.06251	0.0249755	5.89191	-0.145626	5.88843
AIRE	5.80322	-0.0336472	5.73711	-0.09976	5.8342	-0.00266545	5.90361	0.0667438	5.9302	0.0933326	5.7356	-0.101264	5.88657	0.0497028	5.81944	-0.0174208	5.72824	-0.108621	5.76555	-0.0713152	5.92284	0.0859754	5.84504	0.00817768	5.87262	0.0357516	5.82783	-0.00903358	5.89499	0.0581254	5.84688	0.0100196	5.85671	0.0198447	5.80306	-0.0338014	5.84326	0.00639162	5.83043	-0.00643795	5.90594	0.0690741	5.85233	0.0154611	5.69883	-0.138035	5.84676	0.00989332	5.8381
AJAP1	5.47445	-0.160344	5.55005	-0.0847506	5.71235	0.0775551	5.63004	-0.00475298	5.55106	-0.0837398	5.81395	0.179155	5.59209	-0.0427071	5.74042	0.105625	5.75157	0.116771	5.55477	-0.0800258	5.63143	-0.00337202	5.73357	0.098777	5.66012	0.0253172	5.63742	0.00262202	5.60203	-0.0327653	5.75018	0.115386	5.89672	0.261925	5.57722	-0.0575824	5.54625	-0.088549	5.71988	0.0850813	5.77255	0.137754	5.70224	0.067442	5.5667	-0.0680935	5.51521	-0.119588	5.7349
AK1	7.9163	0.0825592	6.71742	-1.11631	7.75358	-0.080157	7.21236	-0.621373	7.3253	-0.50844	7.75608	-0.0776565	7.22581	-0.607929	7.5347	-0.299038	7.50582	-0.327922	7.64726	-0.186481	7.36264	-0.471095	7.98651	0.152773	7.14951	-0.684227	7.84967	0.0159375	7.25005	-0.583689	7.42537	-0.408371	7.67653	-0.157203	7.94329	0.109552	7.87989	0.0461528	8.27244	0.438705	7.98889	0.155157	7.83029	-0.00344899	7.4406	-0.393134	8.95061	1.11687	7.90679
AK2	7.62565	-0.12409	7.65766	-0.092074	7.6399	-0.109831	7.6183	-0.131435	7.45247	-0.297265	7.67039	-0.079343	7.88082	0.131088	7.61494	-0.134796	7.35658	-0.393154	7.70948	-0.0402535	7.37177	-0.377961	7.34444	-0.405295	7.51289	-0.236848	7.36414	-0.385592	7.42486	-0.324879	7.7258	-0.0239323	7.7714	0.0216605	7.77705	0.0273185	7.79375	0.0440106	7.69742	-0.0523139	7.63748	-0.112258	7.79133	0.0415949	7.89397	0.144238	7.46684	-0.282894	7.70775
AK3	9.05196	0.309485	8.00894	-0.733535	8.38718	-0.355297	8.63792	-0.10456	8.54053	-0.201949	8.83077	0.0882957	8.78181	0.0393358	8.93783	0.195352	8.46976	-0.272715	8.80431	0.0618279	8.52057	-0.22191	8.59007	-0.152407	8.41835	-0.324127	8.50817	-0.234304	8.98464	0.242167	9.16917	0.426689	8.84658	0.104104	9.04701	0.304533	8.94666	0.204185	9.1484	0.405924	8.87669	0.134208	8.84585	0.103368	8.43707	-0.305403	9.01229	0.269811	8.65355
AK5	5.89148	-0.0654563	5.9387	-0.0182309	6.02239	0.0654589	5.99126	0.0343218	5.98398	0.0270461	5.97107	0.0141352	6.11055	0.153618	5.94207	-0.0148615	5.95305	-0.00388333	5.86751	-0.0894263	6.0847	0.127764	6.21893	0.261993	5.98161	0.0246763	6.01164	0.0547002	5.88471	-0.0722253	6.10182	0.144883	6.08374	0.126804	6.11607	0.159136	6.10793	0.150997	6.11972	0.162786	6.05081	0.0938768	5.93235	-0.0245889	5.89731	-0.0596243	6.13539	0.178459	5.84418
AK7	6.01201	-0.224078	6.02745	-0.208633	6.06988	-0.166209	6.19637	-0.0397151	6.04365	-0.192433	5.86329	-0.372799	6.02535	-0.210734	5.98857	-0.247522	6.05845	-0.177642	6.18405	-0.05204	5.92605	-0.310034	5.8995	-0.336585	6.04891	-0.187182	6.02431	-0.211781	6.45901	0.222918	6.33275	0.0966619	6.21337	-0.0227146	6.41154	0.175455	6.26614	0.0300545	6.14024	-0.0958456	6.13232	-0.103769	6.18575	-0.0503354	6.12937	-0.106723	6.64369	0.407598	6.3748
AKAP1	6.1685	0.165351	6.24438	0.241236	6.17053	0.167387	6.17224	0.169094	6.26092	0.257773	6.18041	0.177262	6.08223	0.0790827	6.06767	0.0645206	6.17255	0.169405	6.08265	0.0795022	5.9875	-0.0156402	6.0913	0.088156	6.19049	0.187346	6.06438	0.06124	6.02431	0.0211624	6.13438	0.131234	5.9867	-0.0164495	5.97345	-0.0296948	5.93825	-0.0648988	5.89943	-0.103715	5.9558	-0.0473438	5.9332	-0.0699432	6.03267	0.0295204	5.96286	-0.0402868	5.93529
AKAP10	7.23334	-0.552438	8.10286	0.317084	7.73689	-0.0488868	6.76746	-1.01832	7.24059	-0.545183	6.81509	-0.970683	7.11689	-0.668881	7.80516	0.0193855	8.04029	0.254513	7.35698	-0.428798	8.19673	0.41095	8.07419	0.288418	8.24693	0.461156	8.02092	0.235148	8.29122	0.50544	8.03772	0.25194	8.00525	0.219475	8.01806	0.23228	7.74558	-0.0401983	7.82595	0.0401732	8.04261	0.256833	7.76695	-0.018823	7.73689	-0.0488868	7.58844	-0.197333	7.82418
AKAP11	6.93117	0.150999	6.80516	0.0249916	6.74333	-0.0368458	6.65339	-0.126786	6.65156	-0.128615	6.8379	0.0577316	6.88236	0.102188	6.88813	0.107954	6.866	0.0858239	6.59355	-0.186618	6.97255	0.19238	6.89646	0.116285	6.81991	0.039735	6.93302	0.152846	7.04518	0.265004	7.02782	0.247652	6.95429	0.174115	6.9956	0.215433	6.80607	0.0259024	6.94695	0.166778	6.87169	0.0915198	6.87052	0.0903506	6.78631	0.00613807	6.77759	-0.00257799	6.72983
AKAP12	5.89289	-0.0601025	5.97358	0.020592	6.09152	0.138528	5.96403	0.0110394	5.9045	-0.0484865	5.97719	0.0242027	6.01725	0.0642594	6.04559	0.0926022	6.05471	0.101722	5.89706	-0.0559292	5.93635	-0.016643	6.07637	0.123374	5.98461	0.0316176	6.10313	0.150142	5.81632	-0.136673	6.31995	0.366962	5.88937	-0.0636253	5.9952	0.0422116	5.95817	0.00517583	5.97089	0.0179001	5.90375	-0.0492373	5.89888	-0.0541158	5.91548	-0.0375095	5.89011	-0.0628839	5.86724
AKAP13	8.25434	0.0849864	8.59808	0.428721	8.19467	0.0253146	7.66373	-0.505626	7.96898	-0.200373	7.87862	-0.290738	7.61366	-0.555696	8.26023	0.0908786	9.38395	1.21459	8.03203	-0.137323	8.49986	0.330508	8.47472	0.305361	8.56542	0.396069	8.4983	0.328948	7.97751	-0.191846	7.99547	-0.173885	8.34062	0.171265	8.07709	-0.0922621	7.81549	-0.35386	8.18056	0.0112074	8.15611	-0.0132481	8.08214	-0.0872165	8.73811	0.568754	8.30393	0.13457	8.1602
AKAP14	5.87098	-0.0407718	5.95087	0.0391206	5.94137	0.0296206	5.93886	0.0271165	6.02069	0.108945	6.02938	0.117638	5.89275	-0.0189972	5.96538	0.0536337	5.98476	0.0730106	6.05352	0.141775	5.81277	-0.0989737	5.9077	-0.00404482	5.89365	-0.0180948	5.86773	-0.0440205	5.93562	0.0238779	5.84869	-0.0630597	5.79159	-0.120159	5.86016	-0.0515872	5.88057	-0.0311752	5.90368	-0.00806626	5.91325	0.00150609	5.86582	-0.0459245	5.95721	0.0454675	5.89703	-0.0147178	5.81785
AKAP3	5.95095	-0.0450311	5.97947	-0.0165073	5.94954	-0.0464458	6.03818	0.0421987	5.91306	-0.0829197	5.83898	-0.156998	6.01816	0.0221818	6.13285	0.136872	5.8533	-0.14268	5.92722	-0.0687624	5.99754	0.00156046	6.05922	0.0632427	5.99955	0.00356543	5.85869	-0.137293	6.0244	0.0284195	6.00164	0.00566153	5.83651	-0.159476	5.86169	-0.13429	5.92408	-0.0719013	5.9544	-0.0415848	5.8399	-0.156086	6.00825	0.0122667	5.82601	-0.169975	5.82582	-0.170163	5.89247
AKAP4	5.97174	0.0978912	6.0441	0.170257	5.97029	0.0964465	5.99037	0.116524	6.0017	0.127854	5.9847	0.110855	5.95244	0.078591	5.98944	0.115592	5.93485	0.0610041	6.01836	0.144515	5.94902	0.0751735	5.93522	0.0613694	5.87006	-0.00379047	5.95397	0.0801259	5.89943	0.025582	5.8834	0.00955683	5.81508	-0.0587703	5.76847	-0.105379	5.84878	-0.0250633	5.80165	-0.0721976	5.72905	-0.144799	5.90676	0.0329096	5.84768	-0.0261714	5.8942	0.0203521	5.838
AKAP5	5.65354	-0.143096	5.73677	-0.0598728	5.85543	0.0587921	5.66544	-0.131197	5.79041	-0.00622944	5.82289	0.026255	5.80444	0.00779615	5.79257	-0.00407157	5.84824	0.0515983	5.68369	-0.112949	5.81812	0.0214783	5.82407	0.0274317	5.79336	-0.00328195	5.71341	-0.0832259	5.66576	-0.130876	5.80757	0.010935	6.06027	0.26363	5.92657	0.129931	5.80831	0.0116695	5.73656	-0.0600842	5.74189	-0.05475	5.89792	0.101276	5.75297	-0.0436666	5.76892	-0.0277189	5.8869
AKAP6	5.68639	-0.0921077	5.68369	-0.0948105	5.7783	-0.000195899	5.70287	-0.0756284	5.75324	-0.0252592	5.79884	0.0203414	5.68812	-0.0903775	5.63514	-0.143359	5.79631	0.0178132	5.84149	0.0629916	6.0453	0.2668	5.82275	0.0442487	5.93825	0.159745	5.74911	-0.029393	5.83321	0.0547096	5.73758	-0.0409237	5.66722	-0.111278	5.83588	0.0573815	5.81788	0.0393835	5.82548	0.0469744	5.69154	-0.0869594	5.78866	0.0101613	5.80523	0.0267288	5.74058	-0.0379174	5.87449
AKAP7	7.72843	0.160025	8.21379	0.645388	7.5157	-0.052701	8.18742	0.619016	7.20017	-0.36824	7.99451	0.426108	7.73947	0.171064	7.79253	0.224123	8.5383	0.969896	7.00739	-0.561015	8.00185	0.433439	8.12972	0.561314	7.90456	0.336159	8.30393	0.73552	7.4764	-0.0920032	7.45055	-0.117859	7.99076	0.422353	7.54529	-0.0231159	7.27959	-0.288816	7.60317	0.0347685	7.48996	-0.0784503	7.42089	-0.147517	7.53265	-0.0357554	7.13627	-0.432139	7.81129
AKAP8	7.83289	0.00824177	7.9208	0.0961527	7.63665	-0.187999	8.03489	0.210235	7.73527	-0.0893764	8.10766	0.283008	7.62769	-0.196956	7.90928	0.0846307	7.96481	0.140164	7.79785	-0.0268022	8.0817	0.257053	8.15709	0.332436	7.89866	0.0740118	8.02553	0.200875	7.7041	-0.120547	7.70065	-0.124004	7.83337	0.00871579	7.74697	-0.0776827	7.56773	-0.256924	7.74778	-0.0768736	7.85412	0.0294733	7.85819	0.033537	7.65967	-0.164985	7.75265	-0.0720001	7.58531
AKAP8L	7.83931	0.324487	7.39652	-0.118303	7.23613	-0.278696	7.26472	-0.250107	7.41609	-0.098732	7.21137	-0.303451	7.11793	-0.396889	7.28493	-0.229889	7.79832	0.283493	7.69011	0.175288	7.58445	0.0696296	7.44257	-0.0722572	7.66505	0.150225	7.3791	-0.135728	7.42754	-0.0872854	7.47324	-0.0415846	7.58642	0.0715939	7.25787	-0.256955	7.31713	-0.197689	7.37177	-0.143049	7.11232	-0.402499	7.47715	-0.0376751	7.17046	-0.344359	8.0471	0.532281	7.28664
AKAP9	6.18096	-0.162326	6.17781	-0.165476	6.20253	-0.140752	6.13232	-0.210968	5.9096	-0.433681	6.15354	-0.189748	6.61885	0.275564	6.54933	0.206047	6.92996	0.586673	5.90643	-0.436857	6.80992	0.466636	6.78555	0.442259	6.79613	0.452843	6.86203	0.518747	6.81473	0.471441	6.64505	0.301759	6.65421	0.310923	6.60663	0.263344	6.28426	-0.0590304	6.35985	0.0165658	6.40892	0.0656336	6.40021	0.0569279	6.51283	0.169541	6.20946	-0.133829	6.53683
AKNA	10.652	-0.444905	11.1142	0.0172522	10.8724	-0.224534	11.5804	0.483493	11.4013	0.304339	11.5263	0.429376	11.1244	0.0274779	11.0139	-0.0830174	11.3549	0.257984	11.131	0.0340984	11.3763	0.279359	11.0565	-0.040372	11.3876	0.290722	10.9875	-0.109465	10.7481	-0.348837	10.6658	-0.431073	11.1163	0.0194262	10.812	-0.284966	10.8027	-0.294181	10.5834	-0.513494	10.6373	-0.459618	11.2383	0.141426	10.7406	-0.35629	11.184	0.0870964	11.1744
AKR1A1	8.26519	-0.222531	8.70555	0.217829	8.30854	-0.179185	8.2158	-0.271925	8.09081	-0.396909	8.2745	-0.21322	9.00892	0.521194	8.5378	0.0500783	8.15367	-0.33405	8.36515	-0.122572	8.3434	-0.144325	8.2857	-0.20202	8.36829	-0.119428	8.25641	-0.231313	7.52025	-0.967467	8.01806	-0.469666	8.17671	-0.311009	8.34444	-0.143278	8.40829	-0.0794359	8.3144	-0.173321	8.48395	-0.00377519	8.2903	-0.197418	9.09696	0.60924	8.02288	-0.464845	8.46537
AKR1B1	8.87939	-0.352664	8.64626	-0.585798	9.14477	-0.0872927	9.39725	0.165195	8.75863	-0.473429	9.33824	0.106185	9.80765	0.575593	9.2489	0.0168389	9.13779	-0.0942729	9.28931	0.0572562	9.5302	0.298144	9.44109	0.209028	9.55257	0.32051	9.53829	0.306233	8.56362	-0.668442	8.70983	-0.522225	9.05838	-0.173682	9.27939	0.0473339	8.91891	-0.313147	9.0837	-0.14836	9.22798	-0.00408084	9.0008	-0.231261	8.71857	-0.513489	9.12687	-0.105192	9.24446
AKR1B10	5.75959	-0.099466	5.87512	0.0160657	5.8085	-0.0505528	5.89247	0.0334138	5.84551	-0.0135442	5.83977	-0.0192857	5.75923	-0.0998236	5.88533	0.0262732	5.78387	-0.0751826	5.75566	-0.103392	5.85671	-0.00234233	5.76698	-0.0920756	5.87215	0.0131018	5.91408	0.055023	5.9261	0.0670442	5.92933	0.0702741	5.88478	0.0257292	5.90276	0.043704	5.86166	0.00260464	5.81189	-0.0471611	5.87076	0.0117048	5.77815	-0.0809063	5.74659	-0.112463	5.81613	-0.0429207	5.88284
AKR1C1	5.70224	0.0853239	5.88482	0.2679	5.73578	0.118862	5.76211	0.145195	5.58491	-0.0320101	5.53481	-0.082103	5.6868	0.069885	5.7014	0.0844821	5.57809	-0.0388269	5.77162	0.154707	5.68394	0.0670231	5.878	0.261084	5.52129	-0.0956223	5.66236	0.0454432	5.7712	0.15428	5.68948	0.0725627	5.57965	-0.0372611	5.60536	-0.0115518	5.70107	0.0841495	5.73007	0.11315	5.45067	-0.166245	5.48652	-0.130399	5.48242	-0.134491	5.67649	0.0595723	5.51281
AKR1C3	9.0547	0.449182	7.19753	-1.40799	8.59684	-0.00868532	9.16187	0.55635	8.52833	-0.0771899	9.29218	0.686655	8.41157	-0.193953	8.5803	-0.0252204	7.2479	-1.35762	7.34477	-1.26075	9.01418	0.408658	7.96936	-0.636159	8.85885	0.253324	8.03116	-0.574359	7.5764	-1.02913	8.16511	-0.440413	8.49598	-0.109544	7.82017	-0.785353	8.3988	-0.206727	8.54828	-0.0572453	9.58429	0.978763	8.84047	0.234948	8.97095	0.365425	8.8638	0.258276	9.35595
AKR1C4	5.70133	0.0328122	5.60126	-0.0672596	5.58642	-0.0820944	5.62663	-0.0418914	5.66709	-0.00142854	5.57613	-0.092391	5.60516	-0.0633538	5.63872	-0.0297937	5.62379	-0.0447256	5.69791	0.0293889	5.65368	-0.0148348	5.63033	-0.03819	5.70971	0.0411911	5.5568	-0.111722	5.54266	-0.125859	5.67892	0.0103969	5.70406	0.0355368	5.56639	-0.102128	5.66649	-0.0020275	5.78017	0.111656	5.82675	0.158231	5.73799	0.0694744	5.61655	-0.0519703	5.7804	0.111883	5.68501
AKR1D1	5.56574	-0.0316158	5.66147	0.064117	5.6812	0.0838494	5.55755	-0.0398055	5.6139	0.0165436	5.56778	-0.0295737	5.5414	-0.0559505	5.51463	-0.0827276	5.60845	0.0110964	5.53525	-0.0621005	5.5606	-0.0367563	5.48706	-0.110292	5.5895	-0.00785504	5.53708	-0.0602781	5.63478	0.037423	5.49096	-0.106398	5.5094	-0.0879556	5.49305	-0.104308	5.56609	-0.0312621	5.51728	-0.0800792	5.66283	0.0654713	5.61641	0.0190604	5.64091	0.0435537	5.59138	-0.00597311	5.67631
AKR7A2	9.66168	-0.194544	9.38481	-0.471411	9.9902	0.133975	9.82648	-0.0297393	9.31356	-0.542661	9.63359	-0.222628	8.93661	-0.919613	10.0887	0.232512	9.23634	-0.619884	9.81788	-0.0383386	9.9809	0.12468	9.75556	-0.100659	9.90765	0.0514232	9.67282	-0.1834	9.87926	0.0230337	10.5733	0.71708	9.68025	-0.175967	10.0609	0.204692	10.2115	0.355327	10.0021	0.145881	10.0901	0.23388	9.77888	-0.0773435	9.61263	-0.243594	9.64624	-0.209986	10.0359
AKR7A3	5.69117	-0.184688	5.63813	-0.23773	5.78152	-0.0943375	5.84304	-0.0328183	5.65733	-0.218531	5.83904	-0.0368137	5.95273	0.0768728	5.71	-0.165856	5.64204	-0.233821	5.65758	-0.21828	5.61884	-0.25702	5.58792	-0.287938	5.79045	-0.0854034	5.68928	-0.186576	5.89151	0.0156576	5.99365	0.117791	5.96427	0.0884086	5.95418	0.0783256	5.94269	0.0668287	5.99276	0.116903	5.9481	0.0722397	5.91837	0.0425179	5.82497	-0.0508854	5.98875	0.112898	5.85598
AKT1	7.26685	0.099375	7.80067	0.633189	7.42952	0.262039	7.46684	0.299363	7.3619	0.194421	7.35319	0.185712	6.96237	-0.205114	7.53809	0.370611	7.50711	0.33963	7.53713	0.369652	7.41195	0.244468	7.17848	0.0109993	7.23688	0.0694051	7.18586	0.0183812	6.81676	-0.350722	6.70533	-0.462153	6.99157	-0.17591	6.70614	-0.461334	7.02202	-0.14546	6.95108	-0.216398	6.8234	-0.344078	6.76669	-0.40079	6.80835	-0.359128	6.8421	-0.325379	7.20421
AKT1S1	7.18394	-0.228134	6.99293	-0.419153	7.29221	-0.11987	7.28097	-0.13111	7.09901	-0.313072	7.24429	-0.167793	6.76691	-0.645167	7.24019	-0.171893	7.25476	-0.157316	7.47527	0.0631941	6.9034	-0.508682	7.23752	-0.174561	7.09461	-0.317466	7.22977	-0.182309	7.57003	0.157951	7.09032	-0.321759	7.52266	0.110576	7.40249	-0.00959099	7.24394	-0.168142	7.61494	0.20286	7.12954	-0.28254	7.65847	0.246387	7.12821	-0.283865	8.14908	0.737003	7.87818
AKT2	5.86963	-0.0250365	5.79933	-0.0953336	5.90836	0.0136993	5.86895	-0.025713	5.85946	-0.0352017	5.90825	0.0135882	6.16111	0.266445	5.93866	0.0439958	6.05574	0.161077	5.94938	0.0547174	5.83339	-0.0612749	5.86096	-0.033701	5.85608	-0.0385876	5.91606	0.0213951	5.76722	-0.127446	5.81059	-0.0840719	5.81208	-0.0825893	5.93643	0.0417626	5.94165	0.0469811	5.97865	0.0839868	6.00155	0.106889	5.80987	-0.0847967	5.91458	0.019918	6.15371	0.259047	6.03367
AKT3	5.82015	-0.127443	5.92138	-0.0262121	5.96687	0.019285	5.91635	-0.0312361	5.78882	-0.158767	5.77316	-0.174431	5.99823	0.0506395	6.0637	0.116111	5.9972	0.0496124	5.8804	-0.0671937	6.0344	0.0868135	5.91032	-0.0372671	5.95708	0.0094944	5.98866	0.0410756	6.01121	0.0636218	5.95637	0.00877999	5.98175	0.0341609	5.95754	0.00995083	5.89285	-0.0547438	5.93308	-0.0145127	5.98742	0.0398302	5.96121	0.013617	5.90833	-0.039261	5.88139	-0.0662038	5.96157
AKTIP	7.88985	0.448301	7.99171	0.550158	8.08737	0.645821	7.86012	0.41857	8.2158	0.774248	7.79175	0.350206	7.84586	0.404309	7.79945	0.357903	7.14741	-0.294141	7.18624	-0.255305	7.13204	-0.309505	7.31577	-0.125781	7.25589	-0.185657	7.45276	0.0112124	8.36354	0.921993	8.10815	0.666605	7.67729	0.235745	7.42833	-0.0132145	7.37872	-0.0628337	7.32455	-0.117	7.23481	-0.206741	7.22476	-0.216787	7.36812	-0.0734287	7.10958	-0.331972	7.53892
ALAD	7.13025	-0.117026	6.9962	-0.251067	7.3667	0.119431	7.32899	0.0817202	7.05988	-0.187394	7.48685	0.239582	6.97036	-0.276915	7.35286	0.10559	6.93059	-0.316677	7.034	-0.213269	6.99422	-0.253051	7.12656	-0.120707	7.02396	-0.223307	7.09361	-0.15366	6.88682	-0.360453	6.74797	-0.499305	7.1949	-0.052374	7.06905	-0.178221	7.40134	0.154072	7.20842	-0.0388482	7.25931	0.0120397	7.11964	-0.127629	7.0703	-0.176972	8.04541	0.798141	7.26343
ALAS1	5.95205	1.69112e-05	6.03651	0.0844766	6.13158	0.179553	5.93832	-0.013707	5.95537	0.0033344	5.97724	0.0252075	5.96618	0.0141518	6.07094	0.118913	5.92768	-0.0243563	5.98703	0.035003	5.89319	-0.0588458	5.93005	-0.0219846	5.95166	-0.000368019	5.90639	-0.0456373	5.79394	-0.158096	5.9488	-0.00323262	5.88259	-0.0694436	5.94653	-0.00549952	5.69383	-0.258202	5.79415	-0.157878	5.79397	-0.158066	5.80424	-0.147791	5.91692	-0.035116	5.77641	-0.175622	5.88308
ALAS2	10.8066	0.833076	9.52755	-0.446013	11.4248	1.45119	9.00014	-0.973416	8.37498	-1.59858	8.99487	-0.978694	8.26261	-1.71095	9.5204	-0.453161	11.0157	1.04211	9.86599	-0.107574	8.43986	-1.5337	11.2863	1.3127	8.69023	-1.28333	11.3445	1.3709	8.82764	-1.14592	9.5091	-0.464463	9.74504	-0.228525	9.96124	-0.0123242	10.5574	0.583827	11.3845	1.41089	10.6533	0.679777	10.0224	0.0488422	8.41739	-1.55617	12.2384	2.2648	9.81388
ALB	6.04958	0.0284272	6.00482	-0.0163344	6.25311	0.231954	6.16892	0.147767	6.085	0.0638453	6.1232	0.102044	6.0236	0.00244714	6.07509	0.0539423	6.15763	0.136474	6.20921	0.188062	6.08013	0.0589799	5.8639	-0.157248	6.00115	-0.0199971	5.9947	-0.026447	5.81776	-0.20339	5.91729	-0.103862	6.0163	-0.00485578	5.91749	-0.103662	6.09093	0.0697832	5.98784	-0.0333158	6.04975	0.0286015	6.1639	0.142744	6.04592	0.0247732	6.08358	0.0624324	5.94907
ALCAM	7.86058	0.333305	7.72703	0.199759	7.52695	-0.000322318	7.93457	0.407301	7.9308	0.403525	7.802	0.274732	8.05598	0.52871	7.95337	0.426101	7.4502	-0.0770716	7.70643	0.179158	7.31577	-0.211506	7.38436	-0.142915	7.41935	-0.107919	7.33898	-0.188295	8.05512	0.527847	7.66958	0.142307	7.75135	0.224074	7.55695	0.0296737	7.42263	-0.104648	7.70319	0.175913	7.71918	0.19191	7.65183	0.124554	7.32108	-0.206193	7.15323	-0.374048	7.95249
ALDH16A1	8.605	-0.157828	8.61684	-0.145985	8.74871	-0.0141141	8.67576	-0.0870641	8.66726	-0.0955628	8.35602	-0.406802	9.27786	0.515033	8.94177	0.178941	8.39131	-0.371514	8.80922	0.0463951	8.7823	0.0194792	8.601	-0.161823	8.84304	0.0802164	8.68634	-0.0764815	7.49751	-1.26531	7.61174	-1.15109	8.9988	0.235974	9.08702	0.324198	8.73811	-0.0247143	9.00823	0.245402	9.32706	0.564234	9.09904	0.33622	8.83512	0.0722916	8.8631	0.100277	8.8761
ALDH1A1	7.42639	-0.858522	8.04308	-0.241829	7.25476	-1.03015	8.33279	0.0478793	7.95035	-0.334564	8.2358	-0.0491074	8.27393	-0.0109743	7.99941	-0.285502	8.15184	-0.133065	7.57433	-0.710577	8.57867	0.29376	8.46317	0.178263	8.57978	0.294868	8.32194	0.0370274	8.49317	0.208259	9.16703	0.882119	8.61969	0.334781	8.53671	0.251798	7.89437	-0.390536	8.01245	-0.272456	8.81817	0.533265	8.57088	0.285972	9.56869	1.28378	7.45862	-0.826289	8.4905
ALDH1A2	6.06462	0.0590209	6.01017	0.00456286	5.80505	-0.200552	5.94586	-0.0597423	6.08967	0.0840711	6.12254	0.116937	5.66002	-0.345585	5.90257	-0.103032	5.92319	-0.0824127	6.14613	0.140526	5.92916	-0.0764414	5.95532	-0.0502849	5.87043	-0.135171	5.8034	-0.202204	6.04964	0.044032	6.07304	0.0674313	6.00196	-0.00364455	6.09851	0.0929076	6.03798	0.0323774	5.98929	-0.0163156	6.09224	0.0866355	6.22858	0.222972	6.14117	0.135565	6.06279	0.0571841	6.06739
ALDH1A3	5.57782	-0.179311	5.52856	-0.228577	5.7301	-0.0270369	5.58895	-0.16819	5.58829	-0.168846	5.566	-0.191139	5.59782	-0.159318	5.52926	-0.22788	5.7698	0.0126626	5.63705	-0.120083	5.46821	-0.28893	5.68812	-0.0690124	5.67942	-0.0777141	5.6734	-0.0837401	5.68192	-0.075212	5.72301	-0.0341288	5.85838	0.101245	5.82381	0.0666777	5.83536	0.0782287	5.92043	0.163295	5.78782	0.0306813	5.97353	0.216397	5.7126	-0.0445349	5.98564	0.228503	5.81164
ALDH1B1	5.77016	0.0450282	5.57158	-0.153555	5.77691	0.0517762	5.58845	-0.136682	5.64659	-0.0785423	5.62845	-0.0966781	5.6991	-0.0260351	5.61697	-0.108162	5.53677	-0.188363	5.60497	-0.120164	5.63861	-0.0865172	5.52357	-0.201562	5.76685	0.0417166	5.56188	-0.163253	5.76974	0.0446083	5.84466	0.119525	5.77316	0.0480261	5.86582	0.140691	5.70571	-0.0194207	5.76879	0.0436576	5.91976	0.194632	5.8804	0.155263	5.65618	-0.0689485	5.65162	-0.0735157	5.6076
ALDH1L1	5.80486	0.0838081	5.73118	0.0101281	5.8234	0.102348	5.73518	0.0141295	5.67781	-0.043237	5.59969	-0.121359	5.71956	-0.00149515	5.76493	0.0438824	5.75434	0.0332929	5.67679	-0.0442577	5.79587	0.074818	5.61069	-0.11036	5.64583	-0.0752241	5.81494	0.0938922	5.75975	0.0386971	5.65772	-0.0633293	5.73723	0.0161778	5.72499	0.00393478	5.64026	-0.0807893	5.62183	-0.0992246	5.68506	-0.035995	5.53307	-0.187982	5.70379	-0.0172584	5.5958	-0.125253	5.75516
ALDH1L2	5.71521	0.028146	5.71589	0.028834	5.73884	0.0517762	5.85974	0.172677	5.8031	0.11604	5.60556	-0.081503	6.36191	0.674849	5.7962	0.109136	5.75965	0.0725891	5.56691	-0.120149	5.69925	0.0121893	5.80591	0.118852	5.65277	-0.0342906	5.66077	-0.026286	5.45965	-0.227411	5.65407	-0.0329854	5.70867	0.0216097	5.71575	0.0286919	5.65378	-0.0332802	5.74835	0.0612949	5.54486	-0.142197	5.65393	-0.0331303	5.61153	-0.075527	5.58038	-0.106675	5.63483
ALDH2	8.8711	0.0510412	9.05838	0.238317	8.43598	-0.384075	9.1079	0.287843	8.85333	0.0332689	8.44464	-0.375424	8.70744	-0.112615	8.73811	-0.0819502	8.2637	-0.556356	8.98251	0.162449	8.67281	-0.147254	8.48996	-0.330102	8.63049	-0.189573	8.75497	-0.0650943	9.12908	0.309021	9.19774	0.377682	8.58395	-0.236108	8.93026	0.110204	9.43411	0.614047	8.83776	0.0176995	9.27854	0.458477	8.61323	-0.206834	9.29506	0.475004	7.9274	-0.892658	8.57088
ALDH3A1	5.71098	-0.0298785	5.65166	-0.0892015	5.93392	0.193058	5.69251	-0.0483483	5.73322	-0.00763757	5.66757	-0.0732852	5.7706	0.0297463	5.88489	0.144027	5.69496	-0.045903	5.54305	-0.197806	5.58323	-0.157628	5.98446	0.243601	5.61507	-0.125784	5.60652	-0.134343	5.65373	-0.0871269	5.61483	-0.126029	5.72146	-0.0194034	5.72297	-0.0178854	5.77824	0.0373776	5.77611	0.0352562	5.6958	-0.0450592	5.64599	-0.0948719	5.52341	-0.217449	5.73054	-0.010314	5.8108
ALDH3A2	7.45902	0.0850247	7.18521	-0.188781	7.08471	-0.289279	7.29837	-0.0756199	7.28959	-0.0844044	7.42989	0.0558936	7.3799	0.00590582	7.31931	-0.0546828	7.18875	-0.18524	7.33155	-0.0424465	7.5535	0.179509	7.44908	0.0750914	7.41457	0.0405732	7.29875	-0.0752435	7.12573	-0.248265	7.43582	0.061824	7.34079	-0.0332038	7.55427	0.180278	7.38925	0.0152542	7.44571	0.07172	7.68081	0.306821	7.40437	0.0303779	7.09668	-0.277312	7.33118	-0.0428113	7.34517
ALDH3B1	7.48723	-0.366505	8.16458	0.310845	7.65008	-0.203649	7.91257	0.0588416	8.38623	0.532496	7.76608	-0.087648	7.78539	-0.0683397	7.92832	0.0745882	7.89824	0.0445022	8.29337	0.439641	8.07373	0.219993	8.25093	0.3972	8.2745	0.420769	8.18494	0.331203	7.14455	-0.709178	7.04755	-0.806185	7.69783	-0.155902	7.49392	-0.359809	7.51214	-0.34159	7.55931	-0.294422	7.48826	-0.365474	7.81286	-0.0408742	7.8229	-0.0308281	8.42746	0.573725	8.0954
ALDH3B2	5.78965	-0.180434	5.79775	-0.172334	5.97298	0.00289634	5.86103	-0.109052	5.89214	-0.0779367	5.91954	-0.0505353	6.02137	0.0512871	6.04605	0.0759732	5.92653	-0.0435488	5.95356	-0.0165174	5.87971	-0.090369	5.97339	0.00331101	5.85588	-0.114199	5.84239	-0.127689	5.96569	-0.00439492	5.88259	-0.0874922	5.94768	-0.022401	5.96994	-0.000137076	5.99823	0.0281482	5.93478	-0.0353	6.24253	0.272452	6.1732	0.203117	5.91791	-0.0521653	5.99596	0.0258757	5.91466
ALDH4A1	6.36961	0.320317	6.21043	0.161132	5.94527	-0.104026	5.97719	-0.0721022	6.1431	0.0938041	6.14613	0.0968338	6.1718	0.122506	6.02289	-0.0264027	5.92067	-0.12863	6.13916	0.0898629	5.9631	-0.0861929	6.0202	-0.0291011	5.95292	-0.0963751	6.03059	-0.0187074	6.203	0.153707	6.45014	0.400839	5.94615	-0.103146	6.20043	0.151132	6.03681	-0.0124888	6.06445	0.0151497	6.04779	-0.0015017	6.21587	0.16657	6.15783	0.108536	5.90526	-0.144032	6.04648
ALDH5A1	7.82773	0.00483076	7.17542	-0.647485	7.84146	0.0185649	7.3619	-0.461	7.28097	-0.54193	8.61216	0.789259	7.27328	-0.549619	7.83879	0.0158904	8.52385	0.700948	7.59003	-0.232873	7.70775	-0.115146	8.16409	0.341187	7.59131	-0.231585	8.15367	0.330771	8.91826	1.09536	8.40035	0.577446	8.25785	0.434947	8.21482	0.391923	8.06539	0.242487	8.3571	0.534196	8.56362	0.740716	7.88038	0.0574775	7.43538	-0.38752	10.2974	2.47447	8.06135
ALDH6A1	7.0913	0.116922	6.76691	-0.207466	7.30227	0.327892	7.53146	0.557076	6.89704	-0.077335	7.4021	0.427725	7.57523	0.600848	7.46953	0.495147	7.17672	0.20234	6.60742	-0.366957	7.41654	0.442166	7.33118	0.356803	7.23546	0.261078	7.45319	0.478815	7.0703	0.0959213	7.65183	0.677449	7.167	0.192622	7.30404	0.329665	7.06366	0.0892797	6.97006	-0.00431918	7.45981	0.485429	6.83983	-0.134551	6.86377	-0.110607	7.04033	0.0659551	6.68378
ALDH7A1	6.04624	0.117371	5.80368	-0.125189	5.94424	0.015374	5.8976	-0.0312756	5.94918	0.0203079	5.92	-0.00886616	6.04482	0.115953	5.97306	0.0441881	5.59436	-0.334511	6.01434	0.0854697	5.93257	0.00370154	5.64693	-0.281944	5.89302	-0.0358555	5.80352	-0.125348	5.80174	-0.127127	5.89257	-0.0363018	6.06739	0.138516	6.03646	0.107588	6.07335	0.144478	6.14871	0.219842	6.03047	0.101602	6.04069	0.111823	5.85265	-0.0762173	5.87721	-0.0516586	6.06872
ALDH8A1	6.01391	0.195653	5.86655	0.0482897	5.9577	0.139438	5.93332	0.115062	6.01305	0.194792	6.01351	0.195255	5.87429	0.0560344	5.92738	0.109118	5.99117	0.172908	5.90365	0.0853903	5.99297	0.174706	5.85041	0.0321463	5.91399	0.0957357	5.87783	0.0595739	5.81105	-0.00721237	5.7766	-0.0416595	5.83734	0.0190771	5.79041	-0.0278491	5.80132	-0.0169348	5.82117	0.00290692	5.74932	-0.0689418	5.75144	-0.0668221	5.75959	-0.058673	5.78951	-0.0287468	5.73636
ALDH9A1	10.7481	-0.447684	10.8907	-0.305093	11.1679	-0.0278432	11.1569	-0.0388893	11.2717	0.0759578	11.3682	0.172415	11.2075	0.011712	11.1636	-0.0321894	11.1067	-0.0890664	11.0367	-0.159042	11.5295	0.333714	11.3549	0.159137	11.5263	0.330529	11.2407	0.0449505	11.4357	0.23991	11.3708	0.175031	11.5295	0.333714	11.5518	0.356068	11.246	0.0502394	11.5631	0.367302	11.5948	0.399016	11.5427	0.346931	11.0488	-0.14692	10.6801	-0.515633	11.4517
ALDOA	10.0091	-0.303366	10.5638	0.251311	10.5242	0.211692	9.64118	-0.671295	10.0774	-0.235093	9.51172	-0.800759	10.2587	-0.0538131	10.2368	-0.0756606	10.2639	-0.0485991	11.0115	0.699003	10.4551	0.142595	10.2873	-0.0251912	10.4404	0.127926	10.197	-0.115475	9.51172	-0.800759	9.44012	-0.872359	10.181	-0.131447	10.2126	-0.0998524	10.6213	0.30881	10.2115	-0.100926	10.338	0.0255526	10.0639	-0.248579	10.1077	-0.204824	10.4038	0.0913004	10.2141
ALDOB	6.06054	0.0069477	5.76604	-0.287558	5.79562	-0.25798	6.02598	-0.0276185	5.99286	-0.0607357	5.84778	-0.20582	5.85212	-0.201471	5.87631	-0.177289	5.95497	-0.0986254	6.17108	0.11748	5.88575	-0.167849	5.91438	-0.139214	6.02598	-0.0276185	5.95632	-0.097271	6.01984	-0.0337556	6.07252	0.0189277	6.10069	0.0470987	6.17737	0.123776	6.17341	0.119816	6.19534	0.141745	5.97561	-0.0779835	6.10864	0.05504	6.1801	0.126509	5.99042	-0.0631715	6.11493
ALDOC	8.33668	-0.497124	8.53162	-0.302192	8.8074	-0.0264098	8.76591	-0.0679007	8.79025	-0.0435565	8.77188	-0.0619294	8.18301	-0.650798	8.89186	0.0580492	8.08887	-0.744934	8.59567	-0.238136	8.59567	-0.238136	8.81279	-0.0210149	8.718	-0.115809	8.81651	-0.0172992	8.36089	-0.47292	8.19035	-0.643462	9.00349	0.169678	9.10653	0.272725	9.02662	0.192812	9.00956	0.175754	9.02884	0.195029	8.93997	0.106158	8.89057	0.0567594	8.64979	-0.184021	8.97983
ALG1	6.26386	-0.203465	6.35432	-0.113006	6.3545	-0.112826	6.0941	-0.373226	6.09034	-0.376985	6.03018	-0.437146	6.92036	0.453036	6.22932	-0.238011	6.36785	-0.0994756	6.41687	-0.0504608	6.54831	0.0809789	6.39709	-0.0702318	6.54512	0.0777957	6.42361	-0.0437205	6.25267	-0.214653	6.30186	-0.165464	6.55203	0.0847068	6.44268	-0.024646	6.51466	0.0473315	6.51932	0.0519943	6.6199	0.152571	6.41177	-0.0555614	6.50443	0.0370994	6.7973	0.329976	6.48435
ALG10	5.99178	0.175001	5.76816	-0.0486191	5.77352	-0.0432579	5.80853	-0.00824464	5.85687	0.040093	5.8086	-0.0081704	5.97985	0.16308	5.81479	-0.00198403	5.84032	0.0235409	5.84824	0.0314633	5.73339	-0.0833823	5.87111	0.0543375	5.81418	-0.00259307	5.85147	0.0346939	5.89308	0.0763063	5.87982	0.063046	5.81838	0.00160886	5.78736	-0.0294186	5.84271	0.0259387	5.80427	-0.0125061	5.72251	-0.0942613	5.81382	-0.00295265	6.03513	0.218358	5.67492	-0.141857	5.78729
ALG12	5.88887	-0.279079	6.13956	-0.0283916	6.30835	0.140402	6.27934	0.111391	6.28731	0.119356	6.1639	-0.00405481	6.18283	0.0148797	6.14391	-0.0240401	6.26402	0.0960647	5.934	-0.233947	6.24545	0.0775006	6.22247	0.0545177	6.23121	0.0632605	6.17401	0.00606081	6.23107	0.0631195	6.01696	-0.15099	6.1072	-0.0607547	6.1732	0.00524663	6.14918	-0.0187693	6.04915	-0.118805	6.02843	-0.139524	6.21004	0.0420861	6.08708	-0.0808725	6.02109	-0.146864	6.10291
ALG13	7.9756	-0.378884	8.49152	0.137037	8.54828	0.19379	7.90206	-0.452428	7.88618	-0.468308	8.10393	-0.250556	8.5703	0.215818	8.28824	-0.0662464	8.2028	-0.151688	8.62087	0.266385	8.4451	0.090609	8.52999	0.1755	8.2158	-0.138691	8.60933	0.254846	8.05598	-0.298504	8.35821	0.00372426	8.50152	0.147029	8.72794	0.37345	8.71334	0.358852	8.61104	0.256552	8.46809	0.113602	8.22063	-0.133861	8.77883	0.424345	8.6504	0.295915	8.50817
ALG14	6.2434	-0.0740203	6.34099	0.023564	6.02331	-0.294115	6.34439	0.0269662	6.12126	-0.196163	6.20639	-0.111032	7.10691	0.789491	6.29009	-0.0273374	6.12929	-0.188138	6.3369	0.0194751	6.39595	0.0785314	6.29609	-0.0213293	6.38479	0.0673657	6.21152	-0.105908	6.2408	-0.0766204	6.34299	0.0255703	6.25185	-0.0655718	6.43966	0.122238	6.26193	-0.0554962	6.203	-0.11442	6.35377	0.0363441	6.38001	0.0625894	6.38832	0.0708966	6.12667	-0.190752	6.57683
ALG2	6.02169	0.0600289	5.93016	-0.0315062	6.05032	0.0886538	5.96569	0.00401986	5.87617	-0.0854932	6.07284	0.111174	6.23549	0.273825	5.97999	0.018327	5.91185	-0.0498126	5.96763	0.00596163	6.04075	0.0790799	6.04878	0.0871137	5.85086	-0.11081	6.02228	0.0606109	5.92793	-0.0337306	6.03428	0.0726121	6.08891	0.127246	5.94702	-0.0146456	6.01351	0.051849	5.99135	0.0296883	6.05378	0.0921118	5.84391	-0.117757	5.90177	-0.0598946	5.94918	-0.0124864	6.10481
ALG3	7.21971	-0.20001	7.26138	-0.158345	7.10958	-0.310146	7.28211	-0.137614	7.05178	-0.367942	7.32601	-0.0937099	7.38925	-0.0304749	7.2544	-0.165324	6.99361	-0.426113	7.21276	-0.20696	7.03926	-0.380465	7.00771	-0.412017	7.14	-0.279718	7.05044	-0.369284	6.51487	-0.904853	6.56096	-0.858764	7.40779	-0.0119289	7.47445	0.0547323	7.41048	-0.0092455	7.37445	-0.0452775	7.45768	0.0379582	7.4776	0.057874	7.42445	0.00472638	7.3667	-0.0530204	7.45825
ALG5	7.89129	0.401135	7.72843	0.238274	7.72464	0.234485	8.16745	0.677292	7.54414	0.0539839	8.03726	0.547104	9.50479	2.01464	7.85729	0.36713	7.31713	-0.173022	7.59131	0.101158	7.57397	0.0838099	7.39122	-0.098941	7.6589	0.168741	7.28417	-0.205985	8.11661	0.626458	8.22503	0.734874	7.27518	-0.214973	7.41378	-0.0763786	7.38024	-0.109915	7.27172	-0.218439	7.31823	-0.171925	7.27988	-0.210276	7.29913	-0.191022	7.35216	-0.137998	7.26827
ALG6	8.14102	0.33842	7.79982	-0.00277629	7.65261	-0.149992	8.3571	0.554496	8.33857	0.535966	8.51558	0.712976	8.2441	0.441496	7.86142	0.0588186	7.4622	-0.340399	8.17722	0.374619	7.85819	0.055588	7.57921	-0.223385	7.75966	-0.0429414	7.81002	0.00742517	8.27393	0.471335	8.07567	0.273069	7.73947	-0.0631298	7.82167	0.0190678	7.79691	-0.00569045	7.82253	0.0199312	8.1787	0.376095	7.92516	0.122564	7.8142	0.0116026	7.86058	0.0579784	7.75265
ALG8	7.80343	0.0329725	7.43746	-0.333	7.42716	-0.3433	7.65008	-0.120375	7.52856	-0.241896	7.67353	-0.0969275	8.42165	0.651193	7.70775	-0.0627056	7.59003	-0.180432	7.53892	-0.231536	7.89397	0.123514	7.6761	-0.0943579	7.95837	0.187913	7.68297	-0.0874898	7.72971	-0.0407473	7.89944	0.128976	7.73572	-0.034737	7.74421	-0.026253	7.71433	-0.0561294	7.83752	0.0670576	7.81129	0.040826	7.66088	-0.109583	7.92396	0.153502	7.63215	-0.138309	7.44872
ALG9	7.11618	-0.0611281	6.75183	-0.425478	7.22337	0.0460564	7.29185	0.114535	7.05344	-0.123874	7.30764	0.130327	7.91439	0.737078	7.29913	0.121822	7.10994	-0.0673682	7.25476	0.0774505	7.40817	0.230856	7.23447	0.0571597	7.43946	0.262151	7.20842	0.0311106	6.83014	-0.347172	6.8949	-0.282408	7.26647	0.0891571	7.37565	0.198337	7.01291	-0.164398	7.05115	-0.126167	7.23613	0.0588148	7.19553	0.0182221	7.10491	-0.0724003	7.23852	0.0612059	6.93179
ALK	5.87063	0.0470768	5.95334	0.129793	5.91609	0.0925393	5.73921	-0.0843388	5.71528	-0.108268	5.72527	-0.0982818	5.75541	-0.0681371	5.79574	-0.0278128	5.97612	0.152573	5.93801	0.114463	5.79937	-0.0241832	5.91484	0.0912931	5.83282	0.0092654	5.80385	-0.0197034	5.90269	0.0791398	5.90792	0.0843715	5.781	-0.0425469	5.77498	-0.0485685	5.73153	-0.0920226	5.76662	-0.0569265	5.74711	-0.0764421	5.72774	-0.0958125	5.86187	0.0383195	5.82707	0.00351492	5.7295
ALKBH1	6.99453	-0.236051	7.1894	-0.0411795	7.20563	-0.0249505	7.38436	0.15378	7.06636	-0.164221	7.38361	0.153029	7.39158	0.161006	7.10585	-0.124727	7.0098	-0.220781	7.33387	0.103296	7.3791	0.148517	7.20191	-0.0286652	7.26907	0.0384915	7.19317	-0.0374078	7.34444	0.113862	7.39012	0.15954	7.34444	0.113862	7.3037	0.0731224	7.1564	-0.0741781	7.26405	0.0334677	7.45617	0.22559	7.28888	0.0583055	7.41935	0.188775	7.09264	-0.137943	7.21493
ALKBH2	6.52614	-0.164538	6.3775	-0.313178	6.58073	-0.109957	6.67097	-0.0197079	6.78318	0.0924935	6.9482	0.257519	6.58367	-0.107015	6.78085	0.090164	6.64795	-0.0427314	6.60047	-0.0902128	6.75398	0.0633025	6.63417	-0.0565161	6.85461	0.16393	6.65993	-0.0307541	6.70479	0.0141048	6.61885	-0.071831	6.48061	-0.210075	6.65614	-0.034546	6.6485	-0.0421835	6.70929	0.0186069	6.54377	-0.146912	6.63756	-0.0531215	6.57895	-0.111735	6.36941	-0.321267	6.64141
ALKBH3	8.57917	-0.285122	8.43931	-0.424989	8.75311	-0.111189	8.77446	-0.089834	8.556	-0.308293	8.81531	-0.0489914	8.84839	-0.0159036	8.95515	0.0908498	8.76946	-0.0948404	8.72374	-0.140561	9.22869	0.364396	8.87163	0.00733081	9.06291	0.198618	8.7423	-0.122001	8.44903	-0.415269	8.7331	-0.131192	8.85772	-0.00657505	8.95903	0.0947312	8.75444	-0.109852	9.05838	0.19408	8.94595	0.0816507	8.94256	0.0782587	9.07659	0.212295	8.71624	-0.148052	8.68844
ALKBH4	6.52685	-0.157761	6.58538	-0.0992311	6.53723	-0.147388	6.49533	-0.189288	6.55616	-0.128453	6.48596	-0.198654	6.35289	-0.331728	6.52218	-0.16244	6.61575	-0.0688602	6.52934	-0.15527	6.48705	-0.197565	6.62527	-0.0593426	6.37934	-0.305272	6.58367	-0.100948	6.66099	-0.0236268	6.59252	-0.0920968	6.61965	-0.0649697	6.57502	-0.109595	6.68127	-0.00334388	6.62111	-0.0635018	6.65863	-0.0259815	6.67016	-0.0144596	6.71328	0.0286678	6.5642	-0.120411	6.7725
ALKBH5	11.4062	0.353727	11.2508	0.198313	11.051	-0.00155383	11.0323	-0.020208	10.8386	-0.213916	11.0027	-0.0498141	11.2938	0.241307	11.5295	0.476962	11.1004	0.0478969	10.959	-0.09351	11.3285	0.275934	11.2481	0.195562	11.3597	0.307141	11.3231	0.27057	10.7072	-0.345362	10.5036	-0.548888	11.3525	0.299958	11.235	0.182505	10.5946	-0.45789	10.9949	-0.05764	10.8943	-0.158249	10.8907	-0.161844	10.7055	-0.347017	10.926	-0.126511	10.3669
ALKBH6	7.6712	-0.0649563	7.52146	-0.214704	7.47715	-0.259011	7.63344	-0.102718	7.471	-0.265158	7.6589	-0.0772613	7.47929	-0.256874	7.75741	0.0212493	7.53892	-0.197235	7.58966	-0.146503	7.69546	-0.0406992	7.78339	0.0472313	7.70852	-0.0276361	7.80067	0.0645092	6.96804	-0.768123	6.88578	-0.850382	7.43204	-0.304118	7.74654	0.0103794	7.62338	-0.112783	7.70904	-0.0271202	7.82726	0.0911041	7.65144	-0.0847237	7.76608	0.0299259	7.73135	-0.00480671	7.64067
ALKBH7	9.35147	-0.291052	9.55257	-0.0899532	9.61877	-0.0237533	9.49788	-0.144641	9.27939	-0.363129	9.21261	-0.429907	9.10653	-0.535988	9.74878	0.106257	8.92142	-0.721106	9.93777	0.295245	9.22026	-0.42226	9.3592	-0.283325	9.40904	-0.233479	9.44276	-0.19976	9.61263	-0.0298931	9.53282	-0.1097	9.924	0.281481	10.0033	0.360748	9.9797	0.337178	10.071	0.428449	9.1157	-0.526825	9.83686	0.194336	9.40488	-0.237639	9.39058	-0.251946	9.75824
ALKBH8	6.26852	-0.0350433	6.22056	-0.0830057	6.31581	0.0122428	6.30026	-0.00330782	5.88175	-0.421809	6.15714	-0.146422	6.44616	0.1426	6.30152	-0.0020395	6.95855	0.65499	6.01332	-0.290242	6.88304	0.579479	6.74882	0.445258	6.84042	0.536859	6.88144	0.577879	6.37226	0.0686993	6.2681	-0.0354645	6.56544	0.261881	6.67834	0.374776	6.13934	-0.164222	6.35609	0.0525233	6.29234	-0.0112212	6.21652	-0.0870418	6.3227	0.0191408	6.21691	-0.0866543	6.62803
ALLC	5.86332	-0.0129941	5.98356	0.107247	5.94509	0.0687803	5.93329	0.0569736	5.93705	0.0607415	5.87142	-0.00489217	5.71059	-0.16572	5.77197	-0.104338	5.89517	0.0188577	5.80094	-0.0753673	5.73914	-0.13717	5.82725	-0.0490649	5.87232	-0.00399606	5.88829	0.0119768	5.97039	0.0940824	5.94991	0.0735942	5.89869	0.0223802	5.93254	0.0562234	5.8432	-0.0331156	5.89332	0.0170061	5.98126	0.104952	5.94388	0.0675711	5.86026	-0.016052	5.85092	-0.0253961	5.86565
ALMS1	6.63806	0.038981	6.7069	0.107823	6.91504	0.315968	6.70297	0.103897	6.65586	0.0567845	6.68595	0.0868792	6.61752	0.0184484	6.56216	-0.0369192	6.64423	0.0451559	6.59919	0.000112408	6.34759	-0.251483	6.42282	-0.176254	6.42642	-0.172659	6.45651	-0.14257	6.62065	0.0215715	6.58044	-0.0186387	6.48255	-0.116529	6.45248	-0.146592	6.64922	0.0501491	6.51368	-0.0854004	6.54352	-0.0555576	6.69533	0.0962533	6.5324	-0.0666715	6.83278	0.233707	6.50546
ALOX12	7.22127	-0.369894	7.19125	-0.399916	7.75741	0.166242	8.56485	0.973684	8.00041	0.409243	7.40331	-0.187861	7.45617	-0.134998	7.01644	-0.574728	7.26436	-0.326803	8.2538	0.662636	7.99547	0.404304	8.41585	0.824685	8.10678	0.515612	8.23758	0.646412	7.49438	-0.0967864	7.46135	-0.129815	7.07904	-0.512131	7.87763	0.286463	7.87763	0.286463	7.95167	0.360502	7.62883	0.0376666	8.05495	0.46378	7.64851	0.0573467	8.72027	1.12911	7.651
ALOX12B	5.87787	-0.233031	5.90396	-0.206933	5.93788	-0.173013	6.03922	-0.0716828	5.85307	-0.257824	6.10045	-0.0104472	5.98837	-0.122525	5.88807	-0.222824	5.88505	-0.225848	5.83523	-0.275666	5.88273	-0.228165	6.01148	-0.0994146	5.91102	-0.199879	5.83573	-0.27517	6.07885	-0.0320434	6.10684	-0.00406108	6.13267	0.0217737	6.18504	0.0741408	6.08236	-0.0285335	6.15284	0.0419397	6.06606	-0.0448365	6.13983	0.0289296	5.86264	-0.248262	6.18283	0.0719322	6.26193
ALOX12P2	5.75762	-0.0285319	5.74788	-0.0382756	5.85793	0.0717745	5.66017	-0.125984	5.7607	-0.0254552	5.7316	-0.0545513	5.86593	0.079778	5.76826	-0.0178956	5.81122	0.0250626	5.90142	0.115263	5.83945	0.0532944	5.81931	0.0331554	5.897	0.110842	5.85536	0.0692034	5.76549	-0.0206681	5.84274	0.0565898	5.82275	0.0365959	5.81653	0.0303788	5.76685	-0.0193054	5.65643	-0.129726	5.91074	0.124581	5.82745	0.041296	6.01321	0.22706	5.76506	-0.0210907	5.80238
ALOX15	6.16062	-0.322338	6.28715	-0.195809	7.46135	0.978394	6.07107	-0.41189	6.41573	-0.0672294	6.67974	0.196782	6.34684	-0.136115	8.32237	1.83942	6.55385	0.0708954	6.24545	-0.237506	7.28888	0.805927	6.88109	0.398133	7.18394	0.700988	6.872	0.389041	5.98145	-0.501508	6.8019	0.318943	6.35361	-0.129348	6.28126	-0.2017	6.48483	0.00187005	6.51283	0.0298703	6.92705	0.444097	6.5642	0.0812468	5.88773	-0.595226	5.97276	-0.510199	6.13177
ALOX15B	5.81588	-0.020436	5.90611	0.0697941	5.96057	0.124247	5.80575	-0.0305729	5.82824	-0.00808377	5.81525	-0.0210674	5.79816	-0.0381645	5.92657	0.09025	6.05378	0.217457	5.6918	-0.144518	5.85638	0.0200632	5.84371	0.00739438	5.69876	-0.137558	5.81131	-0.0250124	5.97508	0.13876	5.80893	-0.0273867	5.74333	-0.0929895	5.58912	-0.247204	5.72091	-0.115407	5.7707	-0.0656183	5.89231	0.0559927	5.70331	-0.133006	5.75709	-0.0792267	5.74206	-0.0942642	5.74761
ALOX5	11.8352	0.0722605	11.9616	0.198727	11.7452	-0.0177233	11.1587	-0.604157	12.1206	0.357737	11.4037	-0.359172	10.9185	-0.84439	11.7885	0.0256019	11.3627	-0.400215	11.2968	-0.466055	11.0712	-0.691684	11.5035	-0.25938	11.1983	-0.564581	11.3961	-0.366822	11.9616	0.198727	11.5389	-0.223955	11.8176	0.0546696	11.6257	-0.1372	11.8783	0.115444	11.5327	-0.23016	11.8852	0.122317	11.9874	0.224493	11.4635	-0.299361	11.235	-0.527878	11.7946
ALOX5AP	13.7889	0.301795	14.0208	0.533697	13.6903	0.203189	13.4177	-0.0694016	14.328	0.840864	13.8213	0.334215	13.2221	-0.265034	13.6152	0.128103	13.5357	0.0486425	13.1865	-0.300622	13.4574	-0.0296609	13.4491	-0.0379677	13.3442	-0.142925	13.2503	-0.236855	13.3994	-0.0877161	13.5952	0.108109	13.7023	0.215166	13.4491	-0.0379677	13.2503	-0.236855	12.7338	-0.753306	13.2316	-0.255538	13.5649	0.0777719	13.3994	-0.0877161	12.9285	-0.558587	13.5853
ALOXE3	5.787	-0.106729	5.90516	0.0114322	6.01037	0.116642	5.9287	0.0349653	5.83517	-0.0585628	5.99498	0.101249	5.83186	-0.0618737	5.96044	0.0667079	5.95184	0.0581069	5.70216	-0.191573	5.80775	-0.0859839	5.88614	-0.00759595	5.87439	-0.0193395	5.86516	-0.0285758	6.09476	0.201025	5.95532	0.0615874	5.76094	-0.13279	5.80334	-0.09039	5.83112	-0.0626099	5.81408	-0.0796482	5.82518	-0.0685504	5.70705	-0.186686	5.82555	-0.0681847	5.90736	0.0136306	5.95385
ALPI	5.78512	-0.100255	5.67321	-0.212158	5.87305	-0.01232	5.83435	-0.0510177	5.83948	-0.0458925	5.78468	-0.10069	5.68667	-0.198698	5.84594	-0.0394311	5.79743	-0.0879377	5.69963	-0.185745	5.76759	-0.11778	5.88979	0.00441685	5.75431	-0.131062	5.86786	-0.0175081	5.82817	-0.0572023	5.84845	-0.036918	5.83383	-0.0515381	5.97154	0.0861665	5.91333	0.0279554	5.82627	-0.0590982	5.87085	-0.0145189	5.79409	-0.0912829	5.88898	0.00361171	5.79665	-0.0887231	5.96386
ALPK3	5.90218	0.135293	5.82771	0.0608203	5.69395	-0.0729382	5.88252	0.115637	5.8352	0.0683126	5.86416	0.0972695	5.74106	-0.0258285	5.74911	-0.0177782	5.59468	-0.172207	5.77336	0.00647035	5.85934	0.0924505	5.79478	0.0278927	5.76847	0.0015829	5.80209	0.0352081	5.77824	0.0113503	5.6839	-0.0829868	5.70363	-0.0632531	5.72735	-0.0395326	5.69328	-0.0736098	5.79834	0.0314507	5.64393	-0.122952	5.82982	0.0629358	5.76734	0.000449543	5.81707	0.0501841	5.93246
ALPL	12.5851	0.0772751	11.9154	-0.592501	12.9742	0.466337	12.6936	0.185742	13.3442	0.83632	12.3525	-0.155359	11.3122	-1.19567	11.3099	-1.19799	12.664	0.156145	13.0364	0.528555	11.5918	-0.916042	12.6321	0.124195	11.6129	-0.89501	12.5092	0.00130209	13.2761	0.768238	11.2211	-1.28674	12.878	0.370133	12.4532	-0.0546711	13.0843	0.576476	12.5092	0.00130209	12.7926	0.284734	12.1693	-0.338534	11.8615	-0.64637	10.9812	-1.52666	12.4761
ALPP	12.7664	1.48826	12.5198	1.24169	11.6962	0.418099	11.2695	-0.00865956	11.3908	0.112612	11.3525	0.0743334	11.2383	-0.0397973	11.739	0.460845	12.3147	1.03652	10.5052	-0.772909	11.4013	0.123116	11.1004	-0.177728	11.4712	0.193034	11.4661	0.187995	11.34	0.0618365	11.2075	-0.0706642	11.5209	0.242803	11.1416	-0.136508	11.1332	-0.144927	11.34	0.0618365	10.9357	-0.342449	11.0565	-0.221595	10.6591	-0.619048	10.657	-0.621127	11.2938
ALPPL2	5.91602	0.128345	5.86913	0.0814526	5.61489	-0.172782	5.73796	-0.0497142	5.86251	0.0748337	5.68832	-0.0993576	5.75635	-0.0313246	5.61995	-0.167728	5.73809	-0.0495834	5.8733	0.0856208	5.63159	-0.156085	5.72822	-0.0594598	5.74932	-0.0383581	5.64472	-0.142958	5.77286	-0.0148184	5.82615	0.0384722	5.9459	0.158226	5.81297	0.025296	5.60484	-0.182831	5.74287	-0.0448063	5.97193	0.184258	5.79165	0.00397186	5.7929	0.00522069	5.85854	0.0708681	5.52325
ALS2	7.97202	0.245706	7.81176	0.0854444	8.05282	0.326512	7.59386	-0.132452	7.92164	0.195325	7.81327	0.0869576	7.54414	-0.182171	8.43707	0.710763	7.72226	-0.00404652	7.6183	-0.108011	7.73947	0.0131586	7.93404	0.207731	7.52814	-0.198167	7.84321	0.116903	7.87942	0.153111	8.29185	0.56554	7.63056	-0.0957536	7.94239	0.216076	7.78069	0.0543827	7.79637	0.0700614	8.09227	0.365964	7.74558	0.0192666	7.70277	-0.0235393	7.38472	-0.341588	7.53591
ALS2CL	6.00375	0.030356	5.91833	-0.0550632	5.98135	0.00795586	5.98675	0.0133517	5.98895	0.0155514	5.98895	0.0155514	5.94535	-0.0280419	5.91997	-0.053431	5.93451	-0.0388838	5.91061	-0.0627833	5.91764	-0.0557556	6.00276	0.0293644	6.07405	0.100654	5.92502	-0.0483796	5.95144	-0.021953	5.93038	-0.0430124	5.95708	-0.0163136	5.99072	0.0173232	6.01811	0.0447156	6.05942	0.0860261	5.95312	-0.0202763	5.95046	-0.0229357	5.94355	-0.0298448	5.99316	0.0197587	5.91602
ALS2CR11	5.71684	0.0920432	5.76002	0.135224	5.65643	0.0316286	5.65916	0.034364	5.64938	0.0245775	5.82725	0.202448	5.74845	0.123653	5.64843	0.0236292	5.58571	-0.0390897	5.76905	0.144252	5.61826	-0.00654165	5.84262	0.217818	5.6839	0.0591004	5.69243	0.067631	5.63732	0.0125221	5.71655	0.0917473	5.47012	-0.154676	5.68373	0.0589339	5.61871	-0.00608856	5.52986	-0.0949368	5.6006	-0.0241943	5.50113	-0.123664	5.67737	0.0525722	5.58862	-0.0361817	5.62868
ALS2CR12	6.36632	0.0496325	6.4174	0.100712	6.15453	-0.162157	6.58491	0.268219	6.31863	0.0019467	6.60769	0.291002	5.99135	-0.325334	6.45325	0.136567	6.47001	0.153323	6.54377	0.227082	6.21198	-0.104707	6.41627	0.0995821	6.08418	-0.232505	6.54235	0.225667	6.67256	0.355869	6.48744	0.170753	6.31498	-0.0017125	6.37678	0.0600954	6.28661	-0.03008	6.42837	0.111678	6.49852	0.181828	6.30186	-0.0148247	6.21747	-0.0992167	6.89825	0.581563	6.28112
ALX3	6.20152	-0.102391	6.21759	-0.0863205	6.21678	-0.0871276	6.25451	-0.0494045	6.49003	0.186118	6.29979	-0.00412716	6.08602	-0.217895	6.29564	-0.0082681	6.4202	0.116288	6.46615	0.162241	6.23888	-0.0650352	6.40291	0.099	6.22673	-0.077186	6.38328	0.0793704	6.23432	-0.0695901	6.25243	-0.0514777	6.13811	-0.1658	6.12172	-0.182194	6.12989	-0.174022	6.19024	-0.113669	6.15724	-0.146671	6.1875	-0.116413	6.31078	0.00686315	6.27392	-0.0299929	6.26076
ALX4	5.66649	-0.0986737	5.81951	0.0543446	5.72668	-0.0384884	5.72867	-0.0364936	5.70277	-0.0623991	5.67834	-0.086829	5.61865	-0.14651	5.78073	0.0155635	5.8632	0.0980377	5.89137	0.12621	5.67896	-0.0862036	5.62032	-0.144843	5.73571	-0.0294543	5.76714	0.00197527	5.73948	-0.0256832	5.74526	-0.0199063	5.78948	0.0243105	5.91322	0.148052	5.93485	0.169687	5.88815	0.122985	5.67649	-0.0886763	5.78878	0.0236193	5.7843	0.0191356	5.82242	0.0572549	5.77548
AMACR	6.26838	-0.0948029	6.48828	0.125097	6.1913	-0.171882	6.0481	-0.315078	6.31205	-0.0511366	6.1665	-0.196683	6.37959	0.0164053	6.13877	-0.224413	6.37768	0.0144988	6.36152	-0.00166421	6.50709	0.143904	6.18283	-0.180352	6.49159	0.128404	6.25965	-0.103531	6.42756	0.064377	6.57573	0.212544	6.42555	0.0623708	6.47194	0.108759	6.53289	0.169707	6.3687	0.00552037	6.54301	0.179828	6.34703	-0.016156	6.65061	0.287425	6.65734	0.294161	6.3017
AMBN	5.76737	-0.0808112	5.78298	-0.0651957	5.8619	0.0137228	5.80322	-0.044962	5.83169	-0.0164902	5.76701	-0.0811684	5.80987	-0.0383114	5.7263	-0.121885	5.67282	-0.175358	5.76708	-0.0810989	5.79151	-0.0566681	5.81152	-0.0366631	5.72558	-0.122595	5.78237	-0.0658105	5.87955	0.0313687	5.81412	-0.0340642	5.83411	-0.0140726	5.88155	0.0333729	5.79699	-0.0511849	5.84784	-0.000341777	5.87937	0.031191	5.9043	0.0561215	5.90087	0.0526864	5.93952	0.0913429	5.89788
AMBP	5.95125	-0.00249791	5.92388	-0.0298666	5.95273	-0.00101926	6.00085	0.0471052	6.11754	0.163787	5.88894	-0.0648038	5.67773	-0.276021	5.91451	-0.0392429	5.96307	0.0093202	5.93153	-0.0222192	5.9493	-0.0044486	6.13657	0.182826	5.91936	-0.0343871	6.07101	0.117257	5.93874	-0.0150076	5.98034	0.0265943	5.86735	-0.0863991	5.92431	-0.0294382	5.71869	-0.235059	5.91668	-0.0370658	5.99033	0.0365769	5.86624	-0.0875063	5.94125	-0.0125011	6.01083	0.0570791	5.89459
AMD1	9.53829	-0.0630771	10.0021	0.400735	9.76543	0.16406	9.53282	-0.0685474	10.1167	0.515333	9.43842	-0.162953	9.77145	0.170084	9.58239	-0.0189806	9.83686	0.235489	9.37056	-0.230804	9.86717	0.265799	9.64514	0.0437717	9.76977	0.168399	9.56611	-0.0352561	10.1907	0.589292	10.109	0.507629	9.75741	0.156041	9.66365	0.06228	9.77145	0.170084	9.52314	-0.0782322	9.53098	-0.0703914	9.69163	0.0902571	9.59607	-0.00530191	9.41255	-0.18882	9.6546
AMDHD1	6.37336	0.157142	6.2316	0.0153745	5.91473	-0.301488	6.10084	-0.11538	5.99489	-0.221333	6.00695	-0.20927	6.31977	0.103551	6.29869	0.0824726	5.96517	-0.251049	5.96696	-0.249263	6.31175	0.0955261	6.04864	-0.167582	6.33587	0.11965	6.11351	-0.10271	6.4112	0.194977	6.30761	0.0913845	6.22621	0.00998972	6.32241	0.106193	6.07725	-0.138975	6.19331	-0.0229149	6.50374	0.287519	6.08668	-0.129539	6.26484	0.0486232	6.12457	-0.0916488	6.1613
AMELX	5.86237	-0.0544441	5.98602	0.0692069	5.90333	-0.0134851	5.94975	0.0329318	6.01405	0.0972377	5.93601	0.0191918	5.8377	-0.079113	5.84084	-0.0759767	5.91499	-0.00181901	5.80325	-0.113567	5.82143	-0.0953806	5.79368	-0.123129	5.84597	-0.0708443	5.80636	-0.110451	5.88122	-0.0355954	5.82557	-0.0912388	5.97764	0.0608269	6.1039	0.187088	6.07738	0.160567	5.97235	0.0555336	5.91256	-0.00425346	5.99475	0.0779354	5.82067	-0.0961429	5.75566	-0.161153	6.02653
AMELY	5.78312	-0.00647818	5.78318	-0.00641339	5.76352	-0.0260805	5.7838	-0.00579428	5.8388	0.0492086	5.84562	0.056028	5.75081	-0.0387869	5.81626	0.0266605	5.82899	0.0393969	5.81792	0.0283258	5.81585	0.0262542	5.6886	-0.100993	5.57521	-0.214385	5.76695	-0.0226449	5.58062	-0.208975	5.73747	-0.0521208	5.75838	-0.0312157	5.65542	-0.134177	5.8481	0.0585088	5.92996	0.140365	5.76737	-0.0222271	5.86543	0.0758354	5.707	-0.0825923	5.95808	0.168487	5.82153
AMFR	8.40035	0.512558	8.30393	0.416138	8.35237	0.464581	7.31713	-0.570653	7.53265	-0.355137	7.70198	-0.185807	7.64809	-0.2397	7.67569	-0.212098	8.6926	0.80481	7.78295	-0.104835	8.07038	0.182588	7.98783	0.100047	8.17383	0.286042	7.85223	-0.035562	7.97794	0.0901489	8.17334	0.285553	7.77004	-0.117752	7.80516	-0.0826264	7.86891	-0.0188806	8.22063	0.332838	7.18909	-0.698696	8.21735	0.329564	7.61792	-0.269867	9.47998	1.59219	7.76045
AMHR2	6.05935	0.110927	5.96439	0.0159663	6.19604	0.247609	6.01887	0.0704472	6.23549	0.287063	6.0828	0.134377	5.90605	-0.0423769	6.07304	0.124607	6.0081	0.0596761	6.15763	0.209198	5.97635	0.0279195	5.99797	0.0495473	5.99013	0.0417015	5.94513	-0.00329927	6.10786	0.159435	6.08339	0.134964	5.91074	-0.0376926	5.84612	-0.102306	5.91061	-0.0378141	5.71481	-0.233622	5.93125	-0.0171817	5.89448	-0.0539459	5.8976	-0.0508324	5.87339	-0.0750327	6.06285
AMICA1	12.7176	-0.665002	13.3442	-0.0384426	13.4865	0.103876	13.0299	-0.352731	13.5357	0.153124	13.0166	-0.366073	12.4477	-0.934908	13.3902	0.00758447	13.2126	-0.16999	12.9433	-0.439306	12.9742	-0.408425	13.285	-0.0975843	12.7865	-0.596085	13.3012	-0.0814738	13.4661	0.0835159	13.7671	0.384433	13.5357	0.153124	13.1603	-0.222333	13.2675	-0.115153	13.1673	-0.215366	13.3803	-0.0023559	13.2503	-0.132373	13.5357	0.153124	12.5678	-0.814873	13.0843
AMIGO1	6.20426	-0.0278832	6.11799	-0.114147	6.1506	-0.0815457	6.13001	-0.102136	5.98732	-0.244825	6.19749	-0.0346476	6.05075	-0.181395	6.24693	0.0147851	5.91947	-0.312674	5.96718	-0.264965	6.12734	-0.104804	5.97953	-0.252615	6.08653	-0.145613	6.18473	-0.0474093	6.19049	-0.0416508	6.14427	-0.0878735	6.27157	0.0394248	6.36377	0.131624	6.46775	0.235607	6.27647	0.0443254	6.02206	-0.210084	6.31783	0.0856863	6.22739	-0.0047506	6.35948	0.127338	6.22918
AMIGO2	5.92311	-0.265429	5.97306	-0.215475	5.9438	-0.244737	6.06273	-0.125808	6.06711	-0.121424	6.03805	-0.150484	5.89554	-0.292996	6.16534	-0.0231976	5.95334	-0.235191	5.97897	-0.209559	5.93985	-0.248686	5.93457	-0.253968	6.01401	-0.174528	5.96911	-0.219425	6.12117	-0.067361	6.11477	-0.0737618	6.07431	-0.114222	6.23053	0.0419939	6.25482	0.0662874	6.22791	0.0393803	6.14273	-0.0458005	6.1641	-0.0244304	6.28276	0.0942266	6.1289	-0.0596358	6.32918
AMMECR1	7.14387	0.283916	6.86203	0.00208244	6.86996	0.0100127	7.01387	0.153916	6.86355	0.00360138	7.06225	0.202297	7.12954	0.269589	6.91323	0.0532787	7.06636	0.206406	6.95429	0.0943359	6.95464	0.0946913	7.00517	0.145224	6.89646	0.0365056	6.98462	0.124666	6.84302	-0.0169311	6.75983	-0.10012	6.92996	0.0700081	6.87808	0.0181284	6.70275	-0.157205	6.97135	0.111397	7.01644	0.156487	7.01865	0.158702	6.71298	-0.146968	6.69747	-0.162486	6.81759
AMN	5.93288	-0.0531001	5.8834	-0.102573	5.91182	-0.0741622	5.93948	-0.0464978	5.7989	-0.187074	5.84424	-0.141741	6.00477	0.0187897	5.96602	-0.0199548	5.77132	-0.214658	5.94207	-0.0439042	5.93743	-0.0485435	6.06866	0.0826855	5.9391	-0.0468761	6.08484	0.0988617	5.93965	-0.046332	6.04012	0.0541454	5.99612	0.0101437	5.9653	-0.0206777	5.95916	-0.0268199	5.98456	-0.00142174	5.88298	-0.103001	6.11096	0.124984	5.92645	-0.0595292	5.87364	-0.112338	6.05371
AMOT	6.3645	0.0953401	6.0753	-0.19386	6.25648	-0.0126786	6.45858	0.189415	6.41177	0.142602	6.43817	0.169012	6.13906	-0.1301	6.31783	0.0486656	6.22945	-0.0397089	6.18665	-0.0825127	6.4112	0.142036	6.16788	-0.10128	6.37556	0.106399	6.10133	-0.16783	6.52958	0.260419	6.33195	0.0627915	6.56782	0.298653	6.35908	0.0899191	6.18187	-0.0872958	6.41414	0.144976	6.49223	0.22307	6.282	0.0128362	6.47318	0.204016	6.40998	0.140813	6.46751
AMOTL1	5.91366	-0.0181002	5.80267	-0.129098	5.93324	0.00148015	5.97883	0.0470694	5.90615	-0.0256102	5.93485	0.00308751	5.97907	0.0473042	5.83862	-0.0931419	5.70328	-0.228489	5.77197	-0.159791	6.01831	0.0865448	5.66359	-0.268173	5.78748	-0.144285	5.67326	-0.258507	5.84524	-0.0865276	5.80598	-0.125783	5.89838	-0.0333822	5.97587	0.0441022	6.16925	0.237487	5.96017	0.0284075	5.93767	0.00590761	6.04012	0.108359	5.93878	0.00701551	5.88228	-0.0494849	6.19671
AMOTL2	5.77242	-0.0218686	5.86751	0.0732234	5.84579	0.0515063	5.82976	0.0354736	5.86624	0.0719571	5.75835	-0.0359362	5.90368	0.109395	5.8568	0.0625195	5.80749	0.0132028	5.83658	0.042292	5.74483	-0.0494592	5.80839	0.0141083	5.70439	-0.0898942	5.86465	0.0703602	5.67684	-0.117446	5.79549	0.00120554	5.75387	-0.0404109	5.67631	-0.117972	5.75648	-0.0378069	5.77589	-0.0183963	5.82669	0.032401	5.83942	0.0451306	5.68518	-0.109101	5.71405	-0.0802392	5.9107
AMPD1	5.64085	-0.0472446	5.80272	0.114619	5.80896	0.120865	5.76636	0.0782643	5.86529	0.17719	5.7999	0.111803	6.07002	0.381922	5.68316	-0.0049383	5.65704	-0.0310555	5.60826	-0.0798396	5.62474	-0.0633558	5.76342	0.0753222	5.66645	-0.0216479	5.57729	-0.110806	5.86428	0.176183	5.81756	0.129462	5.6017	-0.0863992	5.67414	-0.0139581	5.6017	-0.0863992	5.70852	0.0204251	5.67837	-0.00972598	5.75204	0.063936	5.70788	0.0197833	5.7781	0.0900035	5.58989
AMPD2	5.72091	0.0204225	5.71956	0.0190648	5.68672	-0.0137739	5.66458	-0.0359091	5.67467	-0.0258232	5.65121	-0.0492839	5.75566	0.0551694	5.77978	0.0792852	5.66521	-0.0352796	5.77904	0.0785531	5.65238	-0.0481127	5.76708	0.0665904	5.72263	0.0221346	5.73224	0.0317535	5.68847	-0.0120176	5.58113	-0.119363	5.68756	-0.012935	5.6976	-0.00288816	5.78812	0.0876321	5.8	0.0995113	5.7081	0.00761211	5.68951	-0.0109783	5.75062	0.0501284	5.82491	0.124422	5.63165
AMPD3	6.40219	0.219422	6.19222	0.00945205	6.17401	-0.00875396	6.21723	0.0344655	6.16619	-0.0165784	6.1565	-0.0262663	6.0941	-0.0886643	6.32646	0.143697	6.06504	-0.117728	6.29234	0.109577	6.236	0.0532345	6.3017	0.118939	6.18654	0.00377538	6.25795	0.0751835	6.36891	0.186146	6.29898	0.116218	6.3242	0.141436	6.27632	0.093559	6.30363	0.120864	6.14832	-0.0344486	6.28789	0.10512	6.2621	0.0793313	6.05684	-0.125927	6.21285	0.0300863	6.22673
AMPH	5.91343	-0.00272948	6.38673	0.47057	5.86468	-0.051486	5.84169	-0.0744732	6.00076	0.0845967	5.80634	-0.109825	5.74898	-0.167181	5.79762	-0.118545	5.86459	-0.0515766	5.88182	-0.0343412	5.77704	-0.139124	5.7388	-0.177363	5.7321	-0.184058	5.69791	-0.218255	6.68517	0.769011	5.8429	-0.0732632	5.88918	-0.026981	5.82989	-0.0862697	5.81167	-0.104489	5.82774	-0.0884245	5.93541	0.0192514	5.81092	-0.10524	5.84966	-0.0665013	5.85286	-0.0633009	5.97504
AMT	7.88577	0.0526203	7.17574	-0.657405	7.57325	-0.259896	7.42089	-0.412257	7.44488	-0.38827	7.75358	-0.0795656	7.38513	-0.448019	7.67653	-0.156611	7.44209	-0.391057	7.24888	-0.584262	7.68041	-0.152734	8.09227	0.259129	7.78027	-0.0528801	8.045	0.211858	7.44753	-0.385616	7.66714	-0.166005	7.59832	-0.234823	8.33907	0.505925	7.60997	-0.223177	8.05512	0.221975	8.24013	0.406984	8.10626	0.273119	7.43169	-0.401459	7.63908	-0.194063	7.60556
AMZ1	5.98042	0.112913	5.8794	0.0118962	6.04211	0.174603	5.89289	0.0253857	5.94492	0.0774166	5.98934	0.121832	6.00859	0.141086	5.91306	0.0455586	6.22319	0.355691	6.05899	0.191485	5.93533	0.0678293	5.97815	0.110651	5.94161	0.0741041	5.88673	0.0192302	6.00537	0.137866	5.97792	0.110414	5.86782	0.000319135	5.75554	-0.111965	5.75175	-0.115758	5.74724	-0.120267	5.83024	-0.0372677	5.78256	-0.084942	5.86751	5.59145e-06	5.89596	0.0284532	5.71926
AMZ2	9.68215	-0.333579	9.66249	-0.353232	9.76877	-0.246953	9.96461	-0.0511206	9.92292	-0.0928103	10.2613	0.245552	10.0947	0.0790134	9.94759	-0.0681347	10.0021	-0.013623	10.0551	0.0393282	10.1605	0.144816	10.1851	0.169379	9.87705	-0.138675	9.95761	-0.0581174	10.0417	0.0259281	9.76341	-0.252312	9.7838	-0.231925	10.0417	0.0259281	9.94559	-0.0701334	9.83457	-0.181157	10.1405	0.124748	10.0102	-0.00547646	9.90134	-0.114389	10.0876	0.0718267	9.82146
ANAPC10	6.89059	-0.282712	7.11561	-0.0576912	7.13657	-0.0367302	7.24498	0.071682	7.25404	0.0807361	7.51008	0.336777	7.79286	0.619561	7.26376	0.0904577	7.093	-0.0802979	7.24928	0.0759744	7.6769	0.503602	7.52466	0.351355	7.49392	0.320623	7.26722	0.0939237	7.31969	0.146389	7.40619	0.232892	7.26609	0.0927845	7.33613	0.162829	7.22308	0.0497782	7.10117	-0.0721316	7.22941	0.0561056	7.19056	0.0172575	7.50458	0.331275	7.32212	0.14882	7.25822
ANAPC11	7.26647	-0.15174	7.52341	0.105199	7.29362	-0.124594	7.3505	-0.0677143	7.39395	-0.0242574	7.24394	-0.174273	7.06432	-0.353886	7.33508	-0.0831303	7.23405	-0.184161	7.58563	0.167423	7.38398	-0.0342298	7.3475	-0.070712	7.38925	-0.0289624	7.23055	-0.187662	7.01572	-0.40249	7.02623	-0.391975	7.31931	-0.0988994	7.25969	-0.158524	7.4764	0.0581926	7.31094	-0.107268	7.01387	-0.404343	7.43282	0.0146124	7.56384	0.145631	7.23512	-0.183087	7.55856
ANAPC13	10.2195	0.0998336	10.7372	0.617565	10.4737	0.354009	10.3162	0.196517	10.6905	0.570853	10.5381	0.418407	10.1207	0.00101213	10.3613	0.241605	9.89474	-0.224936	9.69388	-0.425794	10.3033	0.183614	9.70442	-0.415249	10.2087	0.089068	9.9498	-0.169868	10.1301	0.0104164	10.2652	0.145544	10.1194	-0.000254326	10.4896	0.369934	10.4798	0.360115	10.2396	0.119927	9.96804	-0.151634	10.5381	0.418407	10.2988	0.179138	9.72541	-0.394261	10.2154
ANAPC2	6.68701	-0.0354328	6.80574	0.0832924	6.67178	-0.0506585	7.19718	0.47474	6.92738	0.204937	7.15741	0.434971	6.70348	-0.0189636	6.67307	-0.0493763	7.02751	0.30507	7.0323	0.309853	7.06968	0.347234	6.9079	0.185459	6.91812	0.195675	6.8103	0.0878619	6.29564	-0.426798	6.27218	-0.450261	6.57921	-0.143232	6.52872	-0.193725	6.46504	-0.257404	6.68081	-0.0416353	6.53121	-0.191233	6.57757	-0.144873	6.62584	-0.0966019	6.98533	0.262884	6.49804
ANAPC4	8.99946	0.0267737	8.9004	-0.0722929	8.7331	-0.239586	8.62034	-0.352348	8.91632	-0.0563726	8.85456	-0.118128	8.47966	-0.493032	8.98251	0.00981847	9.24538	0.272687	8.52003	-0.452661	9.14555	0.172864	9.01418	0.0414897	9.3248	0.352108	9.00823	0.0355349	9.319	0.346312	9.31134	0.338648	9.08012	0.107434	9.17127	0.198575	8.93308	-0.0396149	9.24043	0.267741	9.0688	0.0961109	9.11916	0.146466	9.25368	0.28099	9.00639	0.0336972	9.21482
ANAPC5	9.90863	-0.167289	9.58723	-0.488688	9.85707	-0.218851	10.4487	0.372777	10.1194	0.0434943	10.2748	0.198864	10.6623	0.586361	9.8748	-0.201122	9.82146	-0.254464	10.0235	-0.0524481	10.1558	0.0799155	9.77238	-0.303539	10.1931	0.11716	9.8858	-0.190124	9.43489	-0.641029	9.82648	-0.249439	9.91709	-0.158835	10.2181	0.142149	9.82146	-0.254464	10.2209	0.144988	10.2025	0.12659	10.1251	0.0492264	9.7665	-0.309426	10.0774	0.00145999	9.88926
ANAPC7	6.66616	-0.299476	6.91652	-0.0491117	6.64088	-0.324749	6.42756	-0.538073	6.69345	-0.272178	6.49675	-0.468881	6.77452	-0.19111	6.75291	-0.212727	6.75319	-0.212445	6.92837	-0.0372655	6.66553	-0.3001	6.66866	-0.296969	6.88268	-0.0829515	6.52566	-0.439974	7.18875	0.223121	7.05988	0.0942454	6.84093	-0.124703	6.93828	-0.027351	6.74189	-0.223743	6.96678	0.0011516	7.17574	0.210108	6.99293	0.027294	6.89646	-0.0691757	7.07106	0.105427	6.84924
ANG	7.42716	-0.124836	7.90206	0.350063	7.85914	0.307143	7.76929	0.217293	7.73135	0.179357	7.05641	-0.495585	7.96898	0.416987	7.19281	-0.35919	6.69851	-0.853484	7.27758	-0.27442	7.22581	-0.326187	6.85212	-0.699878	7.10691	-0.445081	6.80751	-0.744482	7.75782	0.205821	6.64343	-0.908566	7.26103	-0.290961	7.92696	0.374967	8.13313	0.581135	8.045	0.493009	7.40817	-0.143826	7.26907	-0.282926	6.9268	-0.625199	7.16631	-0.385682	7.23546
ANGEL1	6.81562	-0.193731	7.05472	0.0453703	6.63225	-0.377097	6.8747	-0.134651	6.86267	-0.146686	6.84984	-0.159509	6.95331	-0.0560373	6.95225	-0.0570999	7.00924	-0.0001074	7.30261	0.293257	6.9741	-0.0352535	6.94297	-0.0663795	7.00548	-0.0038694	7.12534	0.115989	6.7725	-0.236847	6.78114	-0.228215	7.06502	0.05567	6.93208	-0.0772683	6.98426	-0.0250876	7.11931	0.109955	7.13204	0.122692	7.04716	0.0378126	6.79784	-0.211513	7.11232	0.102973	6.83106
ANGEL2	8.1161	0.522358	7.66505	0.0713086	7.66505	0.0713086	7.74654	0.152798	7.47025	-0.123492	7.77316	0.179419	7.32418	-0.26956	7.75265	0.15891	7.5904	-0.00333611	7.61212	0.0183767	7.61494	0.0211995	7.4979	-0.0958407	7.59386	0.000119333	7.73816	0.144418	8.20532	0.611582	8.12388	0.530137	7.76045	0.166705	7.88531	0.291571	7.52146	-0.0722846	7.83426	0.240515	7.72748	0.133744	7.67393	0.0801888	7.50582	-0.0879251	7.36849	-0.225251	7.6589
ANGPT1	6.49204	-0.015932	6.69066	0.182691	6.40428	-0.103693	6.89704	0.389071	7.12856	0.620588	6.55737	0.0493994	6.29722	-0.210751	6.60565	0.0976804	6.77759	0.269621	6.28773	-0.220245	6.90511	0.397136	6.71717	0.209195	6.77541	0.267439	6.58512	0.0771466	7.08503	0.577054	7.0071	0.499124	6.94423	0.436259	6.64214	0.134167	6.35683	-0.151141	6.61674	0.108767	6.39864	-0.10933	6.82371	0.315734	6.21458	-0.293396	6.36377	-0.144207	7.08127
ANGPT2	5.76013	0.0543838	5.69267	-0.0130778	5.86814	0.162392	5.64517	-0.0605773	5.70807	0.00232273	5.58167	-0.124072	5.75573	0.0499787	5.57965	-0.126091	5.77608	0.0703381	5.93099	0.225249	5.79098	0.0852288	5.73412	0.0283735	5.66925	-0.0364942	5.71826	0.0125143	5.66468	-0.0410625	5.73554	0.0297886	5.66709	-0.0386565	5.67021	-0.0355365	5.81717	0.111428	5.84084	0.13509	5.78889	0.0831391	5.6114	-0.094344	5.63027	-0.0754774	5.68523	-0.0205179	5.60741
ANGPT4	5.72984	-0.00631362	5.79397	0.0578146	5.66406	-0.0720912	5.81857	0.0824155	5.76538	0.0292319	5.67965	-0.0565038	5.81343	0.0772793	5.75273	0.0165823	5.80585	0.0696988	5.67623	-0.0599259	5.73673	0.000577858	5.66589	-0.0702562	5.70247	-0.0336791	5.68133	-0.0548227	5.53321	-0.202938	5.63291	-0.103244	5.80815	0.0720033	5.66287	-0.0732802	5.86963	0.133478	5.81564	0.0794839	5.6727	-0.0634532	5.78362	0.0474659	5.79002	0.0538669	5.57764	-0.158512	5.74642
ANGPTL1	5.50711	-0.149284	5.52404	-0.132358	5.67274	0.0163466	5.57764	-0.0787562	5.62799	-0.0284085	5.7052	0.048809	5.85176	0.195368	5.74196	0.0855597	5.67116	0.0147613	5.84121	0.18481	5.66402	0.0076195	5.76622	0.109828	5.77945	0.123051	5.6308	-0.0255989	5.5672	-0.0892002	5.58002	-0.0763776	5.68531	0.0289101	5.71547	0.0590761	5.64231	-0.0140857	5.55224	-0.104158	5.75623	0.0998298	5.65042	-0.00597684	5.62613	-0.0302685	5.63276	-0.0236354	5.79208
ANGPTL2	5.67108	-0.0197839	5.59802	-0.0928385	5.67526	-0.0155982	5.79339	0.102534	5.72626	0.0354011	5.61837	-0.0724872	5.6871	-0.00375928	5.59954	-0.0913202	5.47251	-0.218349	5.80886	0.117996	5.63961	-0.0512476	5.7039	0.0130412	5.60685	-0.0840098	5.68386	-0.00700245	5.60291	-0.0879478	5.55766	-0.133199	5.75956	0.0686956	5.62066	-0.0702002	5.87899	0.188133	5.73114	0.0402832	5.75534	0.0644751	5.74513	0.0542693	5.83539	0.144534	5.75339	0.0625261	5.72248
ANGPTL3	5.84514	-0.306647	5.90549	-0.246297	5.89038	-0.261407	6.06739	-0.0844006	5.78409	-0.367693	5.87703	-0.274756	6.0118	-0.139988	5.79625	-0.355538	5.90976	-0.242025	5.65587	-0.495922	5.71605	-0.435736	5.82551	-0.326275	5.71356	-0.438225	5.78017	-0.371614	5.85179	-0.299996	5.99868	-0.153111	6.12157	-0.0302186	6.19299	0.0412027	6.53121	0.379422	6.5159	0.36411	6.27261	0.120822	6.24534	0.093556	6.24409	0.0923042	6.39479	0.243004	6.2551
ANGPTL4	5.88239	0.00803775	5.90155	0.0272016	5.89109	0.0167428	5.90552	0.0311713	5.92526	0.0509041	5.92718	0.0528249	5.81912	-0.0552299	5.88273	0.00838201	5.69959	-0.174762	5.94022	0.0658671	5.79771	-0.0766433	5.83898	-0.035367	5.76775	-0.106596	5.71011	-0.164241	5.89117	0.0168177	5.80085	-0.0735033	5.81545	-0.0589028	5.8596	-0.014755	5.86748	-0.00687124	5.83819	-0.036165	5.94428	0.0699339	5.87063	-0.00372363	5.85167	-0.0226834	5.89335	0.0190018	5.9043
ANGPTL6	6.28231	-0.0681734	6.07594	-0.27455	6.14273	-0.207754	6.23679	-0.113695	6.28142	-0.069068	6.26193	-0.0885601	6.30058	-0.0499082	6.23954	-0.110948	6.33063	-0.0198593	6.20412	-0.146369	6.25008	-0.100405	6.25867	-0.0918126	6.23588	-0.114604	6.10191	-0.248579	6.15343	-0.197055	6.18575	-0.164735	6.40475	0.0542675	6.3092	-0.0412862	6.36249	0.0120017	6.51644	0.165949	6.29722	-0.0532663	6.44312	0.0926282	6.43056	0.0800716	6.39404	0.0435517	6.42756
ANGPTL7	5.97395	0.0374152	5.9432	0.00666174	6.04155	0.105012	5.90608	-0.0304516	6.01449	0.0779604	5.96259	0.0260602	5.92384	-0.0126948	5.90498	-0.0315587	5.91846	-0.0180773	5.91625	-0.0202848	5.89398	-0.0425584	5.90913	-0.0273992	6.01094	0.074402	6.01154	0.0750077	5.91114	-0.0253954	5.90032	-0.0362155	5.98526	0.0487238	5.90246	-0.0340766	5.99919	0.0626551	5.95726	0.02073	5.8976	-0.0389385	5.97635	0.0398134	5.97622	0.0396906	5.98013	0.0435944	5.93153
ANK1	7.72417	0.988025	6.4226	-0.313549	7.02202	0.28587	6.7866	0.0504517	6.71798	-0.0181694	7.13067	0.394526	6.26584	-0.470309	6.7081	-0.0280469	7.0389	0.302755	7.52146	0.785307	6.7127	-0.0234512	6.99588	0.259732	6.65008	-0.0860694	7.02138	0.285228	6.21296	-0.523186	6.39792	-0.338232	6.57449	-0.16166	6.46661	-0.269539	6.80574	0.0695865	6.78631	0.0501611	6.81149	0.0753447	6.71634	-0.0198126	6.46075	-0.2754	9.06048	2.32433	6.53121
ANK2	5.97724	-0.0163312	5.96103	-0.0325377	6.04792	0.0543464	6.20662	0.213048	5.95902	-0.0345524	6.03573	0.0421641	6.00249	0.00892375	5.94926	-0.0443138	6.03091	0.0373437	5.86843	-0.125145	5.80368	-0.189888	6.01159	0.018021	5.97539	-0.0181813	5.96555	-0.0280167	6.10958	0.116014	6.12566	0.132087	6.02217	0.0286034	5.974	-0.0195739	6.08646	0.0928913	5.98486	-0.00870884	6.02542	0.0318449	5.92224	-0.0713252	6.02565	0.0320791	6.1641	0.170533	6.16262
ANK3	6.41154	-0.134838	6.04964	-0.496745	6.62636	0.0799766	6.55539	0.00900958	6.49714	-0.0492449	6.44336	-0.103023	6.58095	0.034573	6.60047	0.0540885	6.39709	-0.149286	6.51932	-0.0270595	6.29869	-0.247686	6.76746	0.221078	6.29422	-0.252161	6.65061	0.104227	6.73006	0.183683	6.78856	0.242183	6.93368	0.387303	6.66817	0.121794	6.56619	0.0198054	7.091	0.544623	6.53471	-0.0116706	6.62167	0.0752848	6.45922	-0.0871557	6.73094	0.184555	6.73877
ANKDD1A	6.73388	-0.572925	6.90511	-0.401692	7.13204	-0.174757	6.64114	-0.665657	7.27249	-0.0343155	7.63423	0.327433	7.50264	0.195843	7.28417	-0.0226291	7.80868	0.501877	6.64742	-0.65938	7.70022	0.393422	7.779	0.472195	7.68759	0.380787	7.81469	0.507887	8.10286	0.796059	7.94552	0.638718	7.51331	0.20651	7.62096	0.314161	7.61867	0.311871	6.65758	-0.649219	7.85093	0.544133	7.80564	0.498839	6.82257	-0.484235	6.9476	-0.359199	6.8688
ANKFN1	5.81799	0.0795721	5.62916	-0.109257	5.85202	0.113603	5.76187	0.0234522	5.78652	0.0481009	5.83761	0.0991912	5.71015	-0.0282649	5.80828	0.0698585	5.79728	0.0588577	5.88417	0.145752	5.80206	0.063643	5.70886	-0.0295553	5.80126	0.0628381	5.7613	0.022884	5.65354	-0.0848752	5.67877	-0.0596451	5.71225	-0.0261646	5.61115	-0.127264	5.7215	-0.0169147	5.79916	0.0607396	5.74655	0.00812933	5.6612	-0.0772192	5.78636	0.0479418	5.79119	0.052772	5.71834
ANKFY1	8.11797	-0.054344	8.40097	0.228662	7.98929	-0.183019	7.57165	-0.60066	7.92396	-0.248351	7.68418	-0.488128	7.37177	-0.800538	7.94148	-0.23083	7.99451	-0.177798	7.79691	-0.375403	7.88358	-0.288729	8.01568	-0.156634	8.00233	-0.169985	8.02602	-0.14629	8.03874	-0.133569	8.19571	0.0234018	8.22285	0.0505364	8.14197	-0.0303393	8.0898	-0.0825095	8.25006	0.0777528	8.1679	-0.00440765	8.08409	-0.0882187	8.78663	0.614322	8.45059	0.278275	8.08596
ANKH	6.0976	-0.106438	5.95758	-0.246463	6.15588	-0.048157	6.04505	-0.158987	6.04379	-0.160255	6.11607	-0.0879697	6.28597	0.0819302	6.07517	-0.128872	6.29785	0.0938118	6.41414	0.210097	6.2434	0.039362	6.20625	0.00221014	6.18372	-0.0203209	6.19266	-0.0113788	6.47608	0.272043	6.27049	0.0664534	6.05541	-0.148629	6.1331	-0.070945	6.25596	0.0519152	6.12222	-0.0818233	6.4139	0.209855	6.25784	0.0538038	6.1422	-0.0618437	7.28417	1.08013	6.31093
ANKHD1	7.5611	0.00568545	7.71129	0.155868	7.46332	-0.092098	7.46412	-0.0912971	7.81129	0.255866	7.53434	-0.0210767	7.51717	-0.0382536	7.53635	-0.019069	7.74095	0.185528	7.73947	0.18405	7.78118	0.22576	7.81245	0.257034	7.70775	0.152334	7.62047	0.0650458	7.89824	0.342816	7.6921	0.136679	7.68839	0.132968	7.6371	0.081677	7.45448	-0.100943	7.55037	-0.0050507	7.5598	0.00438233	7.64152	0.0860989	7.40586	-0.149558	7.67163	0.116206	7.49358
ANKMY1	6.49917	-0.274274	6.68206	-0.0913861	6.57757	-0.195877	6.58722	-0.186222	6.70562	-0.0678315	6.65789	-0.115556	6.32406	-0.449386	6.76192	-0.0115243	6.6961	-0.077351	6.60718	-0.166268	6.55363	-0.219818	6.57245	-0.200997	6.56301	-0.210441	6.53289	-0.240558	7.02138	0.24793	7.56271	0.789263	6.71917	-0.0542721	6.84492	0.0714699	6.76282	-0.0106269	6.74936	-0.0240914	6.71412	-0.0593303	6.9741	0.200651	6.80638	0.0329357	6.51957	-0.253877	6.54537
ANKMY2	7.64562	0.0319097	7.56156	-0.0521554	7.45319	-0.160518	7.88358	0.269872	7.82943	0.21572	7.86891	0.255196	8.02377	0.410062	7.64527	0.031558	7.64152	0.0278071	7.51403	-0.0996779	7.82017	0.206458	7.76402	0.150311	7.9008	0.28709	7.60676	-0.00695561	7.68256	0.0688463	7.78496	0.171252	7.67244	0.0587248	7.92396	0.31025	7.66714	0.05343	7.92655	0.312841	7.87521	0.261503	7.61494	0.00122828	7.55584	-0.0578694	7.85772	0.244011	7.45176
ANKRA2	7.14536	-0.380768	7.33576	-0.19036	7.42344	-0.102687	7.37872	-0.147409	7.23405	-0.292075	7.30602	-0.220102	7.5611	0.0349806	7.56773	0.0416026	7.37726	-0.148867	7.24724	-0.278881	7.67439	0.148268	7.70499	0.178864	7.44982	-0.0762999	7.61041	0.0842847	7.86012	0.333994	7.92357	0.397443	7.68338	0.157257	7.71468	0.188555	7.74697	0.220844	7.44943	-0.0766948	7.60636	0.0802355	7.63503	0.10891	7.65847	0.132342	7.48091	-0.0452126	7.64152
ANKRD1	5.69708	0.0164978	5.65126	-0.0293196	5.71004	0.0294571	5.62594	-0.0546432	5.62428	-0.0562991	5.48126	-0.199319	5.55861	-0.121964	5.63668	-0.0439035	5.64698	-0.0336007	5.78037	0.0997934	5.56408	-0.116496	5.6714	-0.00918105	5.47284	-0.207739	5.56306	-0.117515	5.61345	-0.0671305	5.72548	0.0449031	5.69624	0.0156603	5.71202	0.031438	5.70993	0.0293543	5.69764	0.0170658	5.64265	-0.0379288	5.82855	0.14797	5.77602	0.0954403	5.83721	0.15663	5.73422
ANKRD10	7.93862	0.600088	7.39122	0.0526849	7.53265	0.19412	7.77085	0.432315	7.91718	0.578651	7.8397	0.501172	7.85464	0.516105	7.48757	0.149035	7.26987	-0.0686624	7.79637	0.457842	7.32709	-0.0114386	7.35815	0.0196165	7.27802	-0.0605071	7.26543	-0.0731052	7.94647	0.607942	7.71513	0.376604	7.2806	-0.0579269	7.29114	-0.0473918	7.24824	-0.0902854	7.25931	-0.0792191	7.36561	0.0270828	7.44102	0.102488	7.1593	-0.179229	7.1225	-0.21603	7.32212
ANKRD11	5.90311	0.0837458	5.86435	0.0449778	5.74268	-0.0766866	5.78895	-0.0304152	5.81155	-0.00782002	5.88365	0.0642803	5.94889	0.129521	5.94975	0.130377	5.78806	-0.0313127	6.02119	0.201824	5.98742	0.168051	5.99811	0.178746	5.93141	0.112044	5.83486	0.0154879	5.90972	0.0903547	5.87635	0.0569798	5.69787	-0.1215	5.80628	-0.0130929	5.84029	0.0209169	5.71795	-0.10142	5.75541	-0.0639551	5.83033	0.0109632	5.75889	-0.0604803	5.68403	-0.135341	5.85714
ANKRD12	9.13983	0.0241312	8.85267	-0.263027	9.14629	0.0305988	9.14055	0.024851	9.36237	0.246674	9.32153	0.20583	9.17208	0.0563857	8.92679	-0.188904	9.48847	0.372777	8.96502	-0.150677	9.13582	0.0201238	9.37687	0.261178	9.2057	0.0900017	9.3106	0.194902	10.0246	0.908945	9.67365	0.557955	9.56955	0.45385	9.52314	0.40744	9.29218	0.176482	9.46807	0.35237	9.59698	0.48128	9.51087	0.395174	9.28196	0.166269	9.01714	-0.0985517	9.27182
ANKRD13B	5.69949	-0.0631513	5.72138	-0.0412657	5.75095	-0.0116913	5.76338	0.000736683	5.72179	-0.040857	5.68058	-0.0820646	5.76717	0.00452715	5.59977	-0.162876	5.82839	0.0657486	5.88	0.117352	5.74177	-0.0208706	5.76418	0.00153884	5.65096	-0.111684	5.65648	-0.106167	5.78691	0.0242626	5.82097	0.0583229	5.90262	0.139971	5.80209	0.0394497	5.70544	-0.0572089	5.71408	-0.0485654	5.68267	-0.0799748	5.78948	0.0268309	5.78224	0.0195959	5.77418	0.0115362	5.76591
ANKRD13C	6.29221	0.0459407	6.08087	-0.165392	6.23792	-0.0083493	6.25382	0.00755259	5.99647	-0.249799	6.29736	0.0510956	6.52328	0.277017	6.35838	0.112114	6.40958	0.163314	6.36543	0.119166	6.6963	0.450036	6.65639	0.410127	6.49693	0.250662	6.49873	0.252467	6.66866	0.422398	6.57245	0.326185	6.43078	0.184514	6.49554	0.249279	6.19764	-0.0486273	6.37654	0.130277	6.49091	0.244647	6.42794	0.181675	6.33408	0.0878111	6.53907	0.292802	6.25422
ANKRD13D	6.93923	0.0490429	7.35136	0.461169	6.91976	0.0295671	6.452	-0.438187	6.58291	-0.307284	6.54703	-0.343156	6.59329	-0.296896	6.69655	-0.193643	7.77397	0.883781	6.53314	-0.357051	6.93616	0.0459755	6.9962	0.106016	6.92185	0.0316569	7.01074	0.120555	6.48364	-0.406551	6.38865	-0.501535	6.76336	-0.126831	6.66914	-0.221054	6.69345	-0.196734	6.69686	-0.193327	6.59329	-0.296896	6.69478	-0.195406	6.36002	-0.530165	6.51733	-0.372861	6.93117
ANKRD16	6.20775	-0.110584	6.25228	-0.0660582	6.32095	0.0026184	6.35716	0.0388252	6.13438	-0.183957	6.25675	-0.0615904	6.55514	0.2368	6.3017	-0.0166316	6.25267	-0.0656623	6.19914	-0.119195	6.42239	0.104055	6.32255	0.00421344	6.47545	0.157114	6.32487	0.00653747	6.09063	-0.22771	6.20687	-0.111463	6.27693	-0.0414095	6.49626	0.177929	6.32373	0.00539213	6.37429	0.055955	6.3092	-0.00913427	6.34476	0.0264209	6.22225	-0.0960846	6.20512	-0.11322	6.35073
ANKRD17	7.37872	0.210352	7.40365	0.235287	7.27249	0.104123	7.10288	-0.0654795	7.34784	0.179476	7.20599	0.0376253	7.08127	-0.0870914	7.26343	0.0950656	7.36598	0.197616	7.20696	0.0385973	7.50014	0.33178	7.36849	0.200126	7.27686	0.108501	7.25931	0.0909486	7.49164	0.323278	7.40556	0.237192	7.31378	0.145418	7.2563	0.0879372	7.10754	-0.0608225	7.2388	0.0704409	7.2806	0.112241	7.19317	0.0248079	7.4313	0.262942	7.2479	0.0795409	7.18801
ANKRD2	5.65042	0.0068669	5.61691	-0.0266407	5.71525	0.0716947	5.726	0.0824526	5.70967	0.066119	5.68627	0.0427203	5.71802	0.0744727	5.70559	0.062039	5.73418	0.0906295	5.72512	0.081572	5.75939	0.115834	5.71651	0.0729556	5.65	0.00645075	5.65501	0.0114588	5.64669	0.00313996	5.57848	-0.0650714	5.60162	-0.0419301	5.62059	-0.0229587	5.54538	-0.0981761	5.74445	0.100895	5.64538	0.00182835	5.67209	0.0285409	5.59609	-0.0474653	5.51404	-0.129513	5.70015
ANKRD22	8.51397	1.07647	8.40035	0.962846	7.44102	0.00351794	6.87023	-0.567274	7.22232	-0.215179	6.62111	-0.816387	6.51283	-0.924673	6.99422	-0.44328	7.73816	0.300658	7.37683	-0.0606753	6.35057	-1.08693	7.91257	0.475074	6.27498	-1.16252	7.65967	0.222165	6.71212	-0.725379	7.56736	0.129857	7.84751	0.410014	7.23447	-0.203028	6.9488	-0.488703	6.78747	-0.650035	7.14421	-0.293292	7.18394	-0.253556	12.1859	4.74836	7.54876	0.111263	7.48128
ANKRD23	5.89902	-0.0135199	5.87923	-0.03331	5.82656	-0.085988	5.91993	0.0073825	5.80768	-0.104864	5.88273	-0.0298112	5.91403	0.00148588	5.9817	0.0691603	5.71066	-0.201884	5.84015	-0.0723931	5.8632	-0.0493418	5.68722	-0.225323	5.90549	-0.00705363	5.9325	0.0199533	6.01131	0.0987685	5.76107	-0.151474	5.87195	-0.0405963	5.98535	0.0728091	6.02565	0.113105	6.03995	0.127403	6.061	0.148453	6.02451	0.111961	5.92463	0.0120814	6.11461	0.202064	5.90272
ANKRD24	5.91818	-0.000875253	5.81488	-0.104178	6.02431	0.105251	5.93821	0.0191541	5.89578	-0.0232758	5.98126	0.0622079	6.1431	0.224045	6.04585	0.126798	5.79147	-0.127582	5.83208	-0.0869796	5.97976	0.0607037	5.9692	0.0501404	5.88516	-0.0339007	5.85012	-0.068935	5.95423	0.0351715	5.99892	0.0798662	5.9695	0.0504438	5.96356	0.0445044	5.74659	-0.172467	6.06108	0.142024	5.8151	-0.103952	5.68386	-0.235198	5.69952	-0.21954	5.94299	0.0239367	6.02409
ANKRD26	6.01707	0.0234048	5.84022	-0.153452	5.80954	-0.184125	6.04477	0.0511003	5.93882	-0.0548425	6.14596	0.152297	6.13293	0.139263	5.84988	-0.143782	6.1417	0.148036	6.04768	0.054015	6.07878	0.0851148	5.91314	-0.0805223	6.17644	0.182775	6.06798	0.0743079	6.07543	0.0817638	6.01506	0.0213885	6.208	0.214336	6.14134	0.147673	5.94074	-0.0529232	6.15931	0.165643	6.14861	0.154939	5.92738	-0.0662905	6.04447	0.0508029	5.9617	-0.0319689	6.11902
ANKRD27	6.62857	0.305677	6.68928	0.36639	6.52759	0.204697	6.40551	0.082619	6.46817	0.145281	6.45139	0.128504	6.47384	0.150954	6.38922	0.0663317	6.69422	0.371334	6.52218	0.199285	6.33885	0.0159582	6.30041	-0.0224831	6.40291	0.0800221	6.41533	0.0924374	6.57662	0.253733	6.67761	0.354724	6.33013	0.00723756	6.24762	-0.0752719	6.35967	0.0367812	6.46033	0.137439	6.39424	0.0713523	6.19704	-0.125845	6.24762	-0.0752719	6.13055	-0.192345	6.27664
ANKRD28	6.38308	0.284628	6.24464	0.146184	6.36525	0.266799	6.22869	0.130234	6.3632	0.26475	6.31563	0.217175	6.34842	0.249963	6.1441	0.0456404	6.45248	0.354028	6.21296	0.114508	6.13821	0.0397515	6.37786	0.279408	6.25795	0.159494	6.19097	0.0925135	6.02647	-0.0719842	6.14273	0.0442784	6.09737	-0.00108654	6.17215	0.0736951	6.02041	-0.0780482	6.02502	-0.0734363	6.06925	-0.0292029	5.98784	-0.110619	6.0708	-0.0276523	6.03109	-0.0673645	5.98237
ANKRD29	5.74835	0.0156259	5.8397	0.106975	5.59007	-0.142661	5.76321	0.0304836	5.7433	0.0105726	5.72087	-0.0118575	5.83307	0.100346	5.81517	0.0824438	5.67061	-0.0621147	5.64688	-0.0858442	5.74727	0.0145397	5.72573	-0.00700193	5.6143	-0.118431	5.64563	-0.0870999	5.67561	-0.0571159	5.69239	-0.0403389	5.69106	-0.0416675	5.75822	0.0254947	5.83498	0.102247	5.90594	0.17321	5.77558	0.0428511	5.7766	0.0438707	5.5732	-0.159525	5.64693	-0.085802	5.73186
ANKRD30A	5.64837	-0.0398446	5.64563	-0.0425867	5.62536	-0.0628519	5.72603	0.0378185	5.6849	-0.00331396	5.63774	-0.0504771	5.76516	0.0769475	5.66287	-0.0253446	5.63872	-0.0494908	5.70986	0.0216428	5.7189	0.0306813	5.62446	-0.0637582	5.68548	-0.0027332	5.65421	-0.0340008	5.70453	0.0163184	5.67274	-0.0154733	5.63554	-0.052678	5.72368	0.0354662	5.661	-0.0272185	5.69467	0.00645842	5.64358	-0.0446328	5.69655	0.00833556	5.73827	0.0500506	5.69375	0.00553396	5.67578
ANKRD30B	12.3482	0.716143	12.4961	0.864108	12.1055	0.473465	11.4357	-0.196353	11.3961	-0.235951	11.2211	-0.410906	11.2604	-0.371628	11.9503	0.318317	12.2519	0.619852	10.3656	-1.26639	11.441	-0.191016	11.4092	-0.222778	11.5542	-0.0777837	11.7726	0.140577	12.195	0.56294	11.9154	0.283334	11.6066	-0.0254486	11.4741	-0.157946	11.4741	-0.157946	11.5721	-0.0598852	11.3573	-0.274706	11.3763	-0.255751	10.8351	-0.796937	10.5023	-1.12975	11.5752
ANKRD31	5.84992	0.111521	5.72074	-0.0176598	5.74122	0.00282384	5.77255	0.0341528	5.7039	-0.0344974	5.63835	-0.100052	5.7194	-0.0190017	5.8251	0.0866997	5.86485	0.126448	5.62799	-0.110412	5.77204	0.0336391	5.82001	0.081609	5.8072	0.0688003	5.71457	-0.0238269	5.7433	0.00490264	5.68471	-0.0536904	5.70671	-0.0316894	5.77126	0.0328648	5.90833	0.169929	5.70379	-0.0346067	5.82973	0.0913285	5.63922	-0.0991785	5.61799	-0.120405	5.79002	0.0516192	5.7712
ANKRD32	6.78747	0.305385	6.74963	0.267546	6.5356	0.0535178	6.66327	0.181187	6.82312	0.341035	6.69066	0.208583	6.73122	0.249143	6.47714	-0.00494338	6.45305	-0.0290275	6.41958	-0.0624959	6.1669	-0.315184	6.28807	-0.194013	6.31124	-0.170837	6.39902	-0.0830563	7.17483	0.692751	6.79898	0.316897	6.42698	-0.0551003	6.36428	-0.117805	6.38024	-0.101839	6.52779	0.045712	6.46285	-0.0192326	6.43638	-0.045698	6.45449	-0.027595	6.3041	-0.177981	6.4512
ANKRD33	8.14863	0.0270313	8.55659	0.434997	8.71113	0.589535	8.45365	0.332058	8.52727	0.405673	8.16132	0.0397217	7.82205	-0.299541	8.1602	0.038605	6.85966	-1.26194	8.15326	0.0316687	6.9893	-1.13229	7.13774	-0.983859	7.29953	-0.822061	7.34406	-0.777532	8.57139	0.449799	8.27755	0.155957	7.4453	-0.676298	7.74905	-0.372548	8.11504	-0.00655684	7.71716	-0.404434	7.74999	-0.371603	8.51719	0.395596	7.29578	-0.825811	7.92261	-0.198986	8.20733
ANKRD35	5.98299	-0.129842	5.99345	-0.119377	6.19926	0.0864314	6.05262	-0.0602097	6.01052	-0.102309	6.07266	-0.040172	5.95791	-0.154922	6.21782	0.104993	6.11477	0.00194049	5.8694	-0.243434	6.18549	0.0726562	6.22181	0.108976	6.24992	0.137092	6.09561	-0.0172182	6.14984	0.0370113	6.11288	4.54669e-05	5.81682	-0.296015	6.07252	-0.0403083	6.15275	0.0399137	5.90575	-0.207077	6.05158	-0.0612499	5.9952	-0.117629	6.00348	-0.10935	5.86992	-0.242912	6.09461
ANKRD36	5.95356	0.0471652	5.79913	-0.107271	5.80999	-0.0964039	5.82804	-0.0783574	5.73207	-0.174331	5.89003	-0.0163637	6.05892	0.152525	5.81083	-0.0955702	6.41352	0.507127	5.84278	-0.0636216	6.39902	0.492627	6.25325	0.346849	6.34811	0.441714	6.27005	0.363651	6.05018	0.143786	6.07127	0.164876	6.01007	0.103669	6.07023	0.16383	5.6956	-0.210793	5.87051	-0.0358904	5.99182	0.0854219	5.83383	-0.0725653	5.96113	0.0547305	5.72888	-0.17752	5.96017
ANKRD37	6.47217	-0.168524	6.77282	0.132128	6.72413	0.0834406	6.84584	0.205153	6.65282	0.0121289	6.81211	0.171416	7.32899	0.688302	6.69184	0.0511475	6.57807	-0.0626239	6.63756	-0.00312964	6.70426	0.0635693	6.74131	0.100619	6.52401	-0.116678	6.54784	-0.0928522	6.45736	-0.183327	6.45715	-0.183544	6.4907	-0.149994	6.52218	-0.118514	6.63655	-0.00413896	6.53998	-0.100707	6.67925	0.0385616	6.50731	-0.133379	6.76642	0.125732	6.42773	-0.212957	6.7442
ANKRD39	6.4907	-0.156018	6.45177	-0.19494	6.3898	-0.256918	6.55183	-0.0948798	6.45965	-0.187062	6.79058	0.14387	6.61527	-0.0314429	6.62636	-0.0203567	6.53768	-0.109035	6.53859	-0.108123	6.86116	0.214447	6.67016	0.0234415	7.00517	0.358461	6.56146	-0.0852545	6.43056	-0.216155	6.3898	-0.256918	6.42901	-0.217706	6.5856	-0.0611164	6.58793	-0.0587868	6.58589	-0.0608197	6.34335	-0.303365	6.55933	-0.0873814	6.70929	0.0625748	6.3885	-0.258216	6.56882
ANKRD40	7.29649	-0.310788	7.50091	-0.106374	7.60441	-0.00287433	7.51843	-0.0888562	7.25153	-0.355751	7.38436	-0.222925	7.59429	-0.0129942	7.22065	-0.386633	7.56808	-0.0392051	7.60077	-0.00651659	7.06327	-0.544008	7.16263	-0.444651	7.39753	-0.20975	7.55736	-0.0499232	7.85093	0.243651	7.6769	0.0696197	7.53552	-0.0717667	7.68458	0.0772965	7.91814	0.31086	7.58807	-0.0192168	7.43502	-0.172267	7.81176	0.204473	7.45768	-0.149602	8.38623	0.778946	7.69981
ANKRD44	6.80903	0.533758	6.96428	0.689008	6.58745	0.312185	6.44132	0.166056	6.42861	0.153344	6.50756	0.232294	6.44723	0.171963	6.58512	0.309851	6.57734	0.302074	6.27424	-0.00102332	6.40792	0.132655	6.19626	-0.0790115	6.1432	-0.132069	6.29722	0.0219531	6.66553	0.390264	6.63875	0.363487	6.29835	0.0230822	6.0919	-0.183372	6.27919	0.00392055	6.20311	-0.0721566	6.25552	-0.0197519	6.36612	0.0908558	6.33557	0.0603046	5.99449	-0.280777	6.31175
ANKRD45	5.73094	0.0555617	5.71055	0.0351728	5.74797	0.0725946	5.6989	0.0235188	5.67623	0.000845263	5.52689	-0.148494	5.63722	-0.0381609	5.75929	0.0839082	5.84725	0.171869	5.76946	0.0940792	5.84764	0.172264	5.66208	-0.0132982	5.82091	0.145531	5.57027	-0.105109	5.66129	-0.014091	5.50839	-0.166991	5.67852	0.00313767	5.59563	-0.0797459	5.60939	-0.065994	5.61648	-0.0588976	5.56589	-0.109493	5.49672	-0.178658	5.82685	0.151466	5.76806	0.092678	5.75372
ANKRD46	7.55189	0.0141728	7.12573	-0.411986	7.38809	-0.149629	7.62811	0.0903961	7.61174	0.0740236	7.87021	0.332496	8.00976	0.472047	7.77085	0.233131	7.4923	-0.0454148	7.48996	-0.047759	7.92986	0.392149	7.71129	0.173573	7.91344	0.375724	7.62338	0.0856613	7.59872	0.0610006	7.71468	0.176965	7.84445	0.30674	7.61041	0.0726945	7.64605	0.108337	7.56022	0.0225081	7.77228	0.234568	7.71468	0.176965	7.54453	0.00681183	7.4201	-0.117614	7.51876
ANKRD49	8.78964	-0.0970119	8.75377	-0.132882	8.81882	-0.0678352	9.17813	0.291477	8.96627	0.0796185	9.08994	0.203285	9.35991	0.473251	9.1365	0.249841	8.57759	-0.309064	8.70619	-0.18047	9.00576	0.119101	9.11916	0.232501	8.88921	0.00255626	9.08641	0.199753	9.50749	0.620836	9.27648	0.389822	9.27939	0.392737	9.05392	0.167268	9.12839	0.241736	9.15512	0.268464	9.31134	0.424683	8.95576	0.0691038	8.93449	0.0478348	8.90625	0.019599	8.99757
ANKRD50	6.85805	0.0819498	7.18331	0.407201	6.61885	-0.157254	6.72387	-0.052232	6.9262	0.1501	6.68543	-0.0906796	6.76619	-0.0099162	6.56882	-0.207281	6.80427	0.0281669	7.00008	0.22398	6.79436	0.0182599	6.82105	0.0449436	6.78085	0.0047407	6.89156	0.115456	7.17388	0.397775	7.13969	0.363585	6.82198	0.0458772	6.9389	0.162799	7.07203	0.295924	7.18179	0.405685	6.78944	0.0133303	6.71852	-0.0575845	6.66407	-0.112033	6.57316	-0.20294	6.87837
ANKRD55	7.54958	0.247754	7.20526	-0.096564	7.57605	0.274229	7.22308	-0.0787466	7.59544	0.29361	7.30329	0.00146161	7.42263	0.1208	7.79982	0.497998	7.47838	0.176559	6.61598	-0.685843	7.36382	0.0619947	7.6769	0.375077	7.32743	0.0256006	7.73094	0.429114	6.80163	-0.500196	7.59832	0.296498	7.25667	-0.0451528	7.55584	0.254016	7.41126	0.109433	7.58928	0.287451	7.6612	0.359376	7.31497	0.013141	6.87324	-0.428585	6.88109	-0.420735	7.28959
ANKRD6	6.18075	0.0948842	6.12431	0.0384469	5.99413	-0.0917323	6.07615	-0.0097169	6.21274	0.126875	6.23026	0.144395	6.09138	0.00550895	6.2551	0.169228	6.16422	0.0783573	6.13385	0.0479784	6.24578	0.159908	6.08566	-0.000210875	6.16709	0.0812189	6.17245	0.0865822	6.1201	0.0342346	6.06711	-0.0187571	6.13111	0.0452473	6.00411	-0.0817589	6.10441	0.0185427	5.93093	-0.154939	6.11948	0.0336127	6.05459	-0.0312792	6.17043	0.0845626	6.31016	0.224295	6.05663
ANKRD7	5.85037	-0.122273	5.74881	-0.223834	5.843	-0.12964	5.86335	-0.109292	5.97448	0.001837	5.93284	-0.0398029	6.01258	0.0399329	5.89437	-0.0782702	6.00327	0.0306295	6.06782	0.0951757	5.83565	-0.136992	5.99695	0.0243114	6.04278	0.0701409	6.00796	0.0353159	5.87416	-0.0984793	5.94058	-0.0320673	5.93801	-0.0346285	5.94458	-0.0280669	6.0571	0.084458	6.14861	0.175964	5.94108	-0.0315664	5.95559	-0.0170519	5.90043	-0.0722115	5.88523	-0.0874159	6.06531
ANKRD9	6.37556	0.398648	5.93284	-0.0440745	6.23979	0.26288	5.65431	-0.322603	5.93257	-0.0443414	5.85878	-0.118133	5.75878	-0.218131	5.9733	-0.00361624	6.25297	0.276054	6.44552	0.468604	6.13177	0.154856	6.10037	0.123459	5.944	-0.0329133	6.39728	0.420363	5.85394	-0.12297	5.99877	0.0218602	5.82884	-0.148075	6.04023	0.0633145	6.22269	0.245778	5.97839	0.00147529	5.95033	-0.0265811	5.93844	-0.0384776	5.72353	-0.253379	7.0806	1.10368	5.87491
ANKS1A	8.67398	-0.0177219	8.99416	0.302463	8.66898	-0.0227139	8.43031	-0.261386	9.24271	0.55101	8.46201	-0.229692	8.21066	-0.48104	8.62751	-0.0641863	8.75748	0.0657822	8.8711	0.179404	8.65237	-0.0393261	8.5383	-0.153395	8.68494	-0.00675901	8.5378	-0.153897	8.5803	-0.111395	8.18106	-0.510634	8.69893	0.00723618	8.68367	-0.0080312	8.74291	0.0512144	8.8711	0.179404	8.96977	0.278076	8.91632	0.224621	8.86658	0.174885	8.78004	0.088347	8.71334
ANKS1B	5.92224	-0.00913904	5.88581	-0.0455695	5.89014	-0.0412415	5.90347	-0.0279108	5.96941	0.0380296	5.82165	-0.109737	5.91105	-0.0203298	5.77437	-0.157012	5.91822	-0.0131645	5.86695	-0.0644311	5.88312	-0.0482657	5.75078	-0.180607	5.91396	-0.0174247	5.80512	-0.126267	5.94466	0.0132794	5.94157	0.0101851	6.015	0.0836188	5.93915	0.00776289	5.89697	-0.0344167	5.97711	0.0457248	5.92913	-0.00225356	5.91296	-0.0184233	5.95042	0.0190359	6.00562	0.0742391	5.95796
ANKS3	5.95353	-0.133591	5.98915	-0.0979638	6.02461	-0.0625109	5.90686	-0.180253	5.72984	-0.357279	6.04688	-0.0402378	5.83166	-0.255457	5.80073	-0.286388	5.82836	-0.258754	5.54727	-0.539851	6.05677	-0.0303453	5.90243	-0.184691	6.1034	0.016282	5.87741	-0.209703	5.97115	-0.115963	5.83056	-0.256554	6.09115	0.00402924	6.21491	0.127796	5.97994	-0.107174	6.13188	0.0447626	6.14484	0.0577239	6.13267	0.0455547	6.07297	-0.0141492	6.0698	-0.0173142	6.04341
ANKS4B	5.75	-0.0263743	5.77707	0.000698148	5.88411	0.107738	5.75648	-0.0198913	5.75467	-0.0217021	5.7171	-0.0592649	5.77274	-0.00362579	5.89525	0.118879	5.77489	-0.00148232	5.78537	0.00900334	5.81969	0.0433161	5.77599	-0.000382855	5.73494	-0.0414325	5.69798	-0.0783908	5.76245	-0.0139236	5.80517	0.0287986	5.78745	0.0110767	5.68615	-0.0902175	5.66345	-0.112924	5.62362	-0.152748	5.6839	-0.0924707	5.69407	-0.0822959	5.65609	-0.120279	5.64688	-0.129485	5.82472
ANKS6	5.81047	0.0134766	5.75164	-0.0453557	5.88308	0.0860878	5.92996	0.132964	5.87735	0.080351	5.7369	-0.0601002	5.85925	0.0622509	5.75889	-0.0381087	5.787	-0.00999434	5.83307	0.0360776	5.81714	0.020141	5.87452	0.077523	5.81895	0.0219536	5.83112	0.0341247	5.85134	0.05434	5.67609	-0.120903	5.73863	-0.0583673	5.8619	0.0649058	5.962	0.165002	5.89228	0.0952819	5.75134	-0.045652	5.70379	-0.0932047	5.91095	0.113954	5.79546	-0.00153496	5.92718
ANKZF1	8.04895	-0.0197193	8.0954	0.0267345	8.01117	-0.0574969	7.90542	-0.163248	8.05598	-0.0126824	7.89437	-0.174293	7.58488	-0.483786	8.05431	-0.0143511	8.27496	0.206295	7.9396	-0.129063	7.95935	-0.109312	8.13069	0.0620279	8.17818	0.109512	8.01474	-0.0539208	7.86762	-0.201049	7.79175	-0.276911	7.97124	-0.0974292	7.98224	-0.0864211	7.74604	-0.322625	7.87118	-0.197489	7.76929	-0.299377	7.84586	-0.222807	7.63178	-0.43689	7.82683	-0.241839	7.83657
ANLN	7.34116	1.20281	6.14805	0.00968939	5.99187	-0.146491	5.93977	-0.198587	6.23015	0.0917897	6.04897	-0.0893853	6.39141	0.253053	6.02877	-0.10959	5.95667	-0.18169	6.38556	0.247198	6.02223	-0.116128	5.81776	-0.320595	6.01342	-0.124939	5.91363	-0.224726	6.14908	0.0107247	6.52614	0.387787	5.9391	-0.199255	6.22269	0.0843353	5.96577	-0.172588	6.10779	-0.0305714	5.96464	-0.173721	6.16282	0.0244602	5.87079	-0.267569	5.93601	-0.202352	6.12989
ANP32A	6.74158	-0.230287	7.29991	0.32805	7.14175	0.169885	6.96554	-0.00632142	7.73178	0.759916	7.41126	0.439395	7.34116	0.3693	6.78885	-0.183009	6.90759	-0.0642707	6.65838	-0.31348	6.43326	-0.5386	6.66525	-0.306617	6.68151	-0.290357	6.84012	-0.131739	7.05272	0.0808611	7.07275	0.100887	7.01227	0.0404069	6.72745	-0.244414	7.04755	0.0756847	6.95492	-0.0169412	6.65282	-0.319045	7.23013	0.258268	6.88422	-0.0876428	7.02889	0.0570235	7.40779
ANP32B	12.4035	0.210555	11.6607	-0.53224	12.7537	0.560753	12.4914	0.298491	11.8003	-0.392562	12.3289	0.135966	12.3732	0.180251	12.0462	-0.146722	12.3986	0.205653	12.1449	-0.0479785	12.2162	0.0232566	12.7591	0.566223	12.1131	-0.0798243	12.6698	0.476891	12.5794	0.386523	12.7221	0.529225	12.1206	-0.0722722	12.3289	0.135966	12.4914	0.298491	12.6321	0.439148	12.9965	0.803562	12.3732	0.180251	11.6727	-0.520222	13.2761	1.08319	11.8649
ANP32C	6.03953	0.0274046	6.12303	0.110905	6.2551	0.242973	6.1547	0.142579	6.28426	0.272133	6.37226	0.36014	6.99192	0.979797	6.15659	0.144469	5.99008	-0.0220383	5.89653	-0.115589	6.00507	-0.00705661	5.98709	-0.0250363	5.97048	-0.0416386	6.06656	0.0544391	6.01821	0.00608788	6.00921	-0.00290759	6.05747	0.0453515	6.0074	-0.00472646	6.02979	0.0176666	5.85838	-0.153742	6.16798	0.155855	6.05018	0.0380608	5.9332	-0.078921	5.90766	-0.10446	6.27125
ANP32D	5.59602	-0.119579	5.7183	0.00270921	5.70996	-0.00563099	5.79778	0.0821843	5.67287	-0.0427233	5.7264	0.0108023	5.62336	-0.0922337	5.73121	0.0156141	5.92376	0.208165	5.58601	-0.129583	5.7386	0.023003	5.56918	-0.146416	5.67868	-0.0369104	5.58078	-0.134816	5.71602	0.000428879	5.88467	0.169081	5.65453	-0.0610663	5.70175	-0.0138456	5.64043	-0.0751689	5.72864	0.01305	5.92098	0.205382	5.79314	0.077541	5.82731	0.111716	5.75483	0.0392358	5.68514
ANP32E	5.8535	-0.0246563	5.75582	-0.122329	5.93238	0.0542295	5.7174	-0.160755	5.9212	0.0430456	5.87871	0.000556652	5.82328	-0.0548716	6.06782	0.189666	5.95397	0.075822	5.95699	0.0788418	5.98145	0.103297	5.77258	-0.105569	5.97164	0.0934928	6.05247	0.174321	5.95205	0.0738964	5.98276	0.10461	5.87623	-0.00191803	5.92459	0.0464378	5.91408	0.0359232	5.85095	-0.0272016	5.76141	-0.116743	5.90701	0.0288549	5.88723	0.00907593	6.05334	0.175185	5.81988
ANPEP	8.95706	-0.729911	10.4981	0.811097	10.3162	0.629213	10.0862	0.399183	10.5175	0.830488	10.335	0.648014	9.40488	-0.282092	9.94321	0.256233	10.2945	0.607518	10.7209	1.03389	9.74787	0.060897	9.49529	-0.191689	9.97482	0.287841	9.56955	-0.117429	9.39491	-0.292069	9.56337	-0.1236	9.47998	-0.206993	9.44109	-0.245888	9.24355	-0.443425	9.28449	-0.402487	8.89628	-0.7907	9.24202	-0.44495	8.64333	-1.04364	9.42007	-0.266901	9.5178
ANTXR1	5.91954	-0.00941156	5.95137	0.0224107	5.86882	-0.0601349	5.93627	0.00731599	5.91732	-0.0116316	5.89477	-0.0341854	5.82094	-0.108018	5.85525	-0.0737077	5.85885	-0.0701069	5.94794	0.0189823	5.88492	-0.0440399	5.92104	-0.00791165	5.79449	-0.134462	5.7876	-0.141354	5.91322	-0.0157392	5.94922	0.0202623	5.9877	0.0587416	5.9124	-0.016552	5.94751	0.0185543	5.85786	-0.071094	5.87787	-0.0510891	5.85034	-0.0786194	5.816	-0.112954	5.78914	-0.139812	5.96464
ANTXR2	10.0822	0.373037	10.0091	0.299942	9.79952	0.0903534	10.0116	0.302443	10.702	0.992825	9.92754	0.218371	9.85042	0.141252	9.65207	-0.0570974	10.0246	0.315475	10.008	0.298848	9.6785	-0.0306643	9.70829	-0.000878434	9.42337	-0.285795	9.50749	-0.201675	10.8351	1.12592	10.1797	0.47058	10.1699	0.460725	9.39648	-0.312686	9.89364	0.184473	9.73987	0.0307004	9.5427	-0.166466	9.37457	-0.334596	10.0698	0.360603	9.32945	-0.379712	9.54601
ANXA1	12.6024	0.807154	11.8423	0.0471066	11.4517	-0.343533	12.2162	0.420935	12.4532	0.657961	11.9764	0.181188	12.4373	0.642057	12.1131	0.317854	11.5631	-0.232163	12.0062	0.210948	12.2249	0.429648	11.7885	-0.00672912	12.1165	0.321224	11.7121	-0.0831128	12.6452	0.849932	12.1693	0.374098	11.7093	-0.0859394	11.7325	-0.0626979	12.2249	0.429648	11.5918	-0.20341	12.4133	0.61803	11.3048	-0.490412	11.8141	0.0188538	11.3326	-0.46266	11.776
ANXA10	5.739	0.0840886	5.73462	0.0797054	5.74033	0.0854206	5.56939	-0.0855193	5.78427	0.12936	5.61976	-0.0351483	5.59931	-0.0555958	5.74287	0.0879583	5.54561	-0.109304	5.83558	0.180671	5.71481	0.0598947	5.62674	-0.028167	5.66508	0.0101701	5.77083	0.115916	5.64419	-0.0107243	5.77113	0.116222	5.68038	0.0254651	5.57458	-0.0803339	5.6569	0.00198749	5.60443	-0.0504848	5.53556	-0.119346	5.50424	-0.150674	5.61782	-0.0370922	5.6079	-0.047006	5.6693
ANXA11	9.0696	-0.259644	9.37299	0.043745	9.15284	-0.176408	8.36786	-0.961382	8.79677	-0.53248	8.49378	-0.835471	8.21435	-1.1149	9.05334	-0.275911	10.1354	0.806132	8.70983	-0.619414	9.90548	0.57623	9.5481	0.218856	9.80373	0.47448	9.51865	0.189404	9.28527	-0.0439747	9.18945	-0.139796	9.32239	-0.00686087	9.20169	-0.127555	9.07458	-0.254668	8.91081	-0.418439	9.21396	-0.115291	9.30579	-0.0234534	9.00431	-0.324934	8.75685	-0.572394	9.19464
ANXA13	5.95563	0.0946075	5.96307	0.102044	5.95334	0.0923183	5.91522	0.0541933	5.82576	-0.0352689	5.92933	0.0683015	5.91292	0.0518977	5.9254	0.0643724	5.9017	0.0406802	5.96589	0.104862	5.9039	0.042877	5.99498	0.133955	5.85475	-0.00627429	5.78752	-0.0735075	5.89976	0.0387343	5.86724	0.00621855	5.82797	-0.0330551	5.77101	-0.0900142	6.01911	0.158084	5.78062	-0.0804004	5.83008	-0.0309405	5.82356	-0.0374679	5.8409	-0.0201233	5.90708	0.0460572	5.90419
ANXA2	7.36812	-0.499301	8.25051	0.38309	8.12183	0.254406	7.45176	-0.415656	7.20335	-0.664066	6.93396	-0.933461	8.36138	0.493959	7.95749	0.0900709	7.23368	-0.633738	7.41495	-0.452474	7.6589	-0.208523	7.46412	-0.403298	7.53768	-0.329738	7.38287	-0.484553	7.91887	0.0514492	7.86659	-0.000831603	7.47025	-0.397172	7.83879	-0.0286304	8.28618	0.418758	7.75693	-0.110488	8.00894	0.141522	7.36885	-0.498568	8.66441	0.796988	7.72376	-0.143656	7.59386
ANXA2P1	6.78085	0.444228	7.4728	1.13619	7.03657	0.699953	7.28417	0.947554	6.84984	0.513225	6.75071	0.414096	7.04172	0.705104	6.92388	0.58726	5.99975	-0.336872	6.37579	0.0391684	6.41301	0.0763932	6.4102	0.0735815	6.40606	0.069441	6.37934	0.0427252	6.59685	0.260228	6.52911	0.192493	6.02125	-0.315363	6.11255	-0.224065	6.34176	0.00514466	6.02558	-0.311035	6.09245	-0.244166	6.19355	-0.143071	6.21445	-0.122167	5.92585	-0.41077	6.07184
ANXA2P3	6.03829	-0.0465544	6.33275	0.247902	6.32307	0.23822	6.35766	0.272813	6.32817	0.243327	6.24578	0.160927	6.25368	0.168832	6.33439	0.249545	5.9713	-0.11355	5.72594	-0.358909	6.11568	0.0308316	5.95012	-0.134729	6.08629	0.00143835	6.1244	0.0395473	5.99685	-0.0879958	5.98217	-0.102678	5.83545	-0.249395	5.98684	-0.0980031	5.93284	-0.152009	6.02808	-0.0567688	6.00782	-0.0770315	6.1244	0.0395473	5.8942	-0.190648	5.92743	-0.15742	5.92924
ANXA3	10.961	2.28623	9.11783	0.443017	9.49529	0.820471	9.0877	0.412886	9.58152	0.90671	8.39987	-0.274942	8.27818	-0.396637	8.69547	0.0206513	8.44903	-0.225786	8.90367	0.228855	7.54605	-1.12877	8.15326	-0.52155	7.4661	-1.20872	8.11661	-0.558201	9.85588	1.18106	9.26067	0.58585	8.57088	-0.103934	8.85578	0.180969	8.91145	0.236637	8.50757	-0.167247	8.54987	-0.124947	8.2337	-0.441112	9.9486	1.27379	7.26103	-1.41378	9.31997
ANXA4	6.9893	0.93303	6.63525	0.578978	6.57075	0.514476	6.62347	0.567192	6.26066	0.204383	6.54587	0.489599	6.72951	0.67324	6.57683	0.520554	6.19975	0.143473	6.20323	0.14696	6.06697	0.0106959	6.01342	-0.0428561	5.93485	-0.121422	6.02365	-0.0326222	6.074	0.0177213	6.31767	0.261391	6.01185	-0.0444242	5.93821	-0.118064	5.85233	-0.203948	5.83311	-0.223164	5.93144	-0.124829	6.04197	-0.0143007	5.85433	-0.201949	5.78828	-0.267995	5.96484
ANXA5	10.593	-0.146764	10.999	0.259245	10.9629	0.223186	9.89593	-0.843818	9.91392	-0.825826	10.3294	-0.410381	10.4966	-0.24319	10.9713	0.231596	10.2479	-0.491893	10.5507	-0.189075	11.131	0.391271	10.6623	-0.0774621	11.2164	0.476669	10.541	-0.198758	10.1531	-0.586677	10.812	0.0722068	10.3582	-0.381557	10.4662	-0.273571	10.7301	-0.00960122	10.3294	-0.410381	10.5196	-0.220188	10.3656	-0.374103	11.2647	0.525002	10.5848	-0.154988	10.8401
ANXA6	5.85301	-0.00386956	5.86438	0.00749924	5.6297	-0.227181	5.78691	-0.0699732	5.80657	-0.0503128	5.85566	-0.001224	5.8251	-0.0317817	5.78545	-0.0714351	5.7833	-0.0735768	5.75308	-0.103798	5.7468	-0.110079	5.75273	-0.104147	5.70076	-0.156123	5.81287	-0.0440128	5.92904	0.0721643	5.8351	-0.0217775	5.80113	-0.0557478	5.98361	0.126725	5.78477	-0.0721056	5.91629	0.0594107	5.73609	-0.120791	5.69703	-0.159845	5.9088	0.0519244	6.0016	0.144721	5.71073
ANXA7	9.16414	0.0438116	9.04193	-0.0783986	9.16269	0.042369	9.13137	0.0110471	9.05267	-0.0676506	9.15284	0.0325143	9.16478	0.0444551	9.12263	0.00230764	9.03268	-0.0876417	9.31752	0.197194	9.55599	0.435664	9.23873	0.118404	9.41841	0.298088	9.42271	0.302383	9.29296	0.172635	9.43489	0.314568	9.32397	0.203647	9.2635	0.143175	9.2635	0.143175	9.28527	0.164947	9.50306	0.382737	9.38395	0.263623	8.94873	-0.171594	9.3797	0.259378	9.31824
AOAH	9.4843	0.0708495	9.6673	0.253852	9.65207	0.238622	8.90946	-0.50399	9.65754	0.244095	9.17127	-0.242181	8.22852	-1.18492	9.43178	0.0183318	9.20169	-0.211755	9.13272	-0.280728	9.30348	-0.109966	9.15078	-0.262669	9.46363	0.0501856	9.12263	-0.290814	9.2566	-0.156843	8.90424	-0.509206	9.60893	0.195488	9.19079	-0.222652	9.39725	-0.0161935	9.2981	-0.11535	9.01088	-0.402562	9.37687	-0.0365724	9.49788	0.084434	8.97864	-0.434803	9.35991
AOC2	5.94527	-0.0882289	6.45715	0.423646	6.09619	0.062693	6.16081	0.127315	6.31397	0.280475	6.09782	0.064325	6.04804	0.0145363	5.98574	-0.0477584	6.16979	0.136292	6.07676	0.0432625	6.01351	-0.0199853	6.05824	0.0247388	6.00396	-0.0295347	5.93329	-0.100214	5.8595	-0.174004	5.83163	-0.201874	6.03774	0.00424337	6.0002	-0.0333008	6.05179	0.0182865	6.01037	-0.0231264	5.99994	-0.0335559	6.0763	0.0427978	5.91507	-0.118433	5.90865	-0.124847	6.03278
AOC3	6.32918	-0.117884	6.93144	0.484375	6.59792	0.150861	6.42457	-0.0224986	6.53493	0.0878668	6.42555	-0.0215109	6.18634	-0.260727	6.2459	-0.201162	6.06656	-0.380502	6.28731	-0.159758	6.18196	-0.265109	6.1431	-0.303963	6.32406	-0.123003	6.09548	-0.351583	6.49894	0.0518772	6.49137	0.0443084	6.48963	0.0425621	6.4038	-0.0432681	6.54703	0.0999691	6.3928	-0.0542623	6.42817	-0.0188971	6.58745	0.14039	6.2114	-0.235663	6.72003	0.272969	6.47478
AOX1	5.9307	0.131713	5.89845	0.0994582	5.76727	-0.0317229	5.88273	0.0837421	5.816	0.0170113	5.80841	0.00941943	5.79049	-0.00849954	5.91466	0.11567	5.84388	0.0448868	6.09677	0.297774	5.80533	0.0063376	5.78551	-0.0134822	5.91796	0.11897	5.95624	0.157247	5.97692	0.177932	5.89683	0.0978351	5.74071	-0.0582773	5.73483	-0.0641588	5.91193	0.112939	5.89011	0.0911168	5.61995	-0.179044	5.72473	-0.0742576	5.90552	0.106531	5.75573	-0.0432657	5.84725
AP1B1	8.32804	-0.011166	8.57088	0.231679	8.39831	0.0591088	8.08737	-0.251832	7.98224	-0.356958	8.0413	-0.297898	7.89261	-0.446589	8.25187	-0.0873295	8.37208	0.0328798	8.44263	0.103424	8.49152	0.152322	8.3571	0.0178934	8.35386	0.0146571	8.23269	-0.106507	8.09646	-0.24274	8.15184	-0.187358	8.39987	0.0606703	8.67518	0.335977	8.38471	0.0455119	8.44686	0.107656	8.57197	0.232767	8.83706	0.497854	8.78004	0.440842	8.09885	-0.240353	8.30393
AP1G1	8.59808	-0.172019	8.94873	0.178636	8.85937	0.0892758	8.11063	-0.659462	8.77565	0.00555405	8.39621	-0.373889	8.40397	-0.36613	8.98732	0.217221	9.14629	0.376199	8.69845	-0.0716493	9.11095	0.340853	9.16634	0.396242	8.7823	0.0122074	8.92595	0.155856	9.42104	0.650944	9.29129	0.521191	9.10375	0.333659	8.86919	0.099092	8.74992	-0.0201763	9.0103	0.240208	8.86989	0.0997909	8.76591	-0.00418794	8.94735	0.17725	8.45801	-0.312084	8.22954
AP1G2	8.22154	0.343456	8.05776	0.179676	8.07134	0.193254	8.32444	0.446359	8.07188	0.193794	8.4441	0.566014	7.87904	0.000951408	8.00709	0.129006	7.82803	-0.0500537	7.76196	-0.116126	7.77853	-0.0995577	7.83118	-0.0469041	7.86891	-0.00917701	7.82899	-0.0490986	7.07106	-0.807025	7.04982	-0.828261	7.66208	-0.216007	7.64851	-0.229571	7.69172	-0.186364	7.78417	-0.0939181	7.83476	-0.0433289	7.47929	-0.398799	7.80516	-0.0729228	7.70988	-0.168208	7.53506
AP1M1	10.1531	-0.00222016	10.3365	0.181208	10.2758	0.120558	9.83569	-0.3196	9.90443	-0.250857	9.86274	-0.292546	9.66168	-0.49361	10.447	0.291731	10.1558	0.000549174	9.95315	-0.202137	9.83569	-0.3196	9.87705	-0.278237	9.91504	-0.240251	9.89593	-0.259362	9.9033	-0.251988	9.67474	-0.480543	10.2804	0.125077	10.2064	0.0510676	10.2221	0.0668077	10.1179	-0.037383	10.3568	0.201548	10.4197	0.264455	9.9333	-0.221988	9.77792	-0.377368	10.0235
AP1M2	5.9113	-0.0830226	5.96277	-0.0315579	6.0639	0.0695765	6.00592	0.0115993	5.93114	-0.0631893	6.06899	0.0746613	6.09976	0.105435	5.86793	-0.126392	6.06377	0.0694414	5.98649	-0.00783219	5.77865	-0.215675	5.84954	-0.14479	5.95762	-0.0367101	5.87951	-0.114817	5.91544	-0.0788817	5.98347	-0.0108592	6.00587	0.0115454	5.94684	-0.0474884	5.87985	-0.114472	6.01805	0.0237228	6.05012	0.0557911	6.07023	0.0759021	6.05486	0.060533	5.99566	0.00133321	5.92709
AP1S1	6.22918	-0.143529	6.44843	0.0757211	6.28819	-0.084526	6.16235	-0.210364	6.31063	-0.0620788	6.38883	0.016114	6.55786	0.185144	6.36506	-0.00765435	6.30775	-0.0649637	6.41573	0.0430158	6.31253	-0.0601846	6.22686	-0.145852	6.3058	-0.0669142	6.24909	-0.123625	6.19388	-0.178832	5.9994	-0.373317	6.2993	-0.0734151	6.46371	0.0910029	6.43861	0.0658997	6.49493	0.122215	6.44723	0.0745193	6.35041	-0.0223042	6.77394	0.40123	6.39444	0.0217286	6.44861
AP1S2	11.4712	-0.0126454	12.3525	0.868683	11.4465	-0.0372826	11.6257	0.141879	11.3682	-0.115641	11.2863	-0.197565	11.6286	0.144759	11.7264	0.242627	11.4635	-0.0202826	11.1509	-0.332924	11.9154	0.431541	11.9079	0.424083	11.8519	0.368036	11.9113	0.427526	11.1587	-0.325078	11.919	0.43518	11.6257	0.141879	11.8389	0.35505	11.8458	0.361964	11.8003	0.316526	12.1489	0.665129	11.4827	-0.00109994	11.8458	0.361964	11.1439	-0.339965	11.6427
AP1S3	6.00521	0.181511	5.89335	0.0696496	5.80094	-0.0227584	5.9249	0.101199	5.69221	-0.131496	5.79861	-0.0250942	6.08074	0.257039	5.9971	0.173394	5.96166	0.137956	5.87101	0.0473062	5.75952	-0.0641802	5.77691	-0.0467952	5.9728	0.149098	5.78421	-0.039498	5.93608	0.112379	5.92419	0.10049	5.74768	-0.0760218	5.85313	0.02943	5.89777	0.0740719	5.82923	0.00552345	5.89134	0.0676398	5.90666	0.0829523	5.64722	-0.176481	5.68651	-0.137195	5.70897
AP2A1	7.3397	-0.113538	7.24964	-0.203605	7.36987	-0.0833673	7.70904	0.255798	7.74471	0.29147	8.02691	0.573674	7.19201	-0.26123	7.25895	-0.19429	8.23472	0.781483	8.47149	1.01825	7.64773	0.194488	7.56344	0.110198	7.76564	0.312401	7.50458	0.0513345	7.12656	-0.326677	6.68105	-0.77219	7.24282	-0.210425	7.0806	-0.372642	7.3323	-0.120945	7.67393	0.220688	7.26173	-0.191513	7.56271	0.109469	7.18981	-0.263436	9.09904	1.6458	7.77587
AP2A2	6.72088	-0.0287958	6.67761	-0.0720595	6.59107	-0.158604	6.83532	0.0856466	6.76914	0.019465	6.75237	0.00270164	6.62504	-0.124638	6.79028	0.040608	6.7327	-0.0169767	6.70135	-0.0483254	6.74407	-0.00560534	6.76104	0.0113676	6.75453	0.00485656	6.55737	-0.192302	6.17351	-0.576159	6.4104	-0.339269	6.68081	-0.068866	6.50568	-0.243994	6.4102	-0.339474	6.60488	-0.144795	6.6261	-0.123574	6.52261	-0.227066	6.38181	-0.367866	6.50568	-0.243994	6.5421
AP2B1	6.31001	-0.174295	6.33814	-0.146166	6.45366	-0.0306401	5.95141	-0.532895	7.0259	0.5416	7.09566	0.611356	6.44152	-0.0427818	6.42397	-0.060337	6.45549	-0.0288168	6.07431	-0.40999	6.10077	-0.383534	5.91973	-0.564573	6.1761	-0.308207	6.14756	-0.336741	6.0714	-0.412899	6.10441	-0.379892	6.47276	-0.0115392	6.5762	0.0919025	6.43638	-0.0479194	6.48435	5.03217e-05	6.55737	0.0730697	6.8078	0.3235	6.59707	0.112766	6.7075	0.223196	6.83622
AP2M1	9.3121	-0.155371	9.01088	-0.456589	9.53476	0.0672847	9.81907	0.351593	9.39228	-0.0751906	9.80453	0.337062	9.22557	-0.241904	9.09068	-0.376791	10.123	0.655543	10.2665	0.798981	9.26722	-0.200249	9.60814	0.140672	9.59524	0.127763	9.77352	0.306049	9.23341	-0.234062	8.98942	-0.478052	9.05267	-0.414798	9.0547	-0.412768	9.15732	-0.310155	9.63745	0.169982	9.82875	0.361275	9.74695	0.279473	8.91891	-0.548561	10.9379	1.4704	9.73386
AP2S1	11.8852	-0.169877	11.8712	-0.183941	11.8423	-0.212756	12.0099	-0.0451752	11.4684	-0.586666	11.7549	-0.300212	11.8316	-0.223482	11.8783	-0.17675	11.9797	-0.0753825	12.3839	0.328777	11.9874	-0.0677004	12.2162	0.161072	12.0266	-0.0284716	12.0616	0.00646758	11.9472	-0.107849	12.0421	-0.0130132	11.8103	-0.244783	11.9008	-0.154264	12.0062	-0.0489148	12.1903	0.135231	12.002	-0.0530941	12.2757	0.220569	11.776	-0.279067	13.0096	0.954493	12.0855
AP3B1	10.1836	0.144342	10.1029	0.063588	10.1943	0.154976	9.83069	-0.208593	9.95876	-0.0805201	9.94559	-0.0936923	10.3175	0.278255	10.0686	0.0293236	10.0491	0.00979174	10.065	0.0257404	10.2545	0.215239	10.1785	0.139232	10.0913	0.0519756	10.1115	0.07218	10.1672	0.127873	10.0551	0.0157693	10.0587	0.0194034	10.2195	0.180219	10.0069	-0.0324335	9.86717	-0.172117	10.4107	0.371416	10.1313	0.0919858	9.98903	-0.0502503	9.88357	-0.155717	9.9902
AP3B2	5.77152	-0.0141956	5.91787	0.132157	5.86652	0.0808038	5.79555	0.00983648	5.75554	-0.0301771	5.92376	0.138044	5.63646	-0.149257	5.63291	-0.152808	5.83601	0.0502934	5.89134	0.105628	5.77135	-0.0143624	5.92262	0.136904	5.87385	0.0881311	5.8161	0.0303864	5.73094	-0.0547733	5.77634	-0.00937117	5.72651	-0.0592044	5.70848	-0.0772315	5.81287	0.0271523	5.73306	-0.0526576	5.77882	-0.00689724	5.70781	-0.0779006	5.90291	0.117197	5.70774	-0.0779779	5.87082
AP3D1	8.1627	-0.156762	8.28777	-0.0316987	8.30905	-0.0104215	8.50206	0.182598	8.44957	0.130105	8.46317	0.143705	8.71113	0.391664	8.34498	0.0255096	8.31246	-0.00700771	8.62692	0.307457	8.36138	0.0419127	8.08306	-0.236407	8.55481	0.235344	8.14595	-0.173519	7.69546	-0.624007	7.68338	-0.636085	8.18056	-0.138904	8.26261	-0.0568568	8.17334	-0.146126	8.18301	-0.136456	7.98328	-0.336191	8.48122	0.161751	8.15003	-0.169435	8.36089	0.0414216	8.21482
AP3M1	7.79739	-0.168609	7.9274	-0.0385974	7.68081	-0.285184	7.95698	-0.00902338	8.00757	0.041571	8.10244	0.136446	7.94007	-0.0259271	7.89986	-0.066139	7.74256	-0.223439	8.03924	0.0732385	7.96572	-0.000282861	7.73352	-0.232482	7.95381	-0.0121889	7.85681	-0.109184	8.00233	0.0363288	7.86396	-0.102036	7.86522	-0.100776	7.97077	0.00477525	7.87942	-0.0865768	7.97077	0.00477525	8.10533	0.139328	7.97888	0.0128842	7.95381	-0.0121889	7.91979	-0.0462116	7.92396
AP3M2	7.86891	-0.00127304	7.00079	-0.869392	7.981	0.110823	7.97161	0.101429	7.75358	-0.1166	7.60716	-0.263017	7.6095	-0.26068	7.91814	0.0479622	7.62565	-0.244535	7.98836	0.118184	7.90028	0.0300974	7.96154	0.0913589	8.0954	0.22522	8.04541	0.175233	7.82454	-0.0456372	7.9256	0.0554234	8.21435	0.344167	7.94552	0.0753383	8.05917	0.188986	8.48718	0.617004	7.98738	0.117198	7.60676	-0.263425	7.62847	-0.241711	7.54105	-0.329135	7.74905
AP3S1	9.28037	0.00490159	9.27021	-0.0052631	9.24043	-0.0350406	8.605	-0.670476	8.47966	-0.795814	8.49549	-0.779978	9.33257	0.0571007	9.17292	-0.102548	8.96627	-0.309198	9.46277	0.187301	9.26874	-0.00672731	9.31824	0.0427641	9.38717	0.111702	9.26067	-0.0148068	9.90443	0.628959	9.54601	0.270541	9.35066	0.0751896	9.50992	0.234452	9.85707	0.581599	9.14055	-0.134925	9.67939	0.403923	9.2187	-0.0567745	9.53476	0.259286	8.84304	-0.432432	9.50136
AP4B1	8.94666	0.0465255	8.43398	-0.466152	8.80248	-0.0976604	8.41585	-0.484285	8.55659	-0.343544	8.72374	-0.176401	8.94873	0.0485943	9.01714	0.117007	8.88772	-0.0124142	8.37208	-0.528055	8.92011	0.0199755	8.79802	-0.102117	8.94931	0.0491716	8.4485	-0.451641	9.21954	0.319402	9.20494	0.304801	9.07525	0.175116	8.92208	0.0219462	8.86124	-0.038897	8.78181	-0.118323	9.29746	0.397321	8.56187	-0.33827	8.69198	-0.208155	8.84047	-0.0596662	8.47199
AP4E1	7.54644	0.132787	7.51081	0.097152	7.5535	0.139846	7.48489	0.0712341	7.54529	0.131634	7.5125	0.0988449	7.51369	0.100034	7.39585	-0.017805	7.39947	-0.0141847	7.30522	-0.108438	7.48157	0.0679151	7.41126	-0.00239799	7.35515	-0.0585104	7.32002	-0.093641	7.34006	-0.0735959	7.52102	0.107366	7.28211	-0.131547	7.42754	0.0138816	7.13852	-0.275134	7.33796	-0.0756925	7.17923	-0.234423	7.43668	0.023028	7.49638	0.0827203	7.37211	-0.0415422	7.42754
AP4M1	6.07147	0.0715177	5.96763	-0.0323237	5.8345	-0.165448	6.03779	0.0378395	5.84391	-0.156042	5.99301	-0.00694338	5.99726	-0.00268783	5.95448	-0.0454738	5.97512	-0.0248289	6.00025	0.000301341	5.94471	-0.0552404	6.05906	0.0591068	5.94772	-0.0522275	5.99145	-0.00850026	5.79638	-0.203574	5.82117	-0.178785	5.8202	-0.179747	5.92768	-0.0722754	5.87364	-0.126311	6.02331	0.0233574	6.0665	0.0665503	5.98934	-0.0106154	5.80963	-0.190316	5.87535	-0.1246	5.93292
AP4S1	5.95921	-0.0477015	5.98958	-0.017324	6.00482	-0.00209004	5.9261	-0.0808109	5.84514	-0.161766	5.9069	-0.100011	6.04137	0.0344646	6.01375	0.00684471	6.09445	0.0875477	5.75759	-0.249315	5.842	-0.164911	6.02206	0.015151	6.07211	0.0652026	6.04471	0.0378046	5.94768	-0.0592282	5.93874	-0.0681661	6.04211	0.0351993	5.94192	-0.0649876	5.81307	-0.193834	5.89492	-0.11199	6.11249	0.105579	6.09843	0.0915252	5.91741	-0.0894955	5.8618	-0.145107	5.87958
APAF1	11.2005	0.686742	11.5006	0.986834	10.9312	0.417495	10.8647	0.350917	11.1867	0.672937	10.7465	0.232766	10.3005	-0.213251	10.5834	0.0696851	11.0244	0.510654	10.5259	0.0122096	10.4567	-0.0570546	10.3205	-0.193245	10.2316	-0.282184	10.1644	-0.349293	11.1123	0.598591	10.8684	0.354696	10.9279	0.414118	10.5036	-0.0101101	10.6427	0.128935	10.3474	-0.166319	9.99229	-0.521453	10.6549	0.141145	10.4053	-0.108445	10.1179	-0.395833	10.6691
APBA1	5.91776	0.071456	5.84509	-0.00120746	5.98742	0.141118	6.14984	0.303542	5.9287	0.0823956	5.97221	0.125909	5.93906	0.0927601	5.95038	0.104075	6.01604	0.169741	6.30984	0.463537	5.78262	-0.0636826	5.92295	0.0766515	5.93034	0.0840434	5.85369	0.00738948	5.86969	0.0233907	5.73214	-0.114166	5.8306	-0.0157023	5.79459	-0.0517137	5.73564	-0.110666	5.83142	-0.0148786	5.62297	-0.223328	5.71454	-0.131766	5.886	0.0397003	5.77425	-0.0720522	5.96204
APBA2	6.22431	0.00540334	6.12686	-0.0920522	6.26265	0.0437371	6.28661	0.0676989	6.15284	-0.0660712	6.33013	0.111219	6.14107	-0.0778361	6.2558	0.0368926	6.26011	0.0412042	6.28853	0.0696211	6.19097	-0.0279401	6.18087	-0.0380408	6.27632	0.0574154	6.14256	-0.0763456	6.08602	-0.132891	6.24016	0.0212529	6.21068	-0.00822462	6.29205	0.0731454	6.14579	-0.0731206	6.29297	0.074065	6.35484	0.135933	6.2271	0.00819604	6.17235	-0.0465623	6.32729	0.108382	6.15754
APBA3	8.4983	-0.425046	8.91425	-0.00910392	8.71908	-0.204269	9.13846	0.215112	9.17127	0.247917	8.79025	-0.133097	8.73811	-0.18524	8.84839	-0.0749558	8.66497	-0.258384	9.27648	0.353128	8.8638	-0.0595509	9.03094	0.107594	8.86515	-0.0581976	8.95326	0.0299073	7.48795	-1.4354	7.54605	-1.3773	8.93605	0.0126979	9.05686	0.133516	9.06363	0.140284	8.98122	0.057866	8.92268	-0.000671689	8.89506	-0.0282875	8.96424	0.0408898	9.0129	0.089552	9.10503
APBB1	5.71643	-0.000677783	5.70039	-0.0167166	5.74091	0.0238085	5.69146	-0.0256455	5.69022	-0.0268888	5.71334	-0.0037629	5.80051	0.0833997	5.70474	-0.0123669	5.74513	0.028024	5.81622	0.0991184	5.62463	-0.0924774	5.74226	0.025157	5.73744	0.0203331	5.74045	0.0233495	5.69025	-0.0268522	5.72473	0.00762782	5.72256	0.00544993	5.75831	0.0412091	5.72728	0.0101728	5.66636	-0.0507453	5.65909	-0.058016	5.73773	0.0206197	5.76137	0.0442679	5.7754	0.0582908	5.66349
APBB1IP	10.9546	0.0585608	11.5975	0.70142	11.0027	0.106647	11.3285	0.432395	11.5605	0.664419	11.2914	0.395389	10.6149	-0.281119	10.8833	-0.0127725	11.4222	0.526132	11.4635	0.567483	10.9757	0.0796693	11.0603	0.164249	10.9433	0.0472325	11.1046	0.208556	11.1772	0.281103	10.4453	-0.450778	11.0069	0.110888	10.567	-0.329075	10.6149	-0.281119	10.9025	0.00640252	10.328	-0.568007	10.5521	-0.343925	10.7659	-0.130161	10.1194	-0.776639	10.926
APBB2	5.66299	-0.0557726	5.72542	0.00664918	5.75829	0.0395213	5.81158	0.0928126	5.74781	0.029048	5.66449	-0.0542765	5.98411	0.265345	5.75508	0.0363166	5.78056	0.0617952	5.9972	0.278435	5.69247	-0.0262957	5.75566	0.0368935	5.80948	0.0907143	5.85984	0.141072	5.65047	-0.0683004	5.57147	-0.147295	5.58571	-0.133058	5.69988	-0.0188893	5.80729	0.0885228	5.72379	0.00502441	5.66134	-0.0574273	5.69196	-0.0268053	5.78732	0.0685547	5.58184	-0.136923	5.71401
APC	5.93085	-0.0530284	6.09277	0.108885	5.99665	0.0127686	5.86422	-0.119661	5.88368	-0.100204	5.95916	-0.0247252	5.80653	-0.177352	5.88192	-0.101963	6.06606	0.0821782	5.81619	-0.167693	5.91488	-0.0690038	5.94834	-0.0355386	6.10856	0.124678	6.09439	0.110505	6.02125	0.0373716	5.97746	-0.00642376	5.9412	-0.0426789	5.96726	-0.0166259	5.88252	-0.10136	5.92537	-0.0585176	5.81092	-0.172961	5.89816	-0.0857188	5.82936	-0.154522	5.97976	-0.00412351	6.01272
APC2	5.81234	-0.298759	5.85865	-0.252445	5.92372	-0.187379	5.88849	-0.222607	5.89557	-0.215527	5.89876	-0.212335	5.80545	-0.305649	5.77723	-0.333864	5.72739	-0.383707	5.75397	-0.357125	5.78767	-0.323426	5.72817	-0.382922	5.86555	-0.245545	5.86283	-0.248268	5.77022	-0.340874	5.96236	-0.14874	6.1549	0.0438053	6.14391	0.0328128	6.47276	0.361666	6.19443	0.0833334	6.2386	0.127499	6.43185	0.320756	6.08187	-0.0292275	6.06054	-0.0505541	6.22697
APCDD1	5.87142	-0.0487443	5.81223	-0.107929	5.96858	0.0484114	6.08102	0.160857	5.90549	-0.0146736	6.1519	0.231731	6.0569	0.136734	5.85	-0.0701593	5.96479	0.0446273	6.11852	0.198353	5.89921	-0.0209591	5.8086	-0.11156	5.78738	-0.132781	5.92372	0.00355401	5.89835	-0.0218187	5.89302	-0.0271488	5.83614	-0.0840215	5.90633	-0.0138387	6.36612	0.44596	5.88909	-0.0310774	5.92356	0.00339243	5.70488	-0.215281	5.7063	-0.213866	5.67769	-0.242472	5.98102
APCS	5.71753	-0.0700458	5.71922	-0.0683545	5.76193	-0.0256432	5.80479	0.0172175	5.85417	0.0665942	5.82177	0.0341912	5.82482	0.0372423	5.74944	-0.0381303	5.76734	-0.020239	5.80768	0.0201057	5.77041	-0.0171633	5.75404	-0.0335358	5.64231	-0.145265	5.74655	-0.0410263	5.75267	-0.0349033	5.78977	0.002199	5.87996	0.0923867	5.87225	0.0846729	5.73385	-0.0537243	5.82023	0.0326589	5.71778	-0.0697935	5.78076	-0.00681613	5.74852	-0.0390589	5.71063	-0.0769446	5.8297
APEH	9.29218	0.0629176	9.0837	-0.145561	9.05	-0.179259	9.4368	0.20754	9.18105	-0.0482065	9.46277	0.233513	9.46277	0.233513	9.33586	0.106597	9.06739	-0.161873	9.51441	0.285146	9.1543	-0.0749598	9.23634	0.00707788	9.25204	0.0227765	9.11783	-0.111428	8.50695	-0.722309	8.63228	-0.59698	9.03684	-0.192421	9.09289	-0.136371	9.02732	-0.20194	9.17687	-0.0523942	9.30906	0.0798046	9.06291	-0.166345	9.08511	-0.144155	9.52668	0.297422	9.04773
APEX1	9.84095	0.105072	9.22251	-0.513366	9.35229	-0.383582	10.2873	0.55141	9.38571	-0.350166	10.2236	0.48776	10.2639	0.528002	9.87926	0.143382	9.51538	-0.220494	10.0598	0.323944	10.2384	0.502504	9.80555	0.0696718	10.1417	0.405834	9.74504	0.00916135	8.91558	-0.820296	9.27249	-0.463387	9.82028	0.0844096	10.134	0.398087	9.63461	-0.101266	9.86816	0.132287	10.085	0.349153	9.65557	-0.0802995	9.48926	-0.246611	9.50749	-0.228382	9.62045
APEX2	7.53224	-0.0586828	7.50674	-0.0841817	7.50897	-0.0819491	7.82554	0.234621	7.99547	0.40455	7.6712	0.0802822	8.05282	0.461902	7.48907	-0.101849	7.62811	0.0371901	8.12926	0.538341	7.80312	0.212196	7.63384	0.0429148	7.78539	0.194473	7.6095	0.0185801	6.72715	-0.863769	6.90487	-0.686051	7.28814	-0.302783	7.33339	-0.257529	7.41378	-0.177143	7.38325	-0.207674	7.53146	-0.0594654	7.57684	-0.0140844	7.72703	0.136111	8.07134	0.480417	7.35698
APH1A	8.82587	-0.301039	9.2981	0.17119	9.12839	0.00148553	8.69719	-0.429712	9.21954	0.092633	9.50577	0.378865	9.17945	0.052547	9.48148	0.354576	9.30205	0.175148	9.39648	0.269574	9.38644	0.25953	9.28527	0.158366	9.36891	0.242003	9.18862	0.0617173	8.42236	-0.704548	8.50513	-0.621781	9.0696	-0.0573034	8.86256	-0.264345	9.14477	0.0178597	8.97295	-0.15396	8.94931	-0.177598	9.02389	-0.103014	9.41158	0.284674	8.70869	-0.418218	9.53282
APH1B	7.6371	-0.427466	8.13872	0.0741614	7.78539	-0.279169	7.84492	-0.219641	8.52385	0.459285	7.99358	-0.0709808	7.42754	-0.637025	7.54644	-0.51812	8.15283	0.0882715	8.50459	0.440032	8.01986	-0.0446997	7.83513	-0.22943	8.16834	0.103776	7.69372	-0.370841	8.27999	0.21543	7.66879	-0.39577	7.98738	-0.0771839	7.6382	-0.426362	8.02602	-0.0385411	7.65053	-0.414028	7.64279	-0.421775	7.80428	-0.260279	8.45113	0.386566	7.94329	-0.121274	8.4044
API5	9.13063	0.407421	8.66309	-0.0601198	8.47418	-0.249026	9.26722	0.544017	8.98464	0.261438	9.27249	0.54928	9.53188	0.808677	8.89765	0.174445	8.98663	0.263425	8.79086	0.0676573	9.06739	0.34418	8.94256	0.219349	9.11359	0.39038	9.03911	0.315901	8.76225	0.0390447	8.96284	0.239631	8.94116	0.217949	8.96227	0.239068	8.63899	-0.0842139	9.10719	0.383984	8.89506	0.171855	8.83776	0.114553	9.08012	0.356918	8.86788	0.144677	8.51121
APIP	8.44957	0.393933	8.14015	0.0845123	7.80312	-0.252522	7.7714	-0.284243	7.543	-0.512636	7.91528	-0.140361	8.66784	0.6122	7.98981	-0.0658255	7.79459	-0.261047	8.33279	0.27715	8.27191	0.216275	7.99641	-0.0592306	8.2538	0.198164	8.15971	0.104069	8.17083	0.115188	8.52003	0.464392	8.27707	0.221429	8.45171	0.396072	8.66898	0.613345	8.22203	0.166387	8.53263	0.476993	8.0471	-0.00853403	8.28153	0.225887	8.1161	0.06046	8.41782
APLN	5.82005	-0.0860204	5.8568	-0.0492626	5.89999	-0.00607595	5.88446	-0.0216037	5.89035	-0.0157202	5.89895	-0.00711623	5.82325	-0.0828151	5.88333	-0.0227421	6.07008	0.164013	5.87337	-0.0326986	5.77232	-0.133744	5.69034	-0.215726	5.80013	-0.105938	5.93043	0.0243601	5.927	0.0209348	5.87032	-0.0357488	5.94926	0.0431888	5.85659	-0.0494767	6.01052	0.104455	5.92637	0.0203007	5.85167	-0.0544001	5.94586	0.0397939	5.82266	-0.0834082	5.82933	-0.0767384	5.79419
APLP1	5.70175	-0.0542937	5.54372	-0.212321	5.92471	0.168664	5.80999	0.0539515	5.60232	-0.153726	5.64335	-0.112688	5.81734	0.0612936	5.76662	0.0105819	5.7838	0.0277594	5.91226	0.156223	5.66554	-0.0905049	5.90504	0.149001	5.64026	-0.115781	5.78043	0.0243893	5.64284	-0.1132	5.68124	-0.0748007	5.62109	-0.134956	5.56448	-0.191567	5.77859	0.0225513	5.68072	-0.075326	5.79394	0.0378937	5.62132	-0.134721	5.79668	0.0406399	5.84096	0.0849187	5.81597
APLP2	8.46659	-0.0910528	9.41158	0.853933	8.9246	0.366952	8.15611	-0.40154	8.54352	-0.0141282	8.03772	-0.519931	8.0898	-0.467845	8.77012	0.212473	8.71574	0.158093	8.59516	0.0375111	8.50817	-0.0494732	8.37096	-0.186688	8.51823	-0.0394184	8.23708	-0.320568	8.23758	-0.320069	8.23111	-0.326537	8.30537	-0.252279	8.00473	-0.552913	8.40191	-0.155736	8.25698	-0.300671	8.06492	-0.492723	8.38099	-0.176658	7.97028	-0.587364	7.88667	-0.670975	8.26574
APOA1	5.92933	0.0635307	5.8511	-0.0146931	5.89187	0.0260783	5.92862	0.0628248	5.9699	0.104105	6.04075	0.17495	5.80505	-0.0607436	6.03657	0.170775	6.03164	0.165847	5.75023	-0.11557	6.0163	0.1505	5.90249	0.0366954	5.93763	0.0718384	5.85635	-0.00944244	6.07587	0.210075	5.94894	0.0831434	5.92456	0.0587611	5.96255	0.09675	5.88741	0.021615	5.97596	0.110163	5.75795	-0.107843	5.96474	0.0989445	5.78176	-0.0840375	5.78046	-0.0853351	5.71837
APOA1BP	7.04243	-0.211319	7.12656	-0.127184	7.07566	-0.178088	7.35136	0.0976098	6.97977	-0.273975	7.35969	0.105941	7.1431	-0.110649	7.29362	0.039867	7.00244	-0.251304	7.06054	-0.193212	6.97135	-0.282401	6.75102	-0.502733	7.11994	-0.133804	6.971	-0.282749	7.79832	0.544568	7.48157	0.227823	6.97952	-0.274226	7.35439	0.100642	7.26574	0.0119872	7.21341	-0.0403397	7.09164	-0.162108	7.19685	-0.0569023	7.51911	0.265364	6.8437	-0.410053	7.32108
APOA2	5.58717	-0.0689662	5.60162	-0.0545185	5.52044	-0.135701	5.80459	0.148448	5.68919	0.0330522	5.61743	-0.0387094	5.65846	0.00232006	5.66882	0.0126748	5.87793	0.221792	5.72236	0.0662211	5.52457	-0.131571	5.73017	0.0740333	5.56006	-0.0960837	5.69663	0.0404938	5.61495	-0.0411893	5.59444	-0.0617031	5.75516	0.0990188	5.68587	0.0297335	5.57027	-0.0858696	5.60899	-0.0471535	5.81346	0.157319	5.78996	0.133815	5.78085	0.124711	5.66628	0.0101348	5.62171
APOA4	5.68607	0.0622766	5.53307	-0.0907275	5.61909	-0.00470969	5.6603	0.036502	5.78614	0.162343	5.68615	0.062356	5.57976	-0.0440376	5.50188	-0.121921	5.60852	-0.0152809	5.59342	-0.0303803	5.48943	-0.134367	5.67883	0.0550311	5.55532	-0.0684778	5.51281	-0.110982	5.62206	-0.00173912	5.73773	0.113929	5.76104	0.137245	5.6364	0.0126073	5.47387	-0.149925	5.52619	-0.097608	5.63313	0.00933106	5.7298	0.106008	5.66947	0.0456767	5.69787	0.0740716	5.51043
APOA5	5.78558	-0.130093	5.82979	-0.0858809	5.77666	-0.139007	5.72244	-0.193232	5.9113	-0.00436827	5.74442	-0.171254	5.95973	0.0440568	5.83482	-0.0808514	5.9536	0.0379334	5.82977	-0.0858965	5.78246	-0.133206	5.9505	0.0348319	5.84966	-0.0660105	5.77107	-0.1446	5.87758	-0.0380902	5.95239	0.0367184	5.78305	-0.132626	5.79128	-0.124387	5.98934	0.0736641	6.00782	0.0921453	5.8035	-0.112175	5.87057	-0.0451004	5.92518	0.00951207	5.68619	-0.229476	5.84323
APOB	5.95141	0.045752	6.08781	0.182154	5.82817	-0.0774875	5.77733	-0.128322	5.95894	0.0532822	5.95659	0.0509357	5.87443	-0.0312304	5.86509	-0.0405698	6.08478	0.179121	5.8627	-0.0429543	5.93478	0.0291245	5.88965	-0.0160019	5.69014	-0.21552	5.89543	-0.010225	5.92498	0.0193262	5.9311	0.025444	5.9728	0.0671454	5.8118	-0.0938537	5.90276	-0.00289933	5.99966	0.0939997	5.92782	0.0221668	5.87182	-0.033835	5.88922	-0.0164389	5.80475	-0.100901	5.83295
APOBEC1	5.67606	-0.0580856	5.61596	-0.118185	5.81905	0.084909	5.7193	-0.0148431	5.69209	-0.0420497	5.77179	0.0376447	5.67679	-0.0573484	5.70335	-0.0307906	5.96674	0.232602	5.78704	0.0528977	5.62084	-0.113297	5.70031	-0.0338312	5.74545	0.0113064	5.85723	0.123088	5.69682	-0.0373164	5.55005	-0.184094	5.60591	-0.128233	5.76352	0.0293741	5.68559	-0.0485507	5.68204	-0.052101	5.79678	0.062637	5.74109	0.00695198	5.64059	-0.0935518	5.69496	-0.0391855	5.73813
APOBEC2	6.08273	0.250019	5.72895	-0.103769	5.80736	-0.0253538	5.79831	-0.0344093	5.71673	-0.115984	6.08236	0.249648	5.63221	-0.200501	5.79823	-0.0344839	5.95968	0.126964	5.76197	-0.0707494	5.75375	-0.0789687	5.98905	0.156337	5.67496	-0.157752	6.07698	0.244264	5.8872	0.054485	6.17941	0.346697	5.94226	0.109548	5.90043	0.0677145	5.71464	-0.118081	5.8687	0.0359792	6.19521	0.362498	5.9033	0.0705798	5.9975	0.164786	6.5576	0.724888	5.69022
APOBEC3B	6.4331	0.48522	5.77355	-0.174329	5.64943	-0.298456	5.65786	-0.290019	5.76209	-0.185787	5.86348	-0.0844019	6.59403	0.646147	5.92307	-0.0248128	5.84839	-0.0994933	5.98709	0.0392047	5.93404	-0.0138385	5.84212	-0.105759	5.71129	-0.236593	5.74319	-0.204695	5.72583	-0.222052	5.7461	-0.201783	5.78866	-0.15922	5.93588	-0.0119966	5.89378	-0.0540973	5.7171	-0.230777	5.99536	0.0474784	5.83049	-0.117391	6.08677	0.13889	6.07906	0.131179	6.05486
APOBEC3C	7.57605	0.535537	7.12074	0.0802274	7.2372	0.196679	7.67729	0.636777	7.14421	0.103691	7.39831	0.357794	7.75822	0.717702	7.23688	0.196367	7.40058	0.360061	7.04206	0.0015467	7.14678	0.106261	7.07106	0.0305417	7.22193	0.181412	7.3585	0.317978	7.22442	0.183898	6.98635	-0.0541695	6.70161	-0.338912	6.72767	-0.312852	6.85427	-0.186248	7.04409	0.00357248	6.68899	-0.351529	7.14741	0.106891	6.89704	-0.143474	7.76236	0.721841	7.13519
APOBEC3D	5.99492	0.0450024	6.01636	0.0664346	6.12098	0.171053	6.16431	0.214385	6.23693	0.287006	6.20397	0.254052	6.08358	0.133662	6.03979	0.0898628	6.23931	0.289383	6.06697	0.117048	6.21247	0.262549	5.98184	0.0319213	6.14495	0.195027	6.08701	0.137083	5.86419	-0.0857353	6.04482	0.0949012	5.99326	0.0433337	5.84836	-0.101559	5.96027	0.0103435	6.02745	0.0775325	5.90083	-0.0490964	5.93866	-0.0112614	5.72735	-0.222569	5.79881	-0.151115	5.98851
APOBEC3F	6.50957	-0.252949	6.61113	-0.151391	6.72902	-0.0335054	6.60289	-0.159628	6.62636	-0.136164	6.66789	-0.0946296	6.88367	0.121149	6.86809	0.105572	6.75658	-0.00593664	6.76437	0.00184481	6.78999	0.0274643	6.73847	-0.0240475	6.79327	0.0307455	6.69584	-0.0666837	6.60263	-0.15989	6.49223	-0.270289	6.69932	-0.063199	6.85074	0.0882179	6.75262	-0.00990312	6.65664	-0.105882	6.86203	0.099512	6.48786	-0.274661	7.03657	0.274049	6.82608	0.0635548	6.59181
APOBEC3G	7.16667	-0.880699	7.6663	-0.381067	7.4654	-0.581971	7.66042	-0.386943	7.43822	-0.609145	8.29291	0.245542	7.89306	-0.15431	7.88618	-0.161188	7.73311	-0.314262	7.4736	-0.573764	7.98889	-0.0584731	7.70948	-0.337885	8.15326	0.105897	7.70775	-0.339613	7.60152	-0.445843	7.63251	-0.414856	7.73864	-0.308731	7.55736	-0.490007	8.0162	-0.0311672	7.67163	-0.375741	8.05555	0.00818221	7.59745	-0.449914	8.8055	0.758131	8.42298	0.375615	8.15003
APOBEC4	5.66326	-0.0219505	5.73186	0.0466402	5.68865	0.00343083	5.69045	0.00523566	5.63446	-0.0507588	5.74618	0.0609635	5.77996	0.0947465	5.86092	0.17571	5.84175	0.156538	5.7766	0.0913847	5.73494	0.0497225	5.57112	-0.114092	5.79906	0.113848	5.71696	0.0317447	5.63392	-0.051292	5.58544	-0.0997751	5.594	-0.091216	5.68821	0.00299484	5.75029	0.0650763	5.9183	0.233089	5.66441	-0.0208052	5.70567	0.0204527	5.65782	-0.0273955	5.66843	-0.0167812	5.62714
APOC1	6.30152	0.164792	6.30474	0.168013	6.10069	-0.0360367	6.13712	0.000388781	6.22192	0.0851854	6.24135	0.104614	6.12271	-0.0140238	6.209	0.0722657	6.12776	-0.00897262	6.12405	-0.0126833	6.26277	0.126041	6.14756	0.0108302	6.14613	0.00939911	6.17235	0.0356154	6.24748	0.110747	6.24227	0.105541	6.01718	-0.119547	6.0714	-0.065328	6.04958	-0.0871521	6.03846	-0.0982736	5.87275	-0.263979	6.0016	-0.13513	6.55484	0.418107	5.98008	-0.156653	6.16607
APOC2	5.97457	-0.105962	6.04636	-0.0341704	5.94441	-0.136121	6.06489	-0.0156422	5.93545	-0.145084	5.99008	-0.0904469	5.86829	-0.21224	5.75566	-0.324871	5.84188	-0.238655	6.02899	-0.0515458	5.68381	-0.396725	5.91617	-0.164361	5.7995	-0.281035	5.92442	-0.156111	6.04379	-0.0367453	5.98722	-0.0933114	6.08899	0.008461	6.1515	0.0709709	6.11988	0.0393457	6.1054	0.0248642	6.06832	-0.0122151	6.13506	0.0545256	6.02992	-0.0506066	6.1875	0.106968	6.00224
APOC3	5.79008	-0.0920923	6.03909	0.156921	6.03723	0.155062	5.7176	-0.164568	5.85499	-0.0271775	5.86599	-0.0161756	5.79141	-0.0907585	5.6584	-0.223767	5.91537	0.0331985	6.01567	0.133502	5.73032	-0.151849	5.84817	-0.0340046	5.90079	0.0186173	5.9188	0.0366276	5.85536	-0.0268132	5.8441	-0.0380698	5.73792	-0.144247	5.72013	-0.162041	5.95954	0.0773688	5.78456	-0.0976069	5.79593	-0.086242	5.75606	-0.12611	5.82691	-0.0552594	5.88116	-0.00101374	5.84421
APOD	6.20253	0.191963	6.19835	0.187775	6.17097	0.160398	6.27752	0.266949	6.18119	0.170615	6.16073	0.150155	6.00894	-0.00162748	6.16502	0.154451	6.16216	0.151584	6.41336	0.402787	6.13739	0.12682	6.02403	0.0134594	6.06663	0.0560593	6.12497	0.114399	6.0776	0.0670288	6.13991	0.129338	6.03598	0.0254058	5.9357	-0.0748739	5.78649	-0.224081	5.94278	-0.0677948	5.93529	-0.0752781	5.91126	-0.0993146	6.03469	0.024121	5.97429	-0.0362857	5.88822
APOE	5.62211	-0.101522	5.57227	-0.151361	5.67909	-0.0445442	5.69952	-0.0241159	5.62103	-0.102603	5.66682	-0.0568093	5.88926	0.165624	5.82476	0.101124	5.82005	0.0964156	5.80746	0.0838256	5.7969	0.0732708	5.75977	0.0361389	5.65777	-0.0658628	5.64679	-0.0768443	5.68563	-0.0380009	5.63091	-0.0927171	5.64188	-0.0817476	5.62343	-0.100202	5.69984	-0.0237954	5.51362	-0.210016	5.56399	-0.159646	5.60569	-0.117941	6.61312	0.889491	5.54196	-0.181676	5.59709
APOF	5.98779	0.116237	5.88246	0.0108999	5.96298	0.091428	5.94287	0.0713108	6.04656	0.175	5.77132	-0.100236	5.81607	-0.0554902	5.87861	0.00705403	5.85072	-0.0208353	5.88216	0.010603	6.0111	0.139549	6.06552	0.193961	6.06424	0.192681	5.94339	0.0718393	6.01916	0.147605	5.84385	-0.0277078	5.82283	-0.04873	5.85423	-0.0173231	5.89319	0.0216301	5.99345	0.121899	5.87228	0.00072294	5.71647	-0.155082	5.93694	0.0653799	5.7799	-0.0916542	5.84268
APOH	5.87741	0.00957859	5.81675	-0.0510871	5.84362	-0.024217	5.8736	0.0057679	5.76051	-0.107321	5.87877	0.0109388	5.88064	0.012802	5.78931	-0.0785273	5.84065	-0.0271894	5.82279	-0.0450463	5.78723	-0.0806099	5.74858	-0.119255	5.61371	-0.25413	5.82849	-0.0393471	5.81535	-0.0524876	5.91171	0.0438752	5.90408	0.0362417	5.86676	-0.0010774	5.85479	-0.0130442	5.79778	-0.0700566	5.88329	0.0154576	5.89079	0.0229563	6.10906	0.241223	5.82807	-0.039766	5.93722
APOL1	5.99616	-0.0371182	6.15619	0.122904	5.84438	-0.188898	5.87505	-0.158234	5.95738	-0.0759029	5.91574	-0.117542	5.86162	-0.171662	5.99465	-0.0386351	6.20264	0.169355	5.96454	-0.0687458	5.89066	-0.142625	6.01836	-0.014918	5.98337	-0.049908	6.10125	0.0679723	5.96448	-0.0687987	6.04958	0.0162975	5.93416	-0.0991172	5.95479	-0.0784872	6.11206	0.0787784	5.94287	-0.090415	6.03171	-0.00157554	5.96708	-0.0661999	6.51755	0.484264	6.11314	0.0798606	6.13858
APOL2	5.91706	-0.112006	6.07517	0.0461045	5.94938	-0.0796822	5.77316	-0.255907	5.81427	-0.214792	5.89841	-0.130653	5.99966	-0.0294097	5.94308	-0.0859868	6.08397	0.054905	5.90758	-0.12148	6.01434	-0.0147242	6.09851	0.0694465	5.95301	-0.0760558	6.15801	0.128941	6.01321	-0.0158513	6.18687	0.157807	6.05518	0.0261139	6.0322	0.00313068	6.17781	0.148745	6.02882	-0.000243902	6.00322	-0.0258468	5.93107	-0.097997	6.67069	0.641628	6.07351	0.0444498	5.96609
APOL3	7.65144	-0.306166	7.77042	-0.187185	7.64933	-0.308277	7.78539	-0.172209	7.49032	-0.467286	8.03632	0.0787145	7.73609	-0.221512	8.01806	0.0604542	8.11358	0.155974	7.54222	-0.415382	8.00136	0.0437536	8.30194	0.344337	8.01893	0.0613247	8.20965	0.252047	7.2446	-0.713006	7.94329	-0.0143128	7.81245	-0.145148	7.92117	-0.0364329	7.42833	-0.529268	7.89824	-0.0593667	7.54496	-0.412647	7.62131	-0.336291	9.36891	1.41131	8.10815	0.150552	7.67653
APOL4	5.67246	-0.184236	5.69635	-0.160338	5.76315	-0.0935408	5.72994	-0.126752	5.81505	-0.0416453	5.72046	-0.136231	5.87462	0.0179313	5.82594	-0.0307514	5.80667	-0.050021	5.87433	0.0176388	5.76679	-0.0899027	5.81644	-0.0402511	5.7712	-0.085495	5.94304	0.0863447	5.77083	-0.085865	5.79781	-0.0588779	5.76057	-0.0961203	5.88129	0.0245959	5.89706	0.0403708	5.81995	-0.0367449	5.90751	0.0508219	5.75926	-0.0974281	6.21211	0.355422	5.85394	-0.00274786	5.93375
APOL5	5.59915	-0.166401	5.57633	-0.189223	5.71264	-0.0529109	5.78443	0.0188809	5.88423	0.118686	5.88259	0.11704	5.71553	-0.0500137	5.72463	-0.0409199	5.74914	-0.016407	5.68001	-0.0855375	5.54486	-0.220685	5.68208	-0.0834689	5.72885	-0.0366996	5.61153	-0.154015	5.65969	-0.105859	5.59702	-0.16853	5.77935	0.0137972	5.82545	0.0599025	5.65447	-0.111074	5.85243	0.0868782	5.78729	0.0217463	5.88225	0.116706	6.02922	0.263673	5.74965	-0.0158951	5.67702
APOL6	6.16204	-0.233823	6.33587	-0.0599929	6.11568	-0.280185	6.1014	-0.294463	5.9927	-0.403165	5.96395	-0.431919	6.38715	-0.00871295	6.25466	-0.141205	6.59736	0.201496	6.2699	-0.125965	6.56806	0.172199	7.11025	0.714381	6.46307	0.0672094	6.88964	0.493772	6.36053	-0.0353352	6.6261	0.230235	6.52685	0.130989	6.43205	0.0361886	6.28438	-0.111484	6.33587	-0.0599929	6.73094	0.335071	6.47426	0.0783964	8.13271	1.73684	6.9617	0.565834	6.4711
APOLD1	5.66573	-0.0304053	5.76499	0.0688593	5.66991	-0.0262185	5.95463	0.258502	5.73262	0.0364892	5.79706	0.100923	5.98135	0.285221	5.63108	-0.0650523	6.03345	0.337313	5.79232	0.0961909	5.6478	-0.0483293	5.95467	0.258543	5.75526	0.0591317	5.66921	-0.0269257	5.76633	0.0701939	5.75582	0.059691	5.70524	0.00910805	5.62097	-0.0751669	5.55457	-0.141559	5.69805	0.00192148	5.76659	0.0704576	5.73051	0.0343788	5.59961	-0.0965229	5.77229	0.0761613	5.74972
APOM	6.22881	0.0159134	6.0973	-0.115594	6.28366	0.0707697	6.14358	-0.0693085	6.18	-0.0328889	5.99715	-0.21574	6.19266	-0.0202308	6.31365	0.100756	6.13829	-0.0745988	6.14054	-0.072358	6.05625	-0.156642	5.9653	-0.247593	6.17887	-0.0340189	6.19891	-0.0139876	6.10531	-0.107584	6.0416	-0.17129	6.23406	0.0211692	6.19891	-0.0139876	6.44176	0.22887	6.38163	0.168732	6.18956	-0.02333	6.36467	0.151772	6.07893	-0.133959	6.19244	-0.0204492	6.44594
APP	6.55666	-0.108844	6.71917	0.0536693	6.69397	0.0284612	6.51823	-0.147275	6.82929	0.163786	6.52849	-0.137011	6.32241	-0.343091	6.64343	-0.022076	6.68435	0.018845	6.46456	-0.20095	6.40753	-0.257976	6.50795	-0.157554	6.40236	-0.263148	6.56686	-0.0986411	6.59276	-0.0727407	6.70954	0.0440383	6.56301	-0.1025	6.71031	0.0447996	6.78144	0.115938	6.51569	-0.149815	6.43796	-0.227547	6.74048	0.0749778	6.48669	-0.178819	6.56757	-0.0979317	6.77666
APPBP2	6.37375	0.123302	6.54099	0.29054	6.37375	0.123302	6.1912	-0.059256	6.29835	0.0478983	6.31253	0.0620754	6.33439	0.0839413	6.26236	0.0119122	6.49533	0.244875	6.35412	0.103664	6.30886	0.0584095	6.3465	0.0960436	6.3748	0.124351	6.30041	0.0499552	6.59792	0.347473	6.47524	0.224784	6.24188	-0.00857479	6.30348	0.0530312	6.18451	-0.0659384	6.26371	0.0132567	6.36113	0.110678	6.27483	0.0243734	6.27232	0.0218635	6.47153	0.221075	6.09641
APRT	8.53215	-0.377912	8.63554	-0.274526	8.64867	-0.261398	9.02262	0.112552	8.2867	-0.623369	8.93718	0.0271166	8.77068	-0.139381	8.91826	0.00819721	8.67881	-0.231254	9.27182	0.361753	9.19238	0.282317	8.94931	0.0392437	9.30493	0.39487	8.9004	-0.00966698	7.53892	-1.37114	7.7565	-1.15356	8.72152	-0.188541	8.88996	-0.0201054	8.8477	-0.0623668	8.98942	0.0793558	8.31713	-0.592939	8.99212	0.0820574	8.81335	-0.0967153	8.44686	-0.463207	8.81395
APTX	6.6694	0.199125	6.64214	0.171864	6.4274	-0.0428801	6.71436	0.244081	6.6199	0.149622	6.59181	0.121537	6.65366	0.183383	6.59481	0.124537	6.18383	-0.286445	6.47171	0.00143298	6.58234	0.112067	6.52282	0.0525426	6.48766	0.0173866	6.47217	0.00189045	6.53536	0.065089	6.57781	0.107534	6.50165	0.0313784	6.44763	-0.0226445	6.44681	-0.0234684	6.5259	0.0556255	6.54756	0.0772814	6.54537	0.075097	6.49493	0.024652	6.37556	-0.0947136	6.37336
AQP1	7.02959	0.540034	6.33339	-0.156161	6.42677	-0.0627806	6.26584	-0.223714	6.28613	-0.203419	6.38044	-0.109111	6.09984	-0.389712	6.28336	-0.20619	6.97163	0.482075	7.41566	0.926104	6.43906	-0.0504908	6.37635	-0.113203	6.43509	-0.0544601	6.32288	-0.166673	6.56882	0.0792692	6.47042	-0.0191367	6.38731	-0.102242	6.20239	-0.287162	6.13839	-0.351169	6.27141	-0.218141	6.44702	-0.0425295	6.35838	-0.131175	6.09561	-0.393941	7.64809	1.15853	6.65339
AQP10	5.83198	-0.166553	6.0641	0.0655737	6.11522	0.116694	5.90683	-0.0917004	5.99863	0.000100472	6.06068	0.0621529	5.97635	-0.0221826	6.02272	0.0241935	6.14513	0.146605	6.0847	0.0861694	6.1612	0.162672	5.86405	-0.134478	6.02461	0.0260762	5.98857	-0.00996453	5.89434	-0.104194	5.87088	-0.127646	6.02973	0.0311972	5.98823	-0.0103037	5.82106	-0.177467	5.94396	-0.0545684	5.93215	-0.0663838	5.9181	-0.0804248	6.08855	0.0900153	6.12037	0.121838	5.99516
AQP11	5.79728	-0.10444	5.88119	-0.020531	5.97107	0.0693533	5.90461	0.00289601	6.08823	0.186513	6.06845	0.16673	5.83352	-0.068199	5.93767	0.0359552	5.71826	-0.183456	5.85566	-0.0460609	5.87748	-0.0242383	5.72266	-0.179058	6.05287	0.151155	5.88545	-0.0162659	5.99989	0.098173	5.88053	-0.0211821	5.99868	0.0969597	6.00668	0.104967	5.76949	-0.13223	6.02272	0.121006	6.1231	0.221386	5.95786	0.0561429	5.9723	0.0705847	5.81785	-0.0838672	5.8972
AQP2	5.79151	-0.054878	5.84047	-0.00592035	5.88365	0.0372589	5.72511	-0.121283	5.73228	-0.114114	5.71733	-0.129061	5.76737	-0.0790212	5.96713	0.120742	5.9028	0.0564053	5.83832	-0.00807409	5.68976	-0.156628	5.8085	-0.0378905	5.7825	-0.063894	5.91688	0.0704884	5.83033	-0.0160582	5.80251	-0.0438833	5.6976	-0.148787	5.84705	0.000658926	5.82119	-0.0251984	5.78272	-0.0636688	5.87433	0.0279404	5.79843	-0.0479639	5.87385	0.0274562	5.66213	-0.184263	5.82612
AQP3	6.37168	-0.128702	6.0166	-0.483788	6.4512	-0.0491804	6.6765	0.176112	6.74828	0.247893	6.5982	0.0978132	7.20157	0.701187	6.52126	0.0208777	6.44659	-0.0537958	6.43679	-0.0635966	6.56664	0.0662563	6.87443	0.374044	6.49714	-0.00324876	6.60846	0.108076	6.30459	-0.195796	6.36927	-0.131115	6.84302	0.342636	6.43078	-0.0696053	6.36762	-0.132764	6.56189	0.0615059	6.23653	-0.263853	6.47752	-0.0228655	6.20707	-0.293313	6.45922	-0.0411595	6.29009
AQP4	5.68722	-0.0103361	5.68088	-0.016676	5.76759	0.070033	5.69395	-0.00360972	5.7766	0.079042	5.59054	-0.107013	5.69416	-0.00340173	5.7228	0.0252431	5.71363	0.0160773	5.69467	-0.00288356	5.69106	-0.00649626	5.67419	-0.0233699	5.64604	-0.0515208	5.71205	0.0144905	5.68487	-0.0126913	5.73124	0.0336811	5.66641	-0.0311482	5.65238	-0.0451796	5.64693	-0.0506308	5.70563	0.00807494	5.65378	-0.0437779	5.65277	-0.0447883	5.75841	0.0608514	5.60477	-0.0927844	5.63742
AQP5	5.55067	-0.0301606	5.51404	-0.0667868	5.66274	0.0819105	5.67653	0.095704	5.52196	-0.0588613	5.65126	0.0704329	5.60913	0.0283068	5.79638	0.21555	5.47978	-0.101047	5.73575	0.154922	5.72817	0.147349	5.45211	-0.128717	5.71284	0.132011	5.57407	-0.00675701	5.61641	0.0355888	5.61323	0.0324063	5.5605	-0.0203252	5.62549	0.0446657	5.5494	-0.0314288	5.66402	0.083189	5.52341	-0.0574163	5.53495	-0.0458724	5.6	0.0191723	5.65027	0.0694426	5.60946
AQP6	5.77938	0.00962484	5.7796	0.00984602	5.76213	-0.0076292	5.79731	0.0275581	5.68718	-0.0825728	5.67679	-0.0929631	5.75534	-0.0144207	5.81613	0.0463755	5.86764	0.097881	5.79843	0.02867	5.75141	-0.0183494	5.86969	0.0999359	5.8044	0.0346465	5.76826	-0.0014979	5.76775	-0.00200137	5.74519	-0.024567	5.82999	0.0602317	5.87861	0.108854	5.75889	-0.0108678	5.74248	-0.0272731	5.61501	-0.154746	5.81358	0.0438202	5.72294	-0.0468165	5.68423	-0.0855307	5.74196
AQP8	5.93242	-0.0131395	5.84988	-0.0956752	5.83285	-0.112713	5.90133	-0.0442264	5.90792	-0.0376379	5.90308	-0.0424794	5.97244	0.0268767	5.7783	-0.167255	5.8185	-0.127059	5.93817	-0.00738812	5.94566	9.52595e-05	5.89589	-0.0496742	5.83923	-0.106328	5.77437	-0.171188	5.80285	-0.142714	5.71933	-0.226228	5.87669	-0.0688701	5.89869	-0.0468677	5.92881	-0.0167505	6.00005	0.0544869	6.03494	0.0893799	5.8756	-0.0699642	5.88526	-0.0603028	6.01572	0.0701648	6.05005
AQP9	12.7591	-0.330579	13.3098	0.22007	13.0523	-0.0374033	12.7799	-0.309858	13.7671	0.677347	13.0761	-0.0136049	12.3634	-0.726342	12.7007	-0.388979	12.9592	-0.130461	12.9511	-0.138656	12.6263	-0.463389	13.0228	-0.066882	12.7007	-0.388979	13.0761	-0.0136049	13.5357	0.446038	12.8708	-0.218955	13.3257	0.235957	13.0299	-0.0598174	13.2761	0.186389	13.0299	-0.0598174	13.3012	0.21144	13.1143	0.0245842	13.5853	0.495612	12.5969	-0.492772	13.2675
AQR	7.80868	-0.181381	7.95293	-0.0371275	7.74697	-0.24309	7.60152	-0.388534	7.83931	-0.150748	7.76564	-0.224416	7.7889	-0.201157	8.00383	0.0137754	7.77943	-0.210626	7.67393	-0.316129	7.87485	-0.11521	7.89524	-0.094819	7.93404	-0.0560161	7.83076	-0.159296	7.77397	-0.216088	7.79064	-0.199419	8.14151	0.151449	7.84276	-0.147297	7.76236	-0.2277	7.99845	0.00839043	7.91026	-0.0798013	7.86937	-0.120691	7.89261	-0.0974448	7.87657	-0.113491	7.76006
AR	5.86159	0.0367706	5.84679	0.0219701	5.97302	0.1482	5.84326	0.0184398	5.88637	0.0615486	5.90319	0.0783749	5.85588	0.0310637	5.90949	0.0846766	5.85928	0.0344596	6.0002	0.175382	5.87179	0.0469704	5.92031	0.095498	5.88653	0.0617159	5.88542	0.0606062	5.80459	-0.0202288	5.78678	-0.0380397	5.81304	-0.0117765	5.83056	0.0057456	5.88454	0.0597202	5.78079	-0.0440284	5.76613	-0.0586918	5.82302	-0.00180025	5.80026	-0.0245574	5.83737	0.0125522	5.7807
ARAF	7.96206	0.202172	8.02034	0.260456	7.97422	0.214337	8.49211	0.732221	8.13411	0.374227	8.12883	0.368938	7.81837	0.0584836	7.90891	0.149024	8.16987	0.409986	8.40662	0.646733	7.74815	-0.0117367	7.64562	-0.114266	7.70729	-0.0526023	7.90679	0.146899	7.36225	-0.397634	7.11193	-0.647958	7.33831	-0.421577	7.37839	-0.381495	7.1431	-0.616788	7.46915	-0.290737	7.32279	-0.437102	7.57605	-0.183833	7.40968	-0.350211	7.89768	0.13779	7.6921
ARC	5.90722	-0.00361223	5.87446	-0.0363698	5.77339	-0.13744	5.94116	0.0303328	5.83644	-0.0743932	5.92972	0.0188854	5.88761	-0.0232159	5.88663	-0.0241951	5.83654	-0.0742859	5.9236	0.0127705	5.96631	0.0554833	5.95087	0.0400375	5.9454	0.0345721	6.08302	0.172185	5.96307	0.052239	5.78951	-0.121318	5.77743	-0.133399	5.84662	-0.0642065	5.95545	0.0446169	5.89236	-0.0184705	5.78082	-0.130008	5.90415	-0.00668241	6.13064	0.219809	6.04822	0.137387	5.89629
ARCN1	10.1327	-0.145545	10.2396	-0.0386522	10.2075	-0.0707179	10.1029	-0.175377	10.2049	-0.0733032	10.1851	-0.0931447	10.6888	0.410589	10.2846	0.00632332	10.3956	0.117391	10.3742	0.0959872	10.5156	0.23739	10.3868	0.108514	10.5621	0.28384	10.4896	0.211354	10.2013	-0.0769096	10.3726	0.0943562	10.4357	0.157444	10.4197	0.141494	10.319	0.0407684	10.306	0.0277754	10.6322	0.353903	10.5287	0.250423	10.4581	0.179858	10.134	-0.144289	10.1836
AREG	5.77336	0.00799031	5.77365	0.0082864	5.62266	-0.142706	5.75902	-0.0063459	5.91145	0.146079	5.76251	-0.00285882	5.78636	0.0209947	5.75554	-0.00982813	5.90728	0.141919	5.79091	0.0255396	5.84673	0.0813599	5.86169	0.0963259	5.86444	0.0990738	5.77791	0.012543	5.89098	0.125611	5.79922	0.0338499	5.75095	-0.014413	5.79793	0.0325681	5.73948	-0.0258845	5.76802	0.00264998	5.83192	0.0665515	5.88485	0.119483	5.70375	-0.0616132	5.73296	-0.0324068	5.76157
ARF1	10.9971	0.11332	10.9379	0.0540989	10.926	0.0422329	10.5275	-0.356257	10.9312	0.0474612	10.8513	-0.0324862	10.5111	-0.372708	10.947	0.0632633	10.8459	-0.0379013	10.7517	-0.132114	10.6988	-0.184969	10.9224	0.0386586	10.8816	-0.00219673	10.9713	0.0875683	10.2974	-0.586398	10.4598	-0.424007	10.6303	-0.253482	10.6918	-0.191923	10.9527	0.0689503	10.7209	-0.162912	10.739	-0.144728	10.657	-0.226759	10.7446	-0.139218	11.2996	0.415792	10.6801
ARF3	9.45112	0.151015	9.87802	0.577916	9.5427	0.242594	9.86931	0.569201	9.31433	0.0142276	9.52492	0.224813	9.29296	-0.00714738	9.5759	0.27579	9.27182	-0.0282891	9.31433	0.0142276	9.492	0.191892	9.23953	-0.0605731	9.43842	0.138309	9.41673	0.116619	9.18788	-0.112227	9.5759	0.27579	8.97358	-0.326526	8.80677	-0.493335	9.16023	-0.139875	9.0723	-0.227807	8.6245	-0.675605	9.01567	-0.284437	9.52934	0.229228	9.00763	-0.292475	8.85017
ARF4	9.04701	-0.150826	9.34065	0.142816	9.19079	-0.00704209	8.98527	-0.212563	9.04479	-0.153045	8.72855	-0.469283	9.7296	0.531764	8.8747	-0.323133	8.94991	-0.247927	9.07525	-0.122583	8.88996	-0.307877	9.16703	-0.0308088	9.24271	0.0448708	9.39557	0.197737	9.5732	0.375365	9.41841	0.220577	9.36073	0.162897	9.13503	-0.0628079	9.49788	0.300044	9.05267	-0.145162	9.59342	0.395582	9.2489	0.0510612	9.09904	-0.0987921	9.13983	-0.0580092	9.1143
ARF5	10.1289	-0.0751015	10.1531	-0.0509703	10.0368	-0.167192	10.0102	-0.193789	10.3656	0.161604	10.138	-0.0660326	10.2479	0.0438135	10.1631	-0.0409197	10.2049	0.00090838	10.9242	0.720155	10.245	0.0409571	10.245	0.0409571	10.4342	0.230141	10.3899	0.185892	9.60977	-0.594268	9.7623	-0.441734	9.87263	-0.33141	10.1007	-0.103341	10.3075	0.103446	10.1699	-0.0341465	9.7956	-0.408434	10.4551	0.251032	10.4798	0.275747	10.0293	-0.174697	10.4342
ARF6	5.8737	-0.0119581	5.87892	-0.00674391	5.86264	-0.0230266	5.85037	-0.0352931	5.93439	0.048732	5.80431	-0.0813556	5.90116	0.0154937	5.93541	0.049751	5.78496	-0.100699	5.87817	-0.00749282	5.87793	-0.00772963	5.96474	0.0790777	5.89087	0.00520632	5.88331	-0.00235333	5.89165	0.00598741	5.91466	0.0289982	5.799	-0.0866621	5.93961	0.053946	5.91891	0.0332453	5.72398	-0.161685	5.83124	-0.0544263	5.78652	-0.0991425	5.70559	-0.180072	5.82849	-0.0571744	5.72881
ARFGAP1	7.98889	-0.098859	8.2363	0.148552	7.92437	-0.163384	8.1977	0.109948	8.39131	0.303557	8.24743	0.159678	7.98224	-0.105508	8.13172	0.0439701	8.35657	0.26882	8.12388	0.0361246	8.22651	0.138753	7.99407	-0.0936789	8.25051	0.162757	7.92832	-0.159432	7.05178	-1.03597	6.9101	-1.17765	7.85412	-0.233629	7.86142	-0.226335	7.6225	-0.465249	7.74039	-0.347362	7.83615	-0.251601	7.77359	-0.314159	7.75782	-0.329936	7.88489	-0.202863	7.78539
ARFGAP3	8.55433	-0.37419	8.68844	-0.240075	8.68748	-0.241035	8.44263	-0.485893	8.80431	-0.124214	8.68748	-0.241035	9.21396	0.285437	8.65656	-0.271962	8.91891	-0.00960791	8.70804	-0.220476	8.98184	0.0533197	8.8074	-0.121121	9.0723	0.14378	8.7769	-0.151622	8.96149	0.0329686	8.70683	-0.221692	9.07024	0.141722	8.88322	-0.0452953	9.0688	0.140282	8.64277	-0.28575	9.1477	0.219177	8.67281	-0.255714	8.92324	-0.00528266	8.52672	-0.401799	9.06048
ARFGEF1	9.60243	0.437382	9.10375	-0.061291	9.24538	0.0803322	8.9149	-0.250147	9.25588	0.090836	9.12263	-0.0424129	8.97425	-0.190797	9.08435	-0.0806942	9.46363	0.298587	9.30136	0.13631	9.3592	0.194151	9.41673	0.25168	9.27939	0.114347	9.33257	0.167527	9.67939	0.514349	9.71483	0.549781	9.5643	0.399254	9.22174	0.0566936	9.23027	0.0652216	9.27508	0.110036	9.51172	0.34667	9.23577	0.0707197	9.23341	0.068365	9.35066	0.185616	8.95706
ARFGEF2	6.22129	0.0669967	6.15343	-0.000860254	6.10007	-0.054223	6.13598	-0.018315	6.09253	-0.0617603	6.25705	0.102761	6.45837	0.304074	6.15931	0.00501736	5.98289	-0.171404	6.29486	0.140572	6.14522	-0.00907603	6.02294	-0.131352	6.2304	0.076104	6.24965	0.0953564	6.12651	-0.0277833	6.29221	0.137913	6.21055	0.0562523	6.27204	0.117743	6.1547	0.000408352	6.20128	0.0469865	6.45922	0.304932	6.19233	0.0380341	6.30488	0.150587	6.25552	0.101223	6.17087
ARFIP1	7.94465	-0.241178	9.11854	0.932712	8.18837	0.00254783	8.12926	-0.0565637	8.64569	0.459868	8.35486	0.169038	8.55481	0.368985	8.29601	0.110184	8.58956	0.403734	8.05512	-0.130705	8.14954	-0.0362888	8.49598	0.310153	8.05431	-0.131511	8.31397	0.128146	9.01781	0.831985	9.0547	0.868879	8.60166	0.415831	8.33136	0.145535	8.57489	0.389062	8.23864	0.0528117	8.08306	-0.102765	8.21279	0.0269633	8.92679	0.740966	7.8922	-0.293627	8.17722
ARFIP2	5.80539	-0.123796	5.87043	-0.0587531	5.83011	-0.0990722	5.86892	-0.0602612	5.93436	0.00517631	5.86885	-0.0603313	5.79174	-0.137446	5.97582	0.0466346	5.98827	0.0590889	6.11131	0.182127	5.87846	-0.0507211	5.78788	-0.141306	5.89311	-0.0360712	6.00375	0.0745673	5.95154	0.0223535	5.91415	-0.0150354	6.03829	0.109108	5.91502	-0.0141609	5.8161	-0.113084	5.85226	-0.076925	5.71098	-0.218205	5.88361	-0.0455752	5.98737	0.0581843	5.79307	-0.136115	5.90112
ARFRP1	6.19366	-0.0727388	6.2338	-0.032606	6.38001	0.113611	6.50913	0.242731	6.30041	0.0340055	6.2271	-0.0392968	6.29486	0.0284628	6.27583	0.00942673	6.26444	-0.00196412	6.36722	0.100816	6.26178	-0.00461924	6.29486	0.0284628	6.33439	0.0679916	6.37696	0.11056	6.01582	-0.250584	6.01299	-0.253407	6.17235	-0.0940552	6.20337	-0.0630348	6.17589	-0.0905155	6.1636	-0.102801	6.09737	-0.169033	6.30537	0.0389698	6.24147	-0.0249364	6.21551	-0.0508896	6.16304
ARG1	11.3374	2.77299	8.45365	-0.110747	8.33715	-0.227246	7.88714	-0.677256	9.83569	1.27129	7.89485	-0.66955	7.14599	-1.41841	7.81793	-0.746473	8.80922	0.244819	9.33257	0.768173	7.25516	-1.30924	8.03772	-0.526684	7.30447	-1.25993	8.15093	-0.413465	11.4381	2.87374	10.0258	1.46135	8.93925	0.374849	8.13507	-0.429329	9.73785	1.17345	7.65557	-0.908834	8.13609	-0.428314	8.68494	0.120538	7.4021	-1.1623	8.40097	-0.163425	9.50577
ARG2	6.2699	-0.0427445	6.30395	-0.00869692	6.90887	0.596228	6.43906	0.126419	6.58044	0.267793	6.14908	-0.163563	6.06798	-0.244669	6.20753	-0.105117	6.1594	-0.153247	6.08559	-0.227052	6.22509	-0.087557	6.29049	-0.0221581	6.20889	-0.103758	6.27709	-0.0355537	6.34457	0.0319307	6.97344	0.660791	6.07861	-0.23403	6.30119	-0.0114522	6.48036	0.167719	6.10355	-0.209091	6.35908	0.0464375	6.37597	0.0633292	6.44379	0.131146	6.36266	0.0500154	6.34879
ARHGAP1	10.5303	-0.104222	10.7003	0.0658083	10.5848	-0.0497191	10.3175	-0.316936	10.5426	-0.0919239	10.3075	-0.326992	10.1301	-0.504389	10.6264	-0.0080813	10.4929	-0.141565	10.5316	-0.102835	10.6801	0.0456559	10.6784	0.0439668	10.6857	0.0511878	10.4737	-0.160796	9.8748	-0.759676	9.84827	-0.786209	10.9242	0.289718	10.8262	0.191699	10.8887	0.254244	10.6691	0.0346258	10.702	0.0675163	10.9396	0.305162	10.447	-0.187456	10.3757	-0.258755	10.6905
ARHGAP10	6.47084	-0.677773	6.48687	-0.661744	6.55157	-0.597046	6.96651	-0.182102	6.73402	-0.414596	6.89095	-0.257667	6.43452	-0.714091	6.9389	-0.209709	6.63573	-0.512884	6.80638	-0.34223	6.64261	-0.506007	6.6082	-0.540414	6.66583	-0.48278	6.55933	-0.589281	6.45529	-0.693324	6.6199	-0.528716	7.38176	0.233148	7.32147	0.172861	7.39721	0.248595	7.22442	0.0758026	7.30061	0.151994	7.32313	0.174522	7.34006	0.191447	7.42865	0.280041	7.04755
ARHGAP11A	5.82865	0.0777419	5.85034	0.0994316	5.75651	0.00560594	5.78246	0.0315594	5.74317	-0.00773696	5.77326	0.0223504	5.7684	0.0174943	5.7618	0.0108975	5.82359	0.0726837	5.68354	-0.0673612	5.8784	0.12749	5.80394	0.0530334	5.71834	-0.0325665	5.69631	-0.0545925	5.72505	-0.0258563	5.80267	0.0517609	5.69459	-0.05632	5.8308	0.0798923	5.82325	0.0723472	5.72123	-0.0296727	5.76746	0.0165546	5.76124	0.010331	5.76141	0.0105033	5.75095	4.76412e-05	5.69655
ARHGAP12	7.13595	-0.00408098	7.39866	0.258634	7.03364	-0.106388	7.12856	-0.0114679	7.2863	0.14627	7.25667	0.116644	7.39721	0.25718	7.24357	0.103544	7.49266	0.352631	6.79898	-0.341051	7.60598	0.465951	7.4672	0.327168	7.43204	0.292012	7.38214	0.242108	8.07279	0.932759	7.66332	0.523292	7.43502	0.294988	7.57523	0.435198	7.44872	0.308693	7.43538	0.295351	7.62847	0.488441	7.23132	0.0912962	7.22408	0.0840495	7.2874	0.147372	6.99128
ARHGAP17	8.79522	-0.252263	9.13137	0.0838917	8.83512	-0.212365	8.55958	-0.487897	8.51397	-0.533509	8.74923	-0.29825	8.49885	-0.54863	9.14403	0.0965515	8.93026	-0.117217	8.822	-0.225482	8.98732	-0.0601635	8.89057	-0.156913	8.91826	-0.129219	8.93094	-0.116541	8.43194	-0.615537	8.34243	-0.70505	9.32565	0.27817	9.31356	0.26608	9.01781	-0.0296706	9.3248	0.277318	9.43411	0.386627	8.85017	-0.197309	9.74597	0.698493	8.82453	-0.22295	8.66441
ARHGAP18	6.73996	0.461061	7.29262	1.01372	7.04373	0.764828	7.04069	0.76179	6.76437	0.485462	6.75843	0.479525	6.87629	0.597383	6.70426	0.425355	6.26431	-0.0145963	6.36053	0.0816249	6.29472	0.0158186	6.48206	0.203156	6.17714	-0.101763	6.39978	0.120877	6.76336	0.484453	7.13657	0.857666	6.09596	-0.182947	6.24188	-0.0370271	6.32579	0.0468867	6.35023	0.0713262	6.21324	-0.0656676	6.40428	0.125375	6.19604	-0.0828671	6.01201	-0.266894	6.41481
ARHGAP19	9.2187	0.162113	9.82028	0.763699	9.1335	0.076917	8.66019	-0.396393	10.0044	0.947839	8.718	-0.338585	8.39673	-0.659857	9.02813	-0.0284548	9.93883	0.882247	9.10036	0.0437755	9.26794	0.211357	8.85716	-0.199421	9.12197	0.0653899	8.88322	-0.17336	9.43109	0.374507	9.19168	0.135094	9.10937	0.0527894	8.689	-0.36758	8.85578	-0.200801	9.05686	0.000279928	8.79025	-0.266333	8.81817	-0.238411	8.58161	-0.474975	8.50459	-0.55199	8.89628
ARHGAP20	5.73717	-0.153424	5.86817	-0.0224258	5.63559	-0.255004	5.7389	-0.151691	5.91043	0.0198375	5.76823	-0.122366	5.82239	-0.068205	5.88985	-0.000740494	5.59877	-0.29183	5.68179	-0.208805	5.65786	-0.232732	5.81032	-0.0802743	5.68972	-0.200875	5.68735	-0.203244	5.79194	-0.0986576	5.89528	0.00468584	5.97692	0.0863277	5.86638	-0.0242159	5.85814	-0.0324537	6.01227	0.121672	5.80867	-0.0819294	5.85588	-0.0347142	5.7212	-0.169397	5.85905	-0.0315415	5.98066
ARHGAP21	8.83332	0.0834189	8.76591	0.0160078	9.03025	0.28035	9.14693	0.397029	9.0485	0.298598	8.8747	0.124804	8.66617	-0.0837345	8.91015	0.160245	8.72679	-0.0231145	9.01848	0.268578	9.01352	0.26362	8.78964	0.0397438	8.7769	0.026998	8.77012	0.0202205	9.38329	0.633393	10.319	1.56912	8.26421	-0.485686	9.43178	0.681879	8.94991	0.200009	9.15582	0.405925	9.01917	0.269273	8.60389	-0.14601	8.822	0.0720987	9.00892	0.259016	8.77012
ARHGAP22	5.94207	0.0827248	5.76444	-0.0949104	5.88404	0.0246875	5.93759	0.0782407	5.8409	-0.0184474	5.87951	0.0201594	5.83221	-0.0271404	5.86807	0.00872107	6.03841	0.179056	5.96916	0.10981	5.76006	-0.0992854	5.67257	-0.186777	5.87443	0.0150762	5.85272	-0.00662927	5.84649	-0.0128546	5.88323	0.0238814	5.95921	0.099857	5.78955	-0.0697997	5.89589	0.0365369	5.86435	0.00499747	5.76899	-0.0903628	5.74196	-0.117394	5.80679	-0.0525606	5.92112	0.0617753	5.80585
ARHGAP23	6.01567	0.224017	5.8842	0.092546	5.84433	0.0526723	5.76503	-0.0266277	5.83014	0.0384842	5.79527	0.00361605	5.96263	0.170977	5.82525	0.0335988	5.70607	-0.08559	5.81966	0.0280044	5.85987	0.0682159	5.76724	-0.024419	5.86196	0.0703098	5.8241	0.0324481	5.83697	0.0453115	5.81659	0.0249392	5.69213	-0.0995253	5.78971	-0.00194367	5.78684	-0.0048134	5.7962	0.00454118	5.76231	-0.0293402	5.78736	-0.00429928	5.8353	0.0436433	5.90337	0.111714	5.66613
ARHGAP24	7.20979	0.258447	7.14103	0.189688	6.62418	-0.327159	6.80135	-0.14999	7.30404	0.352703	6.7116	-0.239741	6.77061	-0.180725	6.78286	-0.168482	7.58158	0.630242	6.90827	-0.0430661	7.1464	0.195055	6.58234	-0.368998	6.93672	-0.0146192	6.7045	-0.246844	8.24743	1.29609	7.19092	0.239581	6.95696	0.00562269	6.95761	0.00627121	7.06502	0.113682	6.69798	-0.253359	7.04585	0.0945112	6.7793	-0.172038	6.78856	-0.162777	6.75125	-0.200094	6.99453
ARHGAP25	9.82146	-0.177729	10.3294	0.330177	9.86717	-0.132019	10.0465	0.0473244	10.2818	0.282656	10.0598	0.0606304	9.68215	-0.31704	9.90765	-0.0915414	10.0465	0.0473244	9.99229	-0.00690123	10.1115	0.112278	9.95552	-0.0436672	10.085	0.0858395	9.9856	-0.0135856	10.3294	0.330177	10.044	0.0448058	10.0392	0.0399865	9.62149	-0.377695	9.89243	-0.106759	9.84941	-0.149779	9.87926	-0.119931	9.7623	-0.236883	10.0936	0.0943867	9.70545	-0.293732	9.92884
ARHGAP26	7.99317	0.564515	8.59516	1.16651	7.96971	0.541061	6.7075	-0.721153	7.60522	0.176566	6.61752	-0.811127	6.92418	-0.504475	7.41307	-0.015584	8.40884	0.980191	7.70569	0.277039	7.50626	0.0776131	7.19201	-0.236639	7.45132	0.0226662	7.32709	-0.101559	7.98141	0.552763	7.3558	-0.0728461	7.22686	-0.201793	6.86504	-0.563614	7.24615	-0.182498	7.20335	-0.225296	7.38102	-0.0476299	6.91353	-0.515121	7.52266	0.0940051	6.92265	-0.506004	7.18909
ARHGAP27	11.5605	-0.194579	12.2162	0.461111	11.5918	-0.163234	10.6857	-1.06939	11.2211	-0.533932	11.1244	-0.630658	10.1468	-1.60828	11.4549	-0.300188	11.4196	-0.335416	10.6473	-1.10777	11.4381	-0.316916	11.1102	-0.644828	11.512	-0.243028	11.2508	-0.504225	12.0855	0.330424	11.9045	0.149435	11.9472	0.19219	11.8423	0.0872829	11.8073	0.0522466	11.6223	-0.132758	11.7093	-0.0457631	11.5721	-0.182911	12.002	0.246945	10.999	-0.756063	11.4493
ARHGAP28	5.59239	-0.0441243	5.68498	0.0484675	5.59342	-0.0430946	5.66373	0.027224	5.61628	-0.0202333	5.55842	-0.0780859	5.53586	-0.100652	5.58974	-0.04677	5.61989	-0.0166205	5.58958	-0.0469301	5.59969	-0.0368194	5.59939	-0.0371233	5.60747	-0.0290376	5.53876	-0.0977468	5.56177	-0.0747438	5.57764	-0.0588712	5.62126	-0.015251	5.66696	0.0304494	5.62386	-0.0126522	5.64664	0.0101253	5.60351	-0.032997	5.70208	0.065568	5.6337	-0.00281103	5.6312	-0.00531226	5.66017
ARHGAP29	5.72579	0.0890472	5.82621	0.189469	5.78802	0.151279	5.64238	0.00563156	5.61884	-0.0179065	5.51281	-0.123929	5.6625	0.0257565	5.82839	0.191649	5.60107	-0.0356777	5.61217	-0.0245707	5.64249	0.00574534	5.58465	-0.0520895	5.69939	0.0626486	5.73322	0.0964773	5.59549	-0.041256	5.69146	0.0547163	5.53218	-0.104561	5.62822	-0.00852142	5.70652	0.0697745	5.71613	0.0793839	5.43972	-0.197024	5.56006	-0.0766872	5.70949	0.0727499	5.71599	0.0792499	5.57303
ARHGAP30	10.2713	-0.418369	10.6395	-0.0501562	10.716	0.0263618	9.98203	-0.707589	10.5946	-0.0949968	10.1431	-0.546563	10.3322	-0.357376	10.4708	-0.218833	10.5685	-0.121114	10.1699	-0.519731	10.5009	-0.188738	10.4798	-0.209837	10.7446	0.0549315	10.3627	-0.326931	10.0573	-0.632278	10.0811	-0.608552	10.6728	-0.0168599	10.488	-0.201597	10.88	0.190349	10.6456	-0.0439851	10.7123	0.0226318	10.7107	0.0210559	10.5848	-0.104866	10.7351	0.0454916	10.7177
ARHGAP4	10.7446	-0.0154275	10.652	-0.107969	10.5685	-0.191473	10.7426	-0.0174237	10.8964	0.136428	10.819	0.0590563	10.6014	-0.158621	10.709	-0.0510243	10.439	-0.321027	10.8386	0.0786188	10.7426	-0.0174237	10.8048	0.044843	10.8135	0.053494	10.8082	0.0482364	9.19014	-1.56984	9.46957	-1.29041	10.8907	0.13069	11.0385	0.278475	10.7551	-0.00485851	10.8871	0.127141	10.7919	0.0319152	11.0344	0.274399	9.55062	-1.20936	10.4644	-0.29556	10.488
ARHGAP5	6.01143	0.00805777	6.02676	0.0233809	6.08559	0.082217	5.96375	-0.0396231	5.97144	-0.0319369	5.92909	-0.0742889	6.06207	0.058694	5.93612	-0.0672559	6.09284	0.0894629	6.09888	0.0955079	6.1276	0.124227	6.1034	0.100024	6.04029	0.0369173	5.99037	-0.0130031	6.11296	0.109585	6.15235	0.148974	5.95393	-0.0494418	5.97683	-0.0265491	5.80269	-0.200684	6.02382	0.0204422	5.99369	-0.00968492	5.87539	-0.12799	5.91807	-0.0853058	5.94658	-0.0567975	5.94687
ARHGAP6	6.11919	-0.137803	6.16484	-0.0921533	6.17964	-0.0773491	6.1454	-0.111593	6.16556	-0.0914336	6.10259	-0.154401	6.12667	-0.130318	6.04178	-0.215213	6.1084	-0.148594	6.13783	-0.119161	5.99571	-0.261281	6.04379	-0.213204	5.99807	-0.258917	6.10515	-0.151838	6.08846	-0.168534	6.16253	-0.0944595	6.33814	0.0811463	6.26371	0.00671849	6.36152	0.104528	6.30134	0.0443459	6.08629	-0.170704	6.40291	0.145922	6.26498	0.00799454	6.24545	-0.0115392	6.20697
ARHGAP9	12.2708	0.210931	12.3186	0.258677	11.9292	-0.130699	12.6452	0.585281	13.1237	1.06387	12.4081	0.348225	12.261	0.201144	11.6763	-0.383602	12.1055	0.0456116	12.1818	0.121935	12.0266	-0.0332603	12.1087	0.0488459	11.8953	-0.164534	11.9361	-0.123789	11.8953	-0.164534	11.8887	-0.171149	12.3676	0.307714	12.0099	-0.0499639	12.2708	0.210931	12.2799	0.220061	12.2799	0.220061	12.195	0.135086	11.9764	-0.0834633	12.0342	-0.0257217	11.9441
ARHGDIA	9.59448	0.111625	9.46087	-0.0219847	9.34809	-0.134765	10.3627	0.879834	9.9856	0.502743	10.2545	0.771666	10.0925	0.60968	9.61438	0.131526	9.44763	-0.0352251	10.1723	0.689448	9.42428	-0.0585778	8.5572	-0.925662	9.60814	0.125287	8.94991	-0.532949	8.09938	-1.38348	8.00282	-1.48004	9.13063	-0.35223	9.01848	-0.46438	9.17745	-0.305408	9.3082	-0.174656	9.06221	-0.420645	9.46627	-0.0165873	9.41255	-0.0703093	9.58827	0.105408	9.52849
ARHGDIB	14.8885	0.341174	14.6648	0.117402	14.4169	-0.130479	14.6965	0.149164	15.0246	0.477231	14.6648	0.117402	14.2203	-0.327041	14.4401	-0.107307	14.2522	-0.295115	14.3509	-0.196442	14.4401	-0.107307	14.328	-0.219392	14.2522	-0.295115	14.373	-0.174405	15.0246	0.477231	14.9449	0.397527	14.5421	-0.00524122	14.5107	-0.0367093	14.6648	0.117402	14.4613	-0.0860247	14.5421	-0.00524122	14.4613	-0.0860247	14.3509	-0.196442	14.1541	-0.393222	14.4898
ARHGDIG	5.94781	-0.270245	6.07928	-0.138773	6.17298	-0.0450753	5.91895	-0.299106	6.05352	-0.164531	5.91588	-0.302175	5.99121	-0.22684	6.08066	-0.137392	6.03261	-0.185441	5.89582	-0.322233	5.98694	-0.231111	6.14339	-0.0746625	5.92522	-0.292835	6.07861	-0.139438	6.19299	-0.0250619	6.0463	-0.171749	6.26688	0.048828	6.18538	-0.0326725	6.28789	0.0698325	6.33636	0.118309	6.21445	-0.0036013	6.43576	0.217705	5.89488	-0.323171	6.19233	-0.0257256	6.23217
ARHGEF1	9.52583	0.742905	9.52225	0.739321	9.08229	0.299365	8.45059	-0.332338	8.64058	-0.142344	8.66441	-0.118516	8.7174	-0.0655206	9.1335	0.350577	9.43178	0.648853	8.73617	-0.0467544	9.1143	0.331373	8.89506	0.112136	9.39796	0.615031	9.20867	0.42575	7.74039	-1.04253	7.64562	-1.1373	8.57867	-0.204257	8.57139	-0.211531	8.52611	-0.256816	8.69845	-0.0844788	8.3434	-0.439529	8.34444	-0.438481	8.49317	-0.289757	8.41102	-0.371905	8.0664
ARHGEF10	6.03876	0.105953	5.80215	-0.130652	6.12573	0.192928	6.02614	0.0933306	5.92964	-0.00317097	6.17434	0.241538	6.1054	0.172588	5.8385	-0.0943029	6.17137	0.238561	6.05858	0.125772	6.05132	0.118516	6.02239	0.0895868	5.90333	-0.0294789	5.78697	-0.145838	5.93592	0.00311128	5.9123	-0.020509	5.8495	-0.083304	5.99715	0.0643462	6.12472	0.191915	5.89806	-0.034745	5.85479	-0.0780164	6.14291	0.210105	5.87545	-0.0573553	5.72651	-0.206297	5.86383
ARHGEF10L	5.90013	-0.0826846	6.1283	0.145484	6.12334	0.140527	5.88358	-0.0992365	5.93461	-0.0482061	5.92423	-0.0585822	5.96371	-0.0191078	5.95054	-0.0322767	6.04007	0.0572501	5.97806	-0.00475582	5.97098	-0.0118355	5.94586	-0.0369541	5.93585	-0.0469698	5.96049	-0.0223298	5.98242	-0.000392188	6.00249	0.0196784	5.95765	-0.0251607	5.97148	-0.0113309	6.02892	0.0461088	5.87337	-0.109447	5.93138	-0.0514401	5.83707	-0.145743	5.99908	0.0162632	5.89675	-0.0860616	5.94755
ARHGEF11	6.53813	0.303626	6.81622	0.581718	6.56619	0.331684	6.54728	0.312774	6.73243	0.497932	6.46307	0.228572	6.27947	0.0449731	6.17065	-0.0638538	6.33408	0.0995747	6.63599	0.401492	6.15735	-0.0771565	6.13991	-0.0945924	6.25784	0.0233432	6.27778	0.0432749	6.35593	0.121424	6.13177	-0.102732	6.17684	-0.0576611	6.13966	-0.0948457	6.22858	-0.00592578	6.10456	-0.129945	5.89869	-0.335809	6.07683	-0.157669	6.25979	0.0252918	6.08397	-0.150532	6.28661
ARHGEF12	6.92837	0.439293	6.21236	-0.276716	6.91945	0.430375	6.47752	-0.0115547	6.14861	-0.340467	6.68206	0.192987	6.1072	-0.381878	6.21434	-0.274731	6.70135	0.212275	6.52849	0.0394211	6.41261	-0.0764604	6.79087	0.301795	6.2271	-0.261969	6.50347	0.0143993	6.57167	0.0825935	7.05859	0.569515	6.18675	-0.302322	6.48644	-0.00263094	6.83983	0.350754	6.72003	0.230959	6.70297	0.213899	6.47588	-0.0131961	6.24804	-0.241032	8.33429	1.84522	6.58962
ARHGEF15	5.98093	-0.151432	6.0571	-0.0752656	5.98857	-0.143801	6.02371	-0.108658	6.1515	0.0191362	5.97741	-0.154957	5.95593	-0.176431	5.87481	-0.257555	5.93763	-0.194732	6.12238	-0.00998565	6.0026	-0.129764	6.0436	-0.0887629	5.98512	-0.147246	5.9541	-0.178264	6.0679	-0.0644639	5.9695	-0.162866	6.17652	0.0441577	6.06139	-0.0709763	6.28807	0.155701	6.31349	0.181126	6.17714	0.0447754	6.32627	0.193902	6.10793	-0.0244335	6.27204	0.13967	6.14126
ARHGEF16	5.62451	-0.105753	5.58815	-0.142109	5.85417	0.123909	5.71607	-0.0141884	5.5793	-0.150956	5.65992	-0.070341	5.67441	-0.0558476	5.73625	0.00599491	5.98761	0.257352	5.70355	-0.0267084	5.65517	-0.0750935	5.72127	-0.00898921	5.7527	0.0224437	5.74129	0.01103	5.66069	-0.0695739	5.72006	-0.0101988	5.69868	-0.0315769	5.71696	-0.0132998	5.58743	-0.142828	5.81155	0.0812891	5.6092	-0.121055	5.7243	-0.00595808	5.74566	0.0154036	5.69247	-0.0377885	5.7747
ARHGEF17	5.96945	0.0807118	5.86516	-0.0235852	5.89404	0.00529911	5.86223	-0.0265142	6.11327	0.224532	5.80598	-0.0827588	5.94441	0.0556697	5.74804	-0.140703	5.86444	-0.024301	6.0338	0.145057	5.71334	-0.175398	5.92889	0.0401491	5.6917	-0.197046	5.78278	-0.105956	5.79822	-0.0905239	5.72379	-0.16495	5.89361	0.00487237	5.77984	-0.108903	5.91857	0.0298268	5.88876	2.36651e-05	5.93562	0.0468839	5.96894	0.0801989	5.83598	-0.0527599	5.92251	0.0337679	6.11368
ARHGEF18	11.1892	-0.13189	11.3682	0.0470731	11.4013	0.0801504	11.2164	-0.104692	11.1244	-0.196711	11.3763	0.0551703	10.9812	-0.339901	11.3985	0.0774017	11.3473	0.0261623	11.3099	-0.0112373	11.4941	0.173008	11.2673	-0.0538207	11.4145	0.0933877	11.4603	0.139184	11.0139	-0.307206	11.0603	-0.260802	11.512	0.19092	11.5239	0.202773	11.3122	-0.00891173	11.417	0.0959043	11.6102	0.289067	11.6727	0.35158	10.8572	-0.463925	10.8459	-0.475235	11.1509
ARHGEF19	6.66327	-0.139473	6.54632	-0.256419	6.50055	-0.302194	6.45877	-0.343969	6.63225	-0.170486	6.48915	-0.313591	6.40515	-0.397588	6.5345	-0.268245	6.63309	-0.169655	6.7081	-0.0946391	6.63706	-0.165676	6.65421	-0.148531	6.57502	-0.227721	6.60071	-0.202033	6.55459	-0.248148	6.49804	-0.3047	6.84492	0.0421761	6.72928	-0.0734608	6.69932	-0.103418	6.55106	-0.251682	6.76366	-0.0390781	6.67439	-0.128353	6.81182	0.00907655	6.67356	-0.129177	6.78344
ARHGEF2	11.9079	-0.181889	12.195	0.105176	11.8953	-0.194445	11.8649	-0.224917	12.1859	0.0960661	11.9226	-0.167194	11.9361	-0.1537	11.9079	-0.181889	12.2162	0.126373	12.0462	-0.043606	12.066	-0.0237531	12.1206	0.0308443	12.0302	-0.0596101	12.0501	-0.0396794	11.4092	-0.680542	11.1332	-0.956579	12.2205	0.130756	11.9503	-0.139447	11.8748	-0.214968	12.1655	0.0757155	12.1994	0.109652	12.1401	0.0503037	11.7517	-0.338121	11.6355	-0.45433	11.8887
ARHGEF3	10.7551	-0.190149	10.1735	-0.771732	10.8066	-0.138635	10.9396	-0.00563399	10.8101	-0.135199	11.2968	0.351572	11.12	0.174705	11.0918	0.146492	11.0712	0.125943	10.8027	-0.142535	11.2188	0.273547	11.2889	0.343639	11.2889	0.343639	11.3814	0.436082	10.2126	-0.732649	10.3134	-0.631891	10.945	-0.00025774	10.8981	-0.0471679	10.6728	-0.272509	11.1163	0.171072	11.5542	0.608972	10.9488	0.00357261	11.4773	0.532033	11.1416	0.196361	10.8351
ARHGEF4	5.66705	0.0397354	5.6477	0.0203868	5.67786	0.0505528	5.76144	0.13413	5.62704	-0.000266554	5.61507	-0.0122365	5.68939	0.0620826	5.54686	-0.0804488	5.81192	0.184611	5.64368	0.0163668	5.79194	0.164626	5.57245	-0.0548626	5.63216	0.00484901	5.67479	0.0474803	5.53001	-0.0973024	5.59533	-0.0319831	5.708	0.0806893	5.61614	-0.0111666	5.56448	-0.0628353	5.54486	-0.0824483	5.70492	0.0776043	5.60658	-0.0207299	5.54057	-0.0867413	5.81012	0.182812	5.66691
ARHGEF5	5.93008	0.0845056	5.88442	0.0388522	5.88773	0.0421609	5.85711	0.0115359	5.83579	-0.00978167	5.99705	0.151479	5.9228	0.0772329	5.8832	0.0376264	5.8096	-0.0359684	5.88933	0.0437561	5.8785	0.0329252	5.80274	-0.0428256	5.89369	0.0481151	5.80388	-0.0416932	5.81591	-0.0296555	5.8988	0.0532286	5.87374	0.0281719	5.83651	-0.00906422	5.87155	0.025979	5.91373	0.0681616	5.89187	0.0463038	5.88165	0.036078	5.89281	0.0472434	5.83268	-0.012893	5.81063
ARHGEF6	11.1046	0.0273702	10.6857	-0.391577	11.1636	0.0863343	10.7332	-0.343993	10.786	-0.291276	10.9527	-0.124518	10.7993	-0.277979	11.6798	0.602569	11.0222	-0.055031	10.8628	-0.214484	10.9895	-0.0877171	11.2188	0.141578	11.1744	0.0971948	11.3374	0.260148	11.1244	0.0471549	11.5918	0.514579	11.4549	0.377625	11.3254	0.248203	11.078	0.000785529	11.0445	-0.0327613	11.5357	0.458415	11.1268	0.0495496	10.9793	-0.0979076	10.8314	-0.245831	10.8369
ARHGEF7	7.72657	-0.00605976	7.651	-0.0816315	7.63908	-0.0935504	7.5904	-0.142229	7.89903	0.166395	7.68624	-0.0463952	7.60077	-0.131867	7.77705	0.0444208	7.67528	-0.0573535	8.03584	0.303204	7.98605	0.253413	7.94329	0.210656	7.91979	0.187154	7.87942	0.146789	7.47527	-0.25736	7.56192	-0.170717	7.92832	0.195688	7.81549	0.0828618	7.56663	-0.166007	7.83513	0.102499	7.96669	0.23406	7.60317	-0.129459	7.59429	-0.138344	7.63303	-0.0996054	7.45768
ARHGEF9	6.15832	-0.215222	6.27809	-0.0954546	6.47524	0.10169	6.30661	-0.0669375	6.51932	0.145775	6.36485	-0.00869712	6.25382	-0.119728	6.31049	-0.0630577	6.26178	-0.111764	6.36666	-0.00688541	6.20227	-0.171274	6.38922	0.0156757	6.35469	-0.018853	6.40057	0.0270249	6.26975	-0.103798	6.24863	-0.124913	6.41551	0.041964	6.3928	0.0192552	6.70348	0.329933	6.40642	0.0328763	6.52305	0.149503	6.39462	0.0210712	6.38328	0.00973651	6.47567	0.102125	6.53768
ARID1A	9.49704	-0.108936	9.80861	0.202636	9.55062	-0.0553557	9.19702	-0.408949	9.39796	-0.208016	9.28037	-0.325599	9.20798	-0.397994	9.55877	-0.0472033	9.68888	0.0829112	9.30205	-0.303918	9.38717	-0.218799	9.38157	-0.224401	9.50992	-0.0960484	9.44012	-0.165856	9.61768	0.0117095	9.30417	-0.301806	9.6234	0.0174242	9.59342	-0.0125544	9.0877	-0.518271	9.63073	0.0247595	9.28278	-0.323188	9.59171	-0.0142635	9.41925	-0.186727	9.56611	-0.03986	9.74096
ARID1B	5.91676	0.0156301	5.90379	0.00266251	5.92131	0.0201767	5.90843	0.0073044	5.89159	-0.00954476	5.69963	-0.201505	5.93268	0.0315549	5.8007	-0.100435	5.95774	0.0566126	5.89852	-0.00260515	5.90232	0.0011885	5.85099	-0.0501435	5.9909	0.089774	5.83332	-0.0678093	5.88026	-0.0208681	5.89612	-0.00500764	5.90814	0.00701308	5.96139	0.0602601	5.91525	0.0141231	5.92567	0.0245383	5.9717	0.0705674	5.96785	0.0667151	5.98276	0.0816322	6.21274	0.311612	5.97044
ARID2	6.65339	-0.106942	6.58073	-0.179603	6.53536	-0.224964	6.48687	-0.273459	6.91976	0.159428	6.60387	-0.156458	6.88648	0.126147	6.69714	-0.0631857	6.5576	-0.202723	6.69184	-0.0684908	6.85212	0.0917895	6.80396	0.0436338	6.67307	-0.0872618	6.70838	-0.0519491	7.26241	0.502078	7.12821	0.367886	7.06598	0.305649	6.87655	0.116226	6.76892	0.00859325	6.7146	-0.0457255	6.89375	0.133419	6.71551	-0.0448211	6.80751	0.0471856	6.86568	0.105356	6.52518
ARID3A	10.3018	0.172708	10.6837	0.554611	10.2209	0.0918119	9.67939	-0.449703	10.4135	0.28439	9.71666	-0.412437	9.84737	-0.281723	9.86816	-0.260937	10.8351	0.705993	10.1127	-0.0163979	9.94209	-0.187009	10.1007	-0.0283999	9.95439	-0.174703	10.0686	-0.0604889	10.4581	0.329011	10.2639	0.134779	10.5084	0.379253	9.76119	-0.367904	9.92292	-0.206182	9.80983	-0.319272	9.59	-0.539099	10.1263	-0.00284688	9.90863	-0.220465	10.0033	-0.125828	10.1392
ARID3B	8.64004	-0.318757	8.9539	-0.00490692	8.99212	0.0333201	8.92011	-0.0386898	9.34143	0.382632	8.9439	-0.0148993	8.70683	-0.251975	8.59808	-0.360726	8.9962	0.0373999	8.95827	-0.000535955	8.7506	-0.208198	9.03409	0.0752887	8.97746	0.0186556	9.16558	0.206779	7.94052	-1.01828	7.67863	-1.28017	8.9596	0.000796414	8.62751	-0.331291	9.23416	0.275354	8.73365	-0.225147	8.8074	-0.151404	9.00956	0.0507601	8.65595	-0.302854	9.34223	0.383426	9.1634
ARID4A	7.82454	0.153439	8.1346	0.463495	7.9203	0.249198	7.26138	-0.409727	7.73763	0.0665264	7.30024	-0.370865	7.56231	-0.108792	7.80389	0.13279	8.14299	0.471882	7.42229	-0.248813	8.00525	0.334147	8.05233	0.381228	7.83841	0.167305	8.07748	0.406378	8.50513	0.834021	8.18539	0.514282	7.94954	0.278434	7.69505	0.0239461	7.89261	0.221509	7.71761	0.0465021	7.85593	0.184829	7.60354	-0.0675631	7.8121	0.140996	7.28493	-0.38617	7.71683
ARID4B	6.97189	-0.463619	7.34327	-0.0922457	7.26504	-0.170467	6.62882	-0.806687	6.94423	-0.49128	6.69317	-0.742337	7.35969	-0.0758214	7.03263	-0.402878	7.33831	-0.0972003	7.19823	-0.237282	7.49315	0.0576374	7.4313	-0.00420684	7.35969	-0.0758214	7.38436	-0.0511531	8.45171	1.0162	8.07134	0.635827	7.76281	0.327298	7.6769	0.241392	7.90249	0.466982	7.47964	0.0441278	7.87156	0.436049	7.45448	0.0189657	7.85368	0.418167	7.45176	0.0162534	7.41654
ARID5A	6.22032	-0.0948663	6.36743	0.0522438	6.21978	-0.0954032	6.12873	-0.186454	6.34596	0.0307748	6.31846	0.00327004	6.05845	-0.25674	6.21324	-0.101949	6.30522	-0.00996798	6.3041	-0.0110856	6.1739	-0.141281	6.14871	-0.166472	6.12873	-0.186454	6.11016	-0.205025	6.13224	-0.182948	6.0011	-0.314087	6.18924	-0.125944	6.37112	0.0559307	6.26456	-0.0506265	6.0169	-0.298286	6.31846	0.00327004	6.33439	0.0192081	6.13205	-0.183133	6.14671	-0.16848	6.24147
ARID5B	8.35548	-0.127923	7.44908	-1.03432	8.78595	0.302548	8.81651	0.333107	8.54558	0.0621766	8.76413	0.280724	9.39796	0.914554	8.64455	0.161145	8.69431	0.210905	8.8806	0.397195	8.4972	0.0137961	8.90625	0.422852	8.3952	-0.0882	8.82648	0.343077	8.22751	-0.255888	8.12883	-0.354577	8.57432	0.0909146	8.65355	0.170152	8.55042	0.0670172	8.9246	0.441197	8.9539	0.470493	8.4703	-0.0131061	8.55958	0.076181	8.70983	0.226431	8.32035
ARIH1	7.5239	0.0904669	7.62605	0.192614	7.56699	0.133552	7.38584	-0.0475929	7.77983	0.346398	7.34897	-0.0844602	7.62494	0.191504	7.39793	-0.0355072	7.58365	0.150216	7.45902	0.0255832	7.53635	0.102915	7.67772	0.244281	7.46332	0.0298866	7.49358	0.0601414	7.83029	0.396853	7.98416	0.550729	7.65434	0.220901	7.33508	-0.0983553	7.97375	0.540319	7.62494	0.191504	7.60354	0.170106	7.4661	0.0326619	8.02421	0.590771	7.93161	0.498173	7.40734
ARIH2	9.02884	-0.109967	8.63484	-0.503961	8.92523	-0.213571	8.83595	-0.302858	9.06363	-0.0751711	9.09904	-0.0397603	8.7713	-0.367508	9.30417	0.165362	9.40736	0.268555	8.93239	-0.206413	9.2349	0.0960992	9.3106	0.171793	9.2349	0.0960992	9.24202	0.10322	8.607	-0.5318	8.63616	-0.502648	9.34223	0.203423	9.1993	0.0604998	8.98122	-0.157589	9.28777	0.148967	9.50992	0.371119	9.16269	0.0238896	8.88514	-0.253662	9.34462	0.205814	9.03538
ARL1	7.56466	-0.0705093	7.56923	-0.0659318	7.61407	-0.0210968	7.62686	-0.00831017	7.52266	-0.11251	7.94647	0.311307	8.02775	0.392582	7.88763	0.252462	7.90592	0.270754	7.6399	0.00473829	8.20923	0.574067	7.93631	0.301145	7.93821	0.303043	7.7544	0.119232	7.529	-0.106166	7.68669	0.0515207	7.79064	0.155473	7.79832	0.16315	7.4661	-0.169069	7.72797	0.0928052	8.00427	0.369108	7.83289	0.197726	7.60354	-0.0316249	7.64683	0.011662	7.67904
ARL10	5.97512	0.0731513	5.967	0.0650307	6.13712	0.235149	6.00659	0.104622	6.12636	0.22439	6.03385	0.131881	6.06537	0.1634	6.12531	0.223343	6.19521	0.293244	6.07942	0.177448	6.05942	0.157453	6.16484	0.262866	5.99811	0.0961444	6.00477	0.102797	5.91061	0.00864323	5.80328	-0.0986914	5.87111	-0.0308584	5.87403	-0.02794	5.87416	-0.0278073	5.80679	-0.0951821	5.83565	-0.0663195	5.82774	-0.0742329	5.95532	0.0533486	5.89525	-0.00672118	5.91665
ARL11	6.28085	-0.0706029	6.50665	0.155192	6.25937	-0.0920884	6.13632	-0.215134	6.14089	-0.210571	6.22006	-0.131403	6.19704	-0.154413	6.13188	-0.219578	6.54587	0.194416	6.19903	-0.152427	6.4174	0.0659415	6.38769	0.0362336	6.24965	-0.101809	6.28041	-0.0710493	6.69747	0.346007	6.56346	0.211998	6.60387	0.252412	6.50817	0.156715	6.58465	0.233195	6.2513	-0.100158	6.2729	-0.0785565	6.31995	-0.0315049	6.66215	0.310691	6.32665	-0.0248085	6.40811
ARL13B	6.13712	0.223233	6.21626	0.302377	6.03416	0.120275	6.16566	0.251769	6.00791	0.0940254	6.1093	0.195418	6.14689	0.232999	6.10474	0.190853	5.95003	0.0361422	5.87009	-0.0437965	5.97525	0.0613622	5.83654	-0.0773427	5.95774	0.0438559	5.91591	0.00202341	6.08209	0.168201	6.10515	0.191265	5.93793	0.0240437	6.00622	0.0923376	5.92686	0.0129731	5.91544	0.00155702	5.8679	-0.0459877	5.86913	-0.0447589	5.95704	0.0431524	5.86258	-0.0513117	5.88847
ARL14	5.84134	-0.154601	5.85525	-0.140689	5.89693	-0.0990053	5.91259	-0.0833427	5.96569	-0.0302522	5.98446	-0.0114773	6.01876	0.0228236	5.97102	-0.0249169	5.75573	-0.240212	5.85892	-0.13702	5.75301	-0.242929	5.72204	-0.273899	5.94125	-0.0546897	5.90636	-0.0895809	5.70777	-0.288163	5.83548	-0.160453	6.07942	0.0834811	5.9842	-0.0117332	6.15735	0.161408	5.95016	-0.0457786	5.83288	-0.163055	5.97935	-0.0165908	5.84992	-0.146017	5.92881	-0.067128	6.09419
ARL15	5.93557	0.0684252	6.05741	0.190264	5.77016	-0.0969891	5.8785	0.0113463	5.73613	-0.131024	6.06711	0.199961	5.69984	-0.167313	5.94535	0.078206	5.89943	0.0322811	5.65618	-0.210966	5.65057	-0.216575	5.86339	-0.00376336	5.71666	-0.150489	5.77761	-0.089538	6.08646	0.219312	6.14947	0.282326	5.82156	-0.045591	5.87846	0.0113155	5.91632	0.0491725	5.81541	-0.0517377	5.67505	-0.192095	5.74033	-0.126818	5.86975	0.00260598	5.87354	0.00638605	5.73567
ARL16	7.46991	0.165874	7.3397	0.0356721	7.02169	-0.28234	7.80474	0.500709	7.4549	0.150868	7.6084	0.304373	7.80067	0.496637	7.68839	0.384357	6.68842	-0.615615	6.87746	-0.426573	7.21816	-0.0858683	7.37367	0.0696434	7.03766	-0.266369	7.36307	0.0590371	7.31415	0.0101224	7.20874	-0.0952868	6.58442	-0.719614	7.40284	0.0988055	7.56156	0.257525	7.14709	-0.156941	7.18394	-0.120086	7.26574	-0.0382953	7.14775	-0.156281	6.82735	-0.476682	6.9893
ARL2	8.98864	-0.307538	8.83077	-0.465403	9.4833	0.187119	8.8672	-0.428975	8.22798	-1.0682	8.72427	-0.571904	8.18006	-1.11612	9.19168	-0.104498	8.5361	-0.76008	8.7423	-0.553881	8.83837	-0.457807	8.69482	-0.601353	8.84232	-0.453858	8.72152	-0.574653	9.26794	-0.0282348	10.2249	0.928745	9.06134	-0.234837	9.59085	0.294672	9.5091	0.212921	9.5481	0.251927	9.0334	-0.262778	9.47555	0.179373	9.65634	0.360164	8.83459	-0.461582	9.4368
ARL2BP	9.61877	0.0937563	9.3121	-0.21291	9.40267	-0.122339	9.45112	-0.0738901	9.22108	-0.303933	9.54347	0.0184531	9.86717	0.342156	9.83362	0.308604	9.44689	-0.078117	9.67579	0.150778	9.8149	0.289892	9.53913	0.0141171	9.94559	0.420581	9.53749	0.0124751	9.35381	-0.171204	9.46277	-0.0622391	9.66531	0.140302	9.73197	0.20696	9.64624	0.121224	9.78275	0.257735	9.83069	0.30568	9.43842	-0.0865962	9.40411	-0.120903	9.80061	0.275603	9.41341
ARL3	6.16493	-0.0641394	6.06121	-0.167864	6.19244	-0.0366282	6.38084	0.151767	6.66866	0.439591	6.42078	0.19171	6.29667	0.0675982	6.16819	-0.0608842	6.27793	0.0488606	6.56979	0.340722	6.35609	0.127014	6.0795	-0.149568	6.43928	0.210207	6.33158	0.102504	6.10399	-0.12508	6.03272	-0.196349	6.16839	-0.0606773	6.1565	-0.0725734	6.05044	-0.178634	6.09897	-0.130097	6.28231	0.0532418	6.28836	0.0592862	5.92775	-0.301324	6.27468	0.0456071	6.10165
ARL4A	8.22063	0.6714	7.19317	-0.356055	7.75608	0.206856	7.02081	-0.528419	6.80607	-0.743151	7.14678	-0.402447	7.0703	-0.478925	7.30061	-0.248618	8.83459	1.28537	7.167	-0.382224	7.96854	0.41931	8.51069	0.961463	7.78373	0.234507	8.40769	0.858462	7.96898	0.419757	7.30522	-0.244007	8.00136	0.45213	7.51757	-0.0316526	7.04003	-0.5092	7.57954	0.030316	7.63503	0.0858087	7.75312	0.203892	7.49945	-0.0497717	9.01651	1.46729	8.55101
ARL4C	7.26039	-0.103764	6.58291	-0.781248	7.3253	-0.0388565	8.01664	0.65249	7.36225	-0.00189957	7.82899	0.464832	7.57768	0.213528	7.59544	0.231282	7.35515	-0.00900765	7.13134	-0.232813	7.36738	0.00322589	7.26987	-0.0942855	7.59261	0.22846	7.38884	0.0246894	7.11793	-0.246219	7.0731	-0.29105	7.09228	-0.271869	7.13099	-0.233164	7.25377	-0.110386	7.48192	0.117763	7.57768	0.213528	7.53146	0.167302	7.36561	0.00145967	7.58077	0.216617	7.45247
ARL4D	5.74472	-0.0156734	5.71733	-0.0430668	5.69125	-0.0691414	5.8692	0.108803	5.64604	-0.114359	5.78179	0.0213927	5.88597	0.125574	5.65431	-0.106085	5.75557	-0.00482875	5.49916	-0.261238	5.69472	-0.0656725	5.68919	-0.0712034	5.74975	-0.0106442	5.66189	-0.098508	5.78027	0.019879	5.78124	0.0208428	5.73497	-0.025426	5.65363	-0.106763	5.74242	-0.0179781	5.66143	-0.09897	5.60776	-0.152633	5.71696	-0.0434363	5.66369	-0.0967084	5.62948	-0.130914	5.83089
ARL5B	6.36377	0.27373	6.47524	0.385201	6.19401	0.103979	6.39118	0.301145	6.14256	0.0525275	6.33339	0.243358	6.71187	0.621832	6.217	0.126968	6.22067	0.130631	6.22918	0.139147	6.10938	0.0193436	6.02485	-0.065181	5.93588	-0.154151	6.17554	0.0855072	6.55344	0.4634	6.48915	0.399114	5.95954	-0.130496	5.82878	-0.261253	5.88456	-0.205472	6.07161	-0.0184229	6.11503	0.0249927	5.95133	-0.13871	6.6186	0.528563	6.24016	0.150126	6.056
ARL5C	5.61635	-0.0163436	5.66908	0.0363829	5.69631	0.0636199	5.62658	-0.00611544	5.54818	-0.0845139	5.51807	-0.114622	5.61655	-0.0161448	5.42962	-0.203077	5.64517	0.0124761	5.63726	0.00457164	5.6654	0.0327056	5.58231	-0.0503833	5.61691	-0.0157818	5.55937	-0.073319	5.70708	0.0743885	5.51483	-0.117862	5.54727	-0.0854268	5.8006	0.167907	5.74313	0.11044	5.6033	-0.0293925	5.67201	0.0393159	5.7193	0.0866051	5.60148	-0.0312164	5.55645	-0.0762381	5.79855
ARL6	5.66077	0.00736739	5.64085	-0.0125517	5.61096	-0.0424505	5.63548	-0.0179215	5.58184	-0.0715633	5.62799	-0.0254194	5.76659	0.113183	5.73754	0.084138	5.69872	0.0453153	5.64854	-0.00486663	5.64843	-0.0049785	5.64916	-0.00424489	5.5596	-0.0938105	5.69259	0.0391837	5.68832	0.0349113	5.68145	0.028039	5.61527	-0.0381323	5.65277	-0.000637237	5.64289	-0.010515	5.65194	-0.00146521	5.63043	-0.0229728	5.56691	-0.0864957	5.66908	0.0156694	5.65846	0.00505381	5.66996
ARL6IP1	10.907	0.316486	10.4567	-0.133812	10.5316	-0.0588552	10.657	0.0665182	10.5364	-0.0540522	10.7676	0.177153	11.1394	0.548954	10.4644	-0.126074	10.5995	0.00899687	10.2613	-0.329218	10.9527	0.362227	10.8611	0.270582	10.959	0.368511	10.7714	0.180856	11.3445	0.753962	11.0937	0.503208	10.9379	0.347376	10.7919	0.201401	10.709	0.118462	10.8534	0.262947	11.0091	0.41862	10.7955	0.205012	10.6473	0.0567893	11.9397	1.34923	10.5381
ARL6IP4	7.48647	0.000700358	7.69947	0.213695	7.60556	0.119789	7.6921	0.206326	7.19011	-0.295658	7.57954	0.0937685	7.41495	-0.0708263	7.34247	-0.143303	7.20191	-0.28386	7.4764	-0.00937013	7.0734	-0.412371	7.06968	-0.416096	7.4979	0.0121267	7.28027	-0.205506	7.3218	-0.163973	7.28307	-0.202702	7.6145	0.12873	7.52025	0.0344815	7.4123	-0.0734748	7.67439	0.18862	7.27758	-0.208197	7.45319	-0.0325792	7.23916	-0.246609	7.35892	-0.12685	7.6145
ARL6IP5	11.5455	0.081763	11.5918	0.128079	11.5829	0.119176	11.6004	0.136655	11.6427	0.17898	11.6832	0.219496	11.3497	-0.114009	11.7426	0.278855	11.1332	-0.330527	11.2274	-0.236376	11.4196	-0.0441027	11.4575	-0.00627034	11.5856	0.121816	11.5542	0.0905036	12.1567	0.692912	12.0814	0.6177	11.4712	0.00743462	11.8486	0.384896	11.7293	0.26561	11.6668	0.203078	11.7978	0.334061	11.7093	0.24555	11.9722	0.508488	10.7993	-0.664478	11.7452
ARL6IP6	9.1143	-0.173422	8.92679	-0.360929	9.36969	0.0819737	8.56608	-0.721642	8.71688	-0.57084	8.41835	-0.86937	9.4769	0.189174	9.43109	0.143371	9.25051	-0.0372084	9.24958	-0.0381379	9.63359	0.345874	9.77792	0.4902	9.41158	0.12386	9.72541	0.437689	10.0822	0.794483	9.77238	0.484663	10.0213	0.733579	9.41574	0.128022	9.76877	0.481053	9.42755	0.139832	10.1167	0.828981	9.25204	-0.0356841	9.65281	0.365092	9.03611	-0.251612	9.31503
ARL8A	5.77821	-0.128551	5.80254	-0.104224	5.90224	-0.0045157	5.76441	-0.142354	5.70656	-0.200199	5.7738	-0.132964	5.8804	-0.0263645	5.89724	-0.00952381	5.95431	0.0475484	5.83432	-0.0724419	5.8806	-0.0261564	5.79577	-0.110992	5.83687	-0.0698929	5.80701	-0.0997533	5.82516	-0.0816042	5.84061	-0.0661492	5.95339	0.0466324	5.82929	-0.0774683	5.96362	0.0568648	5.91141	0.0046478	5.99178	0.0850158	5.85041	-0.0563543	5.85811	-0.0486539	5.97626	0.0695038	5.85838
ARL8B	9.8149	0.489103	9.75556	0.429763	9.5715	0.2457	9.82548	0.499679	9.67282	0.347022	9.85707	0.531271	9.86816	0.54236	9.49962	0.173821	9.1335	-0.192299	9.1993	-0.126496	9.41341	0.0876083	9.22416	-0.101644	9.12839	-0.197409	9.29588	-0.0299164	9.9599	0.6341	9.97606	0.650256	9.42593	0.100134	9.47397	0.148171	9.32397	-0.00182788	9.2349	-0.0908967	9.50386	0.178057	9.06523	-0.26057	9.71388	0.388077	9.02117	-0.304635	9.08702
ARL9	5.8429	-0.000617738	5.83066	-0.0128557	5.787	-0.0565139	5.87029	0.0267737	5.5861	-0.25742	5.67313	-0.170387	5.73189	-0.111627	5.79181	-0.0517023	5.64486	-0.198656	5.78999	-0.0535285	5.61129	-0.232229	5.70668	-0.13684	5.69084	-0.152679	5.68607	-0.157443	5.84969	0.00617434	5.94632	0.102802	6.01684	0.173325	5.84845	0.00493591	5.82521	-0.0183023	5.92195	0.0784306	6.05	0.206481	5.75154	-0.09198	5.87488	0.0313655	5.99429	0.15077	5.77057
ARMC1	7.98224	0.395352	7.65967	0.072773	7.72134	0.134451	7.65518	0.0682884	7.33275	-0.254147	7.60354	0.0166488	8.26317	0.676282	7.98558	0.398683	7.85326	0.266363	7.16559	-0.421305	7.49266	-0.0942325	7.55146	-0.0354341	7.73486	0.147965	7.73486	0.147965	7.79913	0.212235	7.92117	0.334276	7.651	0.0641091	7.7024	0.115511	7.48947	-0.0974207	7.78339	0.196498	7.69823	0.111341	7.51044	-0.0764513	7.58729	0.000400247	7.21096	-0.375937	7.41126
ARMC10	6.13657	-0.242438	6.41514	0.0361284	6.357	-0.0220171	6.01741	-0.361602	6.16769	-0.211318	6.22269	-0.15632	6.48573	0.106718	6.28932	-0.089691	6.29281	-0.0861989	6.42379	0.0447775	6.52426	0.145248	6.42342	0.0444033	6.5379	0.158886	6.5259	0.146888	6.357	-0.0220171	6.33654	-0.0424676	6.41139	0.0323731	6.44702	0.0680123	6.5461	0.16709	6.28336	-0.0956485	6.68323	0.304214	6.31882	-0.0601943	6.4907	0.111683	6.36835	-0.0106645	6.41997
ARMC2	6.10216	0.0346233	5.84418	-0.223359	5.85804	-0.209494	6.23954	0.172003	6.29639	0.228851	6.00244	-0.0650927	6.10847	0.0409382	5.81641	-0.251128	5.96291	-0.10463	5.95463	-0.112902	6.10594	0.0384068	5.90751	-0.160022	6.04211	-0.0254292	5.96303	-0.104508	6.09579	0.0282509	5.99286	-0.0746758	6.25896	0.191429	6.00926	-0.0582771	6.175	0.107459	6.1502	0.0826676	6.07008	0.00254474	6.05625	-0.0112847	6.23472	0.167187	5.94764	-0.119898	6.07364
ARMC4	5.79505	0.00760079	5.64594	-0.14151	5.92789	0.140442	5.79094	0.0034923	5.97999	0.192543	5.84355	0.0561002	5.81892	0.031474	5.878	0.0905505	5.89268	0.105226	5.88961	0.102163	5.8219	0.0344468	5.87215	0.0847044	5.77931	-0.00813856	5.74209	-0.0453586	5.934	0.146554	5.77697	-0.0104778	5.75092	-0.0365284	5.84068	0.0532345	5.75635	-0.0310989	5.73507	-0.0523795	5.76124	-0.0262132	5.60645	-0.181003	5.74071	-0.046736	5.72168	-0.0657707	5.73587
ARMC5	6.44552	0.160923	6.19433	-0.0902648	6.36033	0.0757373	6.62746	0.342869	6.30984	0.0252431	6.55811	0.27351	6.63499	0.350394	6.17235	-0.112249	6.19176	-0.0928344	6.20501	-0.0795879	6.18654	-0.098055	6.1259	-0.158692	6.23638	-0.0482116	6.30152	0.0169281	5.97737	-0.307222	6.1739	-0.110691	6.32646	0.0418668	6.27765	-0.00694725	6.30232	0.0177253	6.18849	-0.0961018	6.282	-0.0025965	6.27302	-0.0115804	6.19299	-0.0916047	6.23497	-0.0496222	6.1539
ARMC6	6.50665	-0.132795	6.60742	-0.0320235	6.74265	0.103202	6.74501	0.105568	6.53405	-0.105391	6.70035	0.0609098	6.45736	-0.182083	6.44743	-0.192012	6.4655	-0.173948	6.67204	0.0325999	6.44861	-0.190839	6.47567	-0.163774	6.43764	-0.201803	6.4655	-0.173948	6.08559	-0.553853	6.19568	-0.443763	6.51487	-0.124575	6.48527	-0.154172	6.52401	-0.115433	6.48119	-0.158254	6.51368	-0.12577	6.49917	-0.140272	6.55566	-0.0837886	6.64014	0.000692956	6.56519
ARMC7	7.71965	-0.169853	8.04674	0.157231	7.93161	0.0421028	7.70065	-0.188859	8.045	0.155499	7.99731	0.107807	7.65314	-0.236367	7.86058	-0.028927	8.18056	0.291058	8.09938	0.209875	7.77538	-0.114125	7.65144	-0.23807	7.83476	-0.0547495	7.51129	-0.378213	7.35216	-0.537347	7.42199	-0.467513	7.84276	-0.0467434	7.50932	-0.380189	7.59872	-0.29079	7.75401	-0.135494	7.73265	-0.156851	7.69695	-0.192553	7.94102	0.0515105	7.55816	-0.331344	7.8423
ARMC8	6.8513	-0.131218	6.77005	-0.212469	6.9101	-0.0724217	6.48296	-0.49956	6.70589	-0.276636	6.56236	-0.42016	7.00517	0.0226536	6.69909	-0.28343	7.02719	0.0446678	7.01419	0.0316712	7.00829	0.0257706	7.05306	0.0705356	6.94851	-0.0340129	7.05115	0.0686243	7.52065	0.53813	7.50216	0.519636	6.99843	0.0159078	7.07904	0.0965137	7.18246	0.19994	6.99715	0.0146273	7.25222	0.269701	6.77788	-0.204638	7.17009	0.187573	7.39471	0.412187	6.96428
ARMC9	5.81009	-0.0280776	5.87557	0.0374076	5.94548	0.107322	5.80707	-0.0310962	5.81616	-0.0220024	5.78465	-0.0535084	5.82308	-0.0150792	5.88252	0.0443603	5.88239	0.0442259	5.6934	-0.144766	5.88786	0.0497014	5.89852	0.060362	5.82433	-0.0138309	5.89117	0.0530058	5.89239	0.0542318	5.81551	-0.02265	5.81892	-0.0192392	5.8324	-0.00576136	5.71643	-0.121735	5.6981	-0.140067	5.82331	-0.0148507	5.71543	-0.122729	5.87947	0.0413076	5.91171	0.0735474	5.88965
ARMCX1	6.11782	0.0419841	6.20525	0.129413	6.09821	0.0223738	6.22945	0.153613	6.04104	-0.0347976	6.19891	0.123065	6.20826	0.132416	6.23581	0.159974	6.12573	0.0498943	6.22482	0.148975	6.3838	0.307958	6.21068	0.134843	6.32746	0.251623	6.02739	-0.0484459	5.84947	-0.226368	6.31977	0.243931	6.0453	-0.0305397	6.32866	0.252816	6.05541	-0.0204281	6.10416	0.0283238	6.27871	0.202865	6.11231	0.0364739	6.15792	0.0820837	6.16788	0.0920416	6.01267
ARMCX2	6.33063	-0.110004	6.26883	-0.171799	6.67706	0.236426	6.60235	0.161715	6.82982	0.389189	6.89318	0.452546	6.69184	0.251205	6.70981	0.269176	6.5021	0.0614721	6.57029	0.129659	6.49137	0.0507398	6.61389	0.173255	6.34759	-0.09304	6.62271	0.182082	6.44245	0.00181511	6.27362	-0.167009	6.58668	0.146051	6.87903	0.438394	6.52614	0.0855117	6.68435	0.243718	6.7817	0.341065	6.68648	0.245851	6.30427	-0.136361	6.40334	-0.0372927	6.36594
ARMCX3	6.43551	-0.160566	6.57522	-0.0208579	6.57396	-0.022116	6.55811	-0.0379724	6.45139	-0.144684	6.56954	-0.0265356	6.80702	0.21094	6.59355	-0.00252398	6.45633	-0.139747	6.40682	-0.189255	6.66354	0.0674642	6.90922	0.313137	6.53194	-0.0641417	6.71973	0.123656	6.99746	0.401383	7.10585	0.509774	6.64684	0.050766	6.67706	0.0809808	6.73152	0.135441	6.62271	0.0266365	6.74993	0.153852	6.63573	0.0396506	6.72874	0.13266	6.64343	0.0473515	6.6406
ARMCX4	6.0729	0.0345794	5.91548	-0.122841	6.1342	0.0958726	6.08514	0.0468125	5.95369	-0.0846356	6.06517	0.0268483	6.1502	0.11188	6.07753	0.039206	5.8661	-0.172221	5.85747	-0.180853	6.23537	0.197049	5.90669	-0.131633	6.02174	-0.0165796	5.94111	-0.0972089	5.86739	-0.170937	5.91721	-0.12111	5.92972	-0.108608	6.11545	0.0771236	6.11522	0.0769007	6.1421	0.103773	6.09723	0.0589056	5.88794	-0.150383	5.90676	-0.131565	5.89536	-0.142967	5.86867
ARMCX5	6.71798	0.259165	6.53634	0.0775226	6.49289	0.0340747	6.70533	0.246512	6.67677	0.217959	6.74476	0.285941	7.06157	0.602752	6.53536	0.0765496	6.24265	-0.216161	6.35377	-0.105047	6.48061	0.0217922	6.46861	0.00979585	6.54756	0.0887421	6.48386	0.0250467	6.75599	0.297178	6.92593	0.467116	6.53426	0.0754451	6.76389	0.30508	6.5169	0.0580816	6.60092	0.142101	6.56469	0.105877	6.55344	0.0946215	6.58291	0.124091	6.46817	0.00935669	6.42901
ARMCX6	6.74936	-0.388787	6.81448	-0.323658	7.19936	0.0612151	6.87443	-0.263714	6.75599	-0.38215	6.83014	-0.308002	7.33508	0.196937	6.90642	-0.231725	6.7554	-0.382746	7.12856	-0.00958182	7.09071	-0.0474339	7.12218	-0.0159669	7.18072	0.0425742	7.17419	0.0360485	7.02998	-0.108162	7.31451	0.176369	6.99453	-0.143615	7.18039	0.0422475	7.3799	0.241757	7.22094	0.0828015	7.1464	0.00825271	7.19936	0.0612151	7.30106	0.162913	7.20157	0.0634284	7.11416
ARNT	6.85776	-0.610798	7.55624	0.0876775	7.67079	0.20223	7.45902	-0.00954061	7.50174	0.0331765	7.3134	-0.155161	7.16223	-0.306326	7.38214	-0.0864218	7.72134	0.252784	7.69283	0.224271	7.37606	-0.0924968	7.34166	-0.126895	7.30481	-0.16375	7.62171	0.153147	7.72266	0.254101	7.57433	0.105774	7.28307	-0.185488	7.40734	-0.0612211	7.51369	0.0451313	7.05676	-0.411798	7.15966	-0.308902	7.23209	-0.236468	7.42989	-0.0386718	7.74218	0.273623	7.78417
ARNT2	5.71087	0.0681609	5.61703	-0.025687	5.65121	0.00849321	5.63233	-0.0103836	5.68116	0.0384502	5.60393	-0.0387883	5.55287	-0.0898413	5.60477	-0.0379404	5.59782	-0.0448962	5.61129	-0.0314259	5.58694	-0.0557738	5.64906	0.00634915	5.5735	-0.0692089	5.683	0.0402885	5.63785	-0.00486323	5.70818	0.0654617	5.71556	0.07285	5.73303	0.0903124	5.65005	0.00734007	5.6776	0.034888	5.53468	-0.108033	5.67103	0.0283117	5.63678	-0.00592899	5.63944	-0.00326995	5.56496
ARNTL	7.67484	-0.485763	8.24164	0.0810345	7.99451	-0.166089	7.9747	-0.185902	8.53721	0.376609	8.0458	-0.1148	7.74815	-0.412452	7.85412	-0.306479	8.15765	-0.00295311	8.14299	-0.0176165	8.0864	-0.0742009	8.02602	-0.134581	8.15765	-0.00295311	7.95749	-0.203111	8.51121	0.350605	8.21066	0.0500551	8.43443	0.273825	8.08783	-0.072771	8.09176	-0.0688435	8.0694	-0.0911988	8.18301	0.022408	8.3485	0.187902	8.22798	0.0673782	7.92883	-0.231768	8.28516
ARNTL2	6.07551	-0.0048576	6.10062	0.0202527	6.1672	0.0868343	6.15199	0.0716279	5.96627	-0.114096	5.924	-0.15636	5.92928	-0.151083	6.03876	-0.0416029	5.95316	-0.127203	6.22568	0.145315	6.07412	-0.00624487	6.18849	0.10813	6.08899	0.00862857	6.12054	0.0401776	6.00571	-0.0746494	6.05068	-0.0296843	6.17308	0.0927193	5.92678	-0.153581	6.00348	-0.0768818	5.93956	-0.1408	5.96718	-0.113186	6.04184	-0.0385213	6.0954	0.0150388	5.99465	-0.0857173	6.154
ARPC1A	9.27854	-0.271936	9.75824	0.207768	9.39725	-0.153219	9.43577	-0.114699	9.83873	0.288256	9.52225	-0.0282262	9.11638	-0.434093	9.46542	-0.0850493	9.37623	-0.174247	9.40904	-0.14143	9.46708	-0.0833916	9.40736	-0.143113	9.43256	-0.117912	9.35667	-0.193806	9.49282	-0.0576515	9.54089	-0.00957897	9.38329	-0.16718	9.35991	-0.190566	9.61768	0.0672095	9.28196	-0.268508	9.32945	-0.221018	9.23257	-0.317907	9.5715	0.0210279	9.38644	-0.164036	9.09289
ARPC2	11.5209	-0.0876945	11.6962	0.0876013	11.3735	-0.235166	11.7885	0.179862	12.0732	0.464538	11.776	0.167387	11.7797	0.171049	11.5209	-0.0876945	11.6129	0.00421343	11.4575	-0.151169	11.6459	0.0372124	11.5752	-0.0334149	11.5804	-0.0282283	11.4971	-0.1115	11.8458	0.237145	11.9226	0.313959	11.6004	-0.0082428	11.5666	-0.0420763	11.7264	0.117809	11.7222	0.113599	11.5488	-0.0598851	11.5035	-0.105119	11.6257	0.0170608	11.2811	-0.327554	11.69
ARPC3	12.1165	-0.0146694	12.4761	0.344966	12.1818	0.0506924	12.5011	0.369981	12.4323	0.301189	12.5412	0.410113	12.0977	-0.0334499	12.1489	0.0178258	12.1206	-0.0104875	11.9797	-0.151414	11.776	-0.355098	11.8176	-0.313555	11.719	-0.412119	11.8818	-0.249364	12.1615	0.0304018	12.2338	0.102648	12.0062	-0.124946	12.0062	-0.124946	12.2205	0.0894243	11.9722	-0.158895	11.8103	-0.320814	12.0697	-0.0613991	12.2038	0.0726564	11.3961	-0.735047	12.3788
ARPC4	9.92292	-0.246066	10.3505	0.181516	10.3235	0.154545	9.9064	-0.262579	10.3851	0.216158	9.73987	-0.429114	9.92507	-0.243907	10.335	0.166007	9.99229	-0.176696	10.4276	0.258655	10.0305	-0.138454	9.90134	-0.267644	10.0235	-0.145508	9.87592	-0.29306	9.63925	-0.529731	9.54517	-0.623816	10.0995	-0.0695156	10.104	-0.0649347	10.2859	0.116913	10.4088	0.239849	9.96684	-0.202141	10.1797	0.0107648	10.3018	0.132824	10.6264	0.457413	10.1723
ARPC5	12.8266	0.915176	12.7283	0.816838	12.2847	0.373214	12.2119	0.300476	12.3839	0.472397	12.1055	0.19402	12.054	0.142505	11.9008	-0.0106437	11.4827	-0.428752	11.4275	-0.483923	11.2914	-0.620029	11.379	-0.53252	11.6066	-0.304894	11.7264	-0.185025	12.8647	0.953226	12.9285	1.01705	12.1693	0.257855	11.9257	0.0142493	12.3482	0.436697	12.2038	0.292307	11.9616	0.0501529	11.8519	-0.059617	12.4631	0.551657	11.2766	-0.634849	12.5243
ARPC5L	9.51353	-0.320514	9.20641	-0.627638	9.55346	-0.280584	9.91709	0.0830431	9.62546	-0.208583	10.2102	0.376166	10.3985	0.564499	10.0479	0.213874	9.70252	-0.131526	9.54347	-0.290579	10.1313	0.297227	9.66249	-0.17155	9.98903	0.15499	9.48249	-0.351556	9.53098	-0.303067	9.5471	-0.286944	9.73294	-0.101106	9.68888	-0.145161	9.58239	-0.251656	9.62885	-0.20519	9.77888	-0.0551655	9.82548	-0.00856485	9.53913	-0.294915	9.59085	-0.243195	9.54169
ARR3	5.79359	0.0268698	5.7993	0.0325758	5.78243	0.0157113	5.84365	0.0769278	5.88545	0.118728	5.76937	0.00264565	5.62756	-0.139162	5.71743	-0.049296	5.77791	0.0111859	5.82532	0.0585975	5.8006	0.0338765	5.7987	0.0319783	5.73827	-0.0284569	5.78518	0.018454	5.67296	-0.0937617	5.81779	0.051065	5.75866	-0.00806394	5.83598	0.0692578	5.74867	-0.0180483	5.77412	0.00739375	5.79903	0.0323079	5.73104	-0.0356805	5.90672	0.14	5.75716	-0.0095677	5.75311
ARRB1	7.20492	-0.782624	8.00473	0.0171866	7.65596	-0.331591	8.40191	0.414364	8.112	0.124452	7.91157	-0.0759817	7.63251	-0.355036	7.868	-0.119547	7.63783	-0.349717	8.19673	0.209179	7.543	-0.444545	7.6991	-0.288449	7.69783	-0.289717	7.80428	-0.183264	7.14951	-0.838037	7.74382	-0.243723	7.60598	-0.381567	7.73265	-0.254893	7.99993	0.0123821	7.9607	-0.0268491	7.63665	-0.350895	8.38919	0.401648	7.8745	-0.113052	8.08502	0.0974733	8.15924
ARRB2	6.23739	-0.138517	6.37112	-0.00478583	6.4013	0.0253965	6.34065	-0.0352506	6.36152	-0.0143839	6.21117	-0.164736	6.2696	-0.106303	6.33476	-0.0411415	6.24188	-0.134025	6.39479	0.0188906	6.1057	-0.270197	6.3385	-0.0374016	6.29695	-0.0789511	6.38832	0.0124183	6.27204	-0.103866	6.05384	-0.322063	6.3775	0.00160231	6.2079	-0.168002	6.18575	-0.19015	6.30537	-0.0705304	6.2029	-0.173003	6.28568	-0.0902261	6.12063	-0.255268	6.07358	-0.302325	6.5856
ARRDC1	8.22751	0.0756839	8.98942	0.83759	8.30052	0.148688	8.29709	0.145255	8.47472	0.322887	8.20025	0.0484167	8.09837	-0.0534649	8.25006	0.0982346	8.62087	0.469042	8.58518	0.433348	8.44744	0.295608	8.27496	0.12313	8.40233	0.250502	8.3265	0.174666	7.39352	-0.758312	7.23249	-0.919341	8.1514	-0.000434986	7.79286	-0.358969	7.75176	-0.400068	7.73226	-0.419566	7.43419	-0.717641	7.95571	-0.196118	7.86229	-0.289537	7.82508	-0.326751	8.20144
ARRDC2	6.82198	-0.160423	6.70562	-0.27679	6.69507	-0.287332	7.5195	0.537096	7.48826	0.505853	7.38176	0.399356	7.26987	0.287463	6.77731	-0.205098	6.83532	-0.147085	7.37481	0.392404	6.9101	-0.0723056	6.89403	-0.0883724	7.06598	0.0835722	6.96396	-0.0184428	6.48061	-0.501799	6.66583	-0.316572	6.78434	-0.198064	6.89095	-0.0914589	6.81326	-0.169141	6.84334	-0.139067	6.8421	-0.140305	6.90024	-0.0821673	6.70244	-0.279969	7.04373	0.0613274	6.91568
ARRDC3	8.27191	0.514928	8.86515	1.10817	8.53215	0.775166	7.97375	0.216768	8.49661	0.739628	7.88404	0.127052	7.62847	-0.128516	8.84519	1.0882	7.27361	-0.483372	7.02233	-0.734658	7.12427	-0.632721	7.40817	-0.348817	7.4923	-0.264686	7.4923	-0.264686	8.72318	0.966192	7.87904	0.12205	7.66161	-0.0953734	7.42229	-0.334695	7.84921	0.0922256	7.49751	-0.259475	7.46412	-0.292863	7.45247	-0.304515	7.60196	-0.15503	7.24394	-0.513049	7.83246
ARRDC4	6.85632	-0.177847	8.06826	1.03409	7.63091	0.596748	6.93302	-0.101148	7.83246	0.798293	6.89615	-0.138015	7.07002	0.0358523	7.45941	0.425242	6.77223	-0.261939	7.01291	-0.0212506	6.74189	-0.292276	6.66842	-0.365746	6.81211	-0.22206	6.61496	-0.419202	8.39571	1.36154	7.21532	0.181156	7.03263	-0.00153275	6.61336	-0.420808	7.31378	0.279615	6.89375	-0.140418	7.75265	0.718485	7.44137	0.4072	6.68899	-0.345177	6.57964	-0.454524	7.16806
ARSA	7.01894	-0.485755	8.03259	0.527895	7.30329	-0.201408	7.6663	0.161605	7.59914	0.0944414	7.1894	-0.315296	7.7565	0.251807	7.97422	0.46953	7.9729	0.468208	8.21435	0.709653	7.60114	0.0964461	7.68418	0.179489	7.58605	0.0813555	7.74654	0.241844	6.64214	-0.862555	6.42923	-1.07546	7.36344	-0.141256	6.66732	-0.837373	7.09499	-0.409708	6.80461	-0.70009	6.743	-0.761699	6.78049	-0.7242	7.88888	0.384184	7.94465	0.439953	7.50674
ARSB	6.38441	0.0588178	6.65993	0.334332	6.3527	0.0271075	6.15012	-0.175478	6.23754	-0.0880583	6.10952	-0.216073	6.35111	0.0255179	6.48807	0.162475	6.37336	0.0477684	6.4312	0.105603	6.349	0.0234075	6.4894	0.163802	6.1951	-0.130491	6.4206	0.0949998	6.40567	0.0800704	6.48786	0.162265	6.3838	0.0582037	6.26293	-0.0626672	6.42493	0.0993316	6.34403	0.0184312	6.41923	0.0936298	6.18526	-0.140332	6.78019	0.454599	6.2832	-0.0423971	6.2428
ARSD	6.96526	0.0265929	7.02081	0.0821421	7.1457	0.207032	7.16806	0.2294	7.35087	0.412209	6.98864	0.0499758	6.63756	-0.301104	6.82545	-0.113209	7.07904	0.140371	7.20563	0.266964	6.86203	-0.0766303	7.0323	0.0936321	6.82545	-0.113209	6.93208	-0.00658037	6.57573	-0.362938	6.87382	-0.0648466	7.01163	0.0729707	6.70035	-0.238309	7.2544	0.315735	6.97977	0.0411096	7.10754	0.168876	6.80104	-0.137622	7.18659	0.247926	6.84069	-0.0979692	6.84124
ARSE	5.95692	0.151415	5.82529	0.0197864	5.70682	-0.0986846	5.94042	0.134914	5.94299	0.137488	5.94922	0.143714	5.69072	-0.114783	5.76124	-0.0442679	5.70716	-0.0983407	5.83517	0.0296644	5.87495	0.0694461	5.91676	0.111256	5.80051	-0.00499909	5.93172	0.126215	5.69963	-0.105879	5.77797	-0.0275377	5.81847	0.012964	5.73629	-0.0692146	5.84653	0.0410213	5.88873	0.0832237	5.78875	-0.0167516	5.86773	0.0622221	5.90315	0.0976486	5.77907	-0.0264302	5.87241
ARSF	5.93469	-0.0161403	5.93747	-0.0133604	5.93566	-0.0151755	5.9877	0.0368653	5.95506	0.00422996	5.83755	-0.113281	6.03428	0.0834447	6.03475	0.0839212	6.05594	0.105103	6.01779	0.0669528	5.9914	0.0405698	6.21966	0.268832	5.90498	-0.0458576	6.03446	0.0836271	5.90679	-0.0440417	5.93667	-0.0141662	5.91292	-0.0379102	5.9673	0.0164678	5.97755	0.0267153	6.07717	0.12634	6.1099	0.159066	5.98333	0.0324935	6.01887	0.0680423	5.86033	-0.0905053	5.91646
ARSG	6.88777	-0.374756	7.39515	0.132623	7.07989	-0.182633	7.1457	-0.116827	7.72797	0.465448	6.94908	-0.313444	6.97977	-0.28275	6.85805	-0.404468	7.39984	0.137322	7.38546	0.122939	7.41935	0.156831	7.17285	-0.0896752	7.31415	0.0516304	7.10557	-0.156951	7.55461	0.29209	7.26205	-0.000468045	7.02333	-0.23919	7.08161	-0.180911	7.16595	-0.0965726	7.13168	-0.130845	7.06092	-0.201606	7.30187	0.0393448	7.09599	-0.166528	7.07566	-0.186862	7.29033
ARSI	5.59452	-0.0466637	5.62021	-0.0209748	5.69518	0.0539973	5.71299	0.0717988	5.61756	-0.0236269	5.61	-0.0311867	5.52228	-0.118904	5.57809	-0.0630981	5.63678	-0.00440272	5.67794	0.0367576	5.6976	0.0564153	5.63841	-0.00278125	5.57295	-0.0682381	5.6434	0.00221557	5.49515	-0.146037	5.6233	-0.0178901	5.66294	0.021757	5.58752	-0.053669	5.60337	-0.0378193	5.5861	-0.0550908	5.72035	0.0791625	5.62606	-0.0151259	5.63423	-0.00695249	5.77268	0.131496	5.69507
ARSJ	5.48597	-0.0968693	5.53075	-0.0520874	5.55914	-0.0236956	5.52739	-0.0554528	5.59775	0.0149114	5.59115	0.00831237	5.5895	0.00665953	5.59421	0.0113709	5.54153	-0.0413096	5.4487	-0.134135	5.594	0.0111589	5.47356	-0.109285	5.42811	-0.154726	5.48369	-0.0991507	5.59984	0.017002	5.41115	-0.171685	5.54991	-0.0329276	5.57678	-0.00605684	5.5667	-0.0161355	5.55743	-0.0254079	5.49515	-0.0876899	5.80773	0.224891	5.51901	-0.0638329	5.59317	0.010331	5.45836
ARSK	5.83482	0.0917902	5.77931	0.0362815	5.88266	0.139632	5.80294	0.0599092	5.73773	-0.00530441	5.87614	0.13311	5.76882	0.0257944	5.63818	-0.104851	5.73469	-0.00833858	5.91672	0.173693	5.73138	-0.0116481	5.84081	0.0977776	5.74768	0.00465178	5.88825	0.145224	5.75968	0.0166541	5.83787	0.0948422	5.60549	-0.137536	5.6991	-0.0439329	5.7545	0.0114661	5.77107	0.028042	5.73605	-0.00697489	5.78496	0.0419335	5.79658	0.0535536	5.68844	-0.0545936	5.7132
ART1	5.83904	-0.109601	5.87414	-0.0745092	5.86867	-0.0799753	5.74516	-0.203485	5.74892	-0.199726	5.89079	-0.0578532	5.84882	-0.0998241	5.81594	-0.132702	5.79658	-0.152061	5.77752	-0.171123	5.94241	-0.00623216	5.86045	-0.0881906	5.80558	-0.143062	5.8868	-0.0618456	5.94017	-0.00846961	5.92482	-0.0238225	5.9782	0.0295553	5.9689	0.0202541	6.01429	0.0656435	6.1236	0.174958	5.89499	-0.053654	6.00125	0.0526025	5.89891	-0.0497343	6.09554	0.1469	5.93176
ART3	5.81972	-0.20438	5.76927	-0.254826	5.9043	-0.119797	5.94384	-0.0802556	5.86416	-0.159943	6.01321	-0.010885	5.94192	-0.0821789	5.95843	-0.0656701	5.76724	-0.256863	6.02664	0.00254107	6.02001	-0.00409071	5.98737	-0.0367288	5.95038	-0.0737222	5.86123	-0.162868	6.03171	0.00760724	5.92158	-0.102519	6.06114	0.0370426	6.10691	0.082815	6.06192	0.0378215	5.97967	-0.0444249	6.01386	-0.010236	6.00025	-0.0238466	6.18585	0.161756	5.72576	-0.298336	6.12677
ART4	6.20337	0.485831	5.84518	0.12764	5.82555	0.108011	5.94343	0.225894	5.87148	0.153949	5.60457	-0.112964	5.8791	0.161565	5.75851	0.040969	5.79008	0.0725419	5.80939	0.0918534	5.94083	0.223294	5.88298	0.165441	5.76836	0.0508219	5.62248	-0.0950574	5.78866	0.0711259	5.83697	0.11943	5.7356	0.018065	5.75847	0.0409374	5.65363	-0.0639034	5.68727	-0.0302708	5.77957	0.0620309	5.67544	-0.0421	5.55422	-0.163314	5.67075	-0.0467833	5.59732
ART5	5.72832	-0.0477612	5.80482	0.0287426	5.70308	-0.0729978	5.74223	-0.0338502	5.59993	-0.176156	5.68572	-0.0903652	5.63397	-0.142113	5.76743	-0.0086541	5.74895	-0.027133	5.62297	-0.153109	5.77913	0.00304816	5.66961	-0.106476	5.76019	-0.0158873	5.71	-0.0660806	5.79196	0.0158823	5.81005	0.0339727	5.74033	-0.03575	5.72861	-0.0474699	5.85582	0.0797353	5.8292	0.0531189	5.72077	-0.0553112	5.73476	-0.0413183	5.81773	0.0416523	5.76066	-0.0154182	5.87333
ARTN	5.70295	-0.0438524	5.60741	-0.139386	5.74925	0.00245412	5.77483	0.0280287	5.71589	-0.0309044	5.78124	0.0344404	5.72218	-0.0246212	5.73048	-0.0163224	5.68225	-0.0645448	5.82741	0.0806161	5.77158	0.0247853	5.69518	-0.0516137	5.75171	0.00491612	5.71276	-0.0340377	5.73196	-0.0148375	5.67279	-0.0740131	5.71749	-0.0293046	5.78726	0.0404621	5.79787	0.051075	5.74261	-0.00418561	5.77865	0.0318522	5.81607	0.0692671	5.74455	-0.0022476	5.72459	-0.0222071	5.73571
ARV1	7.71807	0.137369	7.39617	-0.184529	7.4101	-0.170605	7.46991	-0.110796	7.56885	-0.0118547	7.82508	0.244378	8.15924	0.578542	7.93915	0.358452	7.30631	-0.274392	7.64683	0.0661269	7.68418	0.103482	7.64192	0.0612233	7.74382	0.163123	7.57123	-0.00946821	7.79175	0.211053	7.66373	0.0830286	7.50711	-0.0735918	7.81837	0.23767	7.81665	0.235948	7.74733	0.166628	7.62565	0.0449442	7.58844	0.00774212	7.55503	-0.0256665	7.59745	0.0167519	7.63582
ARVCF	6.02461	-0.189083	6.1567	-0.0569897	6.03579	-0.177896	6.08456	-0.129132	5.98602	-0.227669	6.02331	-0.190381	6.05241	-0.16128	6.13478	-0.0789058	6.02251	-0.191182	5.83748	-0.376212	6.02535	-0.188335	5.97561	-0.238077	6.02808	-0.18561	6.06192	-0.151769	6.04878	-0.16491	6.09992	-0.113766	6.07621	-0.137475	6.18575	-0.0279368	6.16556	-0.0481325	6.18599	-0.0277017	6.22332	0.00962728	6.17589	-0.037803	6.10691	-0.106775	6.32169	0.107998	6.24981
ARX	5.94885	-0.0636412	6.03319	0.0207032	5.91884	-0.0936502	6.1023	0.0898162	6.04605	0.0335664	5.92664	-0.0858504	6.03628	0.0237911	5.96077	-0.0517156	5.92295	-0.0895343	5.97874	-0.0337425	6.00448	-0.00800761	5.85994	-0.152549	5.85459	-0.157901	5.92696	-0.0855228	6.02734	0.01485	5.97596	-0.0365284	6.01201	-0.000476898	6.0823	0.0698105	6.29252	0.280029	6.03494	0.0224529	6.10408	0.0915913	5.90622	-0.106266	5.99394	-0.0185519	6.00516	-0.00732609	6.0433
AS3MT	6.14626	0.14404	6.05018	0.0479591	5.80951	-0.19271	6.14161	0.13939	6.03385	0.0316273	5.94827	-0.053959	6.09874	0.0965124	5.93176	-0.0704668	5.90785	-0.094371	5.97994	-0.0222811	5.69379	-0.308431	5.62641	-0.375817	5.70012	-0.302102	5.7958	-0.20642	5.98949	-0.0127323	6.01252	0.0102998	6.0875	0.0852801	6.12837	0.126149	5.97658	-0.0256395	5.9891	-0.0131218	6.12972	0.127493	6.2097	0.207474	5.8241	-0.178121	5.94871	-0.0535114	6.06705
ASAH1	6.71328	-0.44504	7.26173	0.103405	7.04441	-0.113917	6.57546	-0.582862	6.57219	-0.586134	6.48705	-0.671273	7.11561	-0.0427132	6.72309	-0.435236	7.4672	0.308874	7.26685	0.108532	7.47527	0.316951	7.58807	0.429743	7.38965	0.231329	7.50091	0.342587	7.48048	0.322158	7.49315	0.334826	6.8726	-0.285721	6.97503	-0.183292	7.43668	0.278361	6.83898	-0.31934	7.0734	-0.0849209	7.02623	-0.132088	7.13204	-0.0262791	7.18727	0.0289446	7.60755
ASB1	8.35486	0.145617	7.66834	-0.540902	8.24901	0.0397616	7.93124	-0.27801	8.14553	-0.0637184	8.46055	0.2513	7.92696	-0.282284	8.32544	0.116199	8.66898	0.459737	8.21735	0.00810575	8.27296	0.0637102	8.45695	0.247708	8.2358	0.0265554	8.2117	0.00245177	8.06365	-0.145599	7.8229	-0.386341	8.40191	0.192665	8.43091	0.221661	8.13017	-0.0790764	8.39777	0.188522	8.49885	0.289605	8.38375	0.174502	7.84276	-0.366485	7.88221	-0.327038	8.04362
ASB10	5.48037	-0.189278	5.52422	-0.145428	5.60428	-0.0653724	5.66063	-0.00902292	5.68627	0.0166221	5.70406	0.0344052	5.45023	-0.219424	5.54013	-0.129521	5.53392	-0.135726	5.54042	-0.129225	5.60203	-0.0676175	5.61364	-0.0560053	5.64819	-0.0214571	5.68238	0.012725	5.42885	-0.240797	5.5605	-0.109149	5.75496	0.0853083	5.69511	0.0254594	5.56272	-0.10693	5.66512	-0.00452793	5.85671	0.18706	5.64091	-0.0287419	5.79134	0.121694	5.65676	-0.0128933	5.62368
ASB11	5.8999	0.0797173	5.86665	0.0464757	5.82627	0.00609391	5.8292	0.00902205	5.85359	0.0334122	5.8868	0.0666207	5.79098	-0.029203	5.86728	0.0471026	5.80875	-0.0114272	5.9512	0.131027	5.75208	-0.0681028	5.91837	0.0981965	5.78965	-0.030532	5.84666	0.0264815	5.8351	0.0149244	5.7391	-0.0810749	5.77913	-0.0410487	5.86233	0.0421535	5.924	0.103825	5.79052	-0.029656	5.78678	-0.033401	5.82315	0.00296965	5.82445	0.00427447	5.7712	-0.0489818	5.81248
ASB12	5.73041	0.0203975	5.58266	-0.12735	5.83872	0.128707	5.78333	0.0733205	5.55446	-0.155552	5.83902	0.129004	5.85391	0.143901	5.66645	-0.0435605	5.68174	-0.028267	5.5877	-0.122312	5.84984	0.139831	5.74404	0.0340284	5.74841	0.0384024	5.79444	0.0844252	5.61397	-0.0960455	5.43912	-0.270896	5.97048	0.260472	5.6204	-0.0896132	5.73412	0.024108	5.6569	-0.0531138	5.54222	-0.167795	5.74951	0.0394994	5.73395	0.0239386	5.71232	0.00230869	5.77047
ASB13	6.79087	0.259115	6.7477	0.215942	6.57593	0.0441787	6.84984	0.318089	6.65178	0.120025	6.47608	-0.0556696	6.40475	-0.126999	6.5169	-0.014858	6.55225	0.0204917	6.40958	-0.122175	6.78719	0.255432	6.72767	0.195911	6.76162	0.229865	6.53513	0.00337681	6.34493	-0.186828	6.53098	-0.000775496	6.40334	-0.128414	6.56544	0.0336895	6.35625	-0.175501	6.51257	-0.019183	6.50615	-0.025606	6.44268	-0.0890735	6.27317	-0.258579	6.3398	-0.191957	6.34028
ASB14	5.84833	0.0556224	5.89079	0.0980845	5.8264	0.0336924	5.78636	-0.00634613	5.72035	-0.0723571	5.80729	0.0145826	5.66775	-0.124962	5.72171	-0.0709935	5.88404	0.0913296	5.72806	-0.0646452	5.692	-0.100704	5.75391	-0.0387982	5.90579	0.113085	5.93469	0.141986	5.87312	0.0804111	5.73816	-0.0545475	5.8241	0.0313963	5.69391	-0.0987959	5.70247	-0.0902347	5.88336	0.090658	5.94954	0.156829	5.82289	0.0301876	5.81656	0.0238549	5.73673	-0.0559778	5.78046
ASB15	5.69049	-0.0892221	5.93034	0.150633	5.66063	-0.119085	5.83523	0.0555201	5.80006	0.0203494	5.7777	-0.00201129	5.81629	0.0365759	5.58307	-0.196642	5.69794	-0.0817753	5.68992	-0.0897883	5.89947	0.119754	5.89788	0.118163	5.7176	-0.0621099	5.70575	-0.0739632	5.79721	0.0175015	5.86348	0.0837676	5.7066	-0.0731107	5.91676	0.137048	5.91209	0.132375	5.88688	0.107163	5.74918	-0.0305337	5.77761	-0.00210109	5.77669	-0.00302303	5.58348	-0.196228	5.83355
ASB16	5.89746	-0.107962	5.91947	-0.085953	5.91488	-0.0905418	6.01429	0.00886679	5.96618	-0.0392379	5.85807	-0.14735	6.21247	0.20705	5.89564	-0.109779	5.9098	-0.0956254	5.89184	-0.113585	5.89495	-0.110468	5.77657	-0.228855	6.04088	0.0354633	5.85167	-0.153754	5.86885	-0.136567	5.84527	-0.160154	6.16174	0.156317	6.10092	0.0955004	6.07135	0.0659269	6.02251	0.0170854	6.16819	0.162767	6.17877	0.173353	6.0163	0.0108747	6.0637	0.0582789	5.80306
ASB17	5.98626	0.00919091	5.92098	-0.0560907	5.99419	0.0171209	5.94475	-0.0323186	6.0858	0.108733	6.03053	0.0534614	6.03846	0.0613908	6.05549	0.0784191	6.00796	0.0308916	6.06462	0.087558	5.91499	-0.0620721	6.03634	0.0592748	5.95791	-0.0191573	5.95033	-0.0267339	6.04903	0.0719608	6.06451	0.0874427	5.92431	-0.052756	5.89106	-0.0860091	5.8988	-0.078268	5.96924	-0.00783028	5.95112	-0.0259424	5.96249	-0.0145741	5.94045	-0.0366132	5.97678	-0.000289876	5.98018
ASB2	6.24355	-0.271944	6.43056	-0.0849379	6.4823	-0.0331979	6.31995	-0.195544	6.39978	-0.115716	6.35166	-0.163838	6.32503	-0.190465	6.66965	0.15415	6.60071	0.085211	6.41301	-0.102486	6.33654	-0.178952	6.57964	0.0641447	6.32255	-0.192948	6.58866	0.0731582	6.37732	-0.138174	6.40606	-0.109438	6.46075	-0.0547486	6.33832	-0.177179	6.349	-0.166494	6.46219	-0.0533036	6.58793	0.0724301	6.50933	-0.00616496	6.27809	-0.237405	6.42677	-0.0887232	6.47817
ASB4	5.94299	0.0104271	5.9479	0.0153295	5.97453	0.0419639	5.89777	-0.0347906	5.84872	-0.0838422	5.81853	-0.114033	5.86387	-0.0686979	5.91002	-0.0225433	5.9583	0.0257302	5.86361	-0.0689579	5.90302	-0.0295486	5.90545	-0.0271162	5.80248	-0.130086	5.87843	-0.0541355	5.95519	0.022629	5.94299	0.0104271	5.87989	-0.0526712	5.96875	0.0361834	5.84701	-0.0855519	5.98756	0.0549937	5.91796	-0.0146046	5.91749	-0.015076	5.96526	0.0326947	6.01472	0.0821533	5.98875
ASB5	5.67201	0.00438362	5.59355	-0.0740728	5.52755	-0.140075	5.67304	0.00541756	5.63097	-0.0366578	5.6605	-0.00712854	5.69435	0.0267269	5.77621	0.108586	5.69527	0.027644	5.66115	-0.00647282	5.47774	-0.189889	5.65652	-0.0111036	5.63397	-0.0336565	5.58095	-0.0866799	5.82569	0.158068	5.82516	0.15753	5.65204	-0.0155873	5.72138	0.0537534	5.7387	0.0710717	5.64075	-0.026871	5.55842	-0.109201	5.3908	-0.276828	5.62171	-0.0459147	5.6701	0.00247795	5.71477
ASB6	6.60412	0.0147412	6.9825	0.39313	6.57449	-0.0148858	6.6945	0.105128	6.80279	0.213414	6.90024	0.310864	6.36651	-0.222864	6.63048	0.0411032	6.64235	0.0529789	6.87052	0.281148	6.67627	0.0868996	6.62636	0.0369832	6.59944	0.0100652	6.46239	-0.126982	6.51733	-0.0720456	6.28702	-0.302357	6.50459	-0.0847797	6.56443	-0.0249411	6.50482	-0.0845498	6.43764	-0.151732	6.44045	-0.148921	6.46817	-0.121203	6.31581	-0.273568	6.49243	-0.0969458	6.35502
ASB7	6.20525	-0.0120839	6.32095	0.103617	6.29265	0.0753104	6.10333	-0.114006	6.30152	0.0841863	6.12898	-0.0883608	6.21942	0.00208198	6.22546	0.00812469	6.58894	0.371601	6.16871	-0.0486241	6.40892	0.191583	6.51644	0.299099	6.39182	0.174483	6.36651	0.149173	6.51885	0.301512	6.3829	0.165563	6.34739	0.130054	6.19377	-0.0235719	6.17478	-0.0425606	6.11697	-0.100372	6.12837	-0.0889642	6.15224	-0.0650922	6.47259	0.25525	6.19879	-0.0185484	6.2452
ASB8	8.57139	-0.0267887	8.59215	-0.00603496	8.66441	0.066226	8.52891	-0.0692694	9.04701	0.448827	8.84109	0.242904	8.28516	-0.313022	8.68367	0.085483	8.60324	0.00505838	8.85937	0.261188	8.80613	0.207945	8.73561	0.13743	8.73932	0.141138	8.74405	0.145865	8.97484	0.376661	9.13779	0.539603	8.91558	0.317394	8.45421	-0.143973	8.75808	0.159896	8.44744	-0.150745	8.67339	0.0752097	8.76046	0.162273	8.75748	0.159296	8.83595	0.237763	9.09424
ASB9	6.11964	0.151982	6.03532	0.0676641	5.94743	-0.0202315	6.1672	0.199541	6.06238	0.0947271	5.88417	-0.0834869	5.93034	-0.0373127	5.90368	-0.0639767	6.04234	0.074683	6.08243	0.114771	5.91311	-0.0545501	6.06042	0.0927628	5.93288	-0.0347795	5.9997	0.0320415	5.79415	-0.173504	5.93149	-0.0361693	5.91872	-0.0489405	5.88822	-0.0794416	6.12405	0.15639	5.93505	-0.0326054	5.97678	0.00911945	6.01267	0.0450119	6.05102	0.0833652	5.87009	-0.097567	6.07457
ASCC1	8.09938	-0.0223263	8.13555	0.0138438	8.03584	-0.0858694	8.18254	0.0608332	8.16701	0.0453064	8.34392	0.22221	8.10059	-0.0211197	8.31201	0.190299	8.18106	0.0593574	8.08359	-0.0381193	8.30342	0.181714	8.20233	0.0806192	8.17181	0.050103	8.06172	-0.0599901	8.3882	0.266492	8.27999	0.158287	8.045	-0.0767019	8.12588	0.00417506	8.09035	-0.0313554	7.94552	-0.176187	8.5399	0.418196	8.21116	0.0894576	8.2028	0.0810923	8.12734	0.00563294	8.2307
ASCC2	12.6875	-0.332965	12.4587	-0.561771	12.6818	-0.338751	12.5243	-0.496236	12.2082	-0.812329	12.9347	-0.0857776	11.5327	-1.48778	12.7176	-0.302892	13.3172	0.296681	13.1519	0.131376	12.3432	-0.677268	13.3257	0.305153	12.4275	-0.593038	13.3098	0.289266	12.7176	-0.302892	12.7664	-0.25411	13.3012	0.280637	13.3012	0.280637	12.7926	-0.227918	13.2584	0.237909	13.6903	0.669781	13.3994	0.378876	12.6452	-0.375352	13.9645	0.94399	13.3098
ASCC3	6.88747	-0.191247	6.95359	-0.125132	7.09198	0.0132598	7.09533	0.0166122	7.06054	-0.0181819	7.18659	0.107872	7.59348	0.514762	7.01607	-0.0626524	7.00278	-0.075936	6.942	-0.136721	7.02169	-0.0570269	6.95983	-0.118887	7.04275	-0.0359722	6.9825	-0.0962142	7.25404	0.175318	7.3486	0.269883	7.21596	0.137241	7.16302	0.0843056	7.16302	0.0843056	7.22723	0.148517	7.11761	0.0388935	7.29399	0.215268	7.3578	0.279078	7.49164	0.412922	7.02623
ASCL1	5.97797	0.128413	5.98521	0.135649	5.85987	0.010312	6.01664	0.167086	5.96069	0.111128	5.82612	-0.0234438	5.84609	-0.00346467	5.80385	-0.0457118	5.89003	0.0404749	5.89578	0.0462213	5.78691	-0.062652	5.78433	-0.0652301	5.96398	0.114425	5.99759	0.148035	5.88773	0.038172	5.87079	0.0212294	5.75895	-0.0906063	5.83149	-0.0180677	5.85512	0.00556509	5.82015	-0.0294127	5.87272	0.0231627	5.86956	0.0200035	5.97144	0.121879	5.96488	0.115322	5.81217
ASCL2	8.48278	-0.550511	9.02117	-0.0121274	8.72083	-0.312459	8.86124	-0.172053	8.45801	-0.575281	9.48148	0.448189	7.94834	-1.08495	8.86919	-0.164105	8.2538	-0.77949	8.86855	-0.164747	8.71219	-0.321099	8.46862	-0.564669	8.92383	-0.109461	8.47864	-0.554654	9.07458	0.0412869	9.33182	0.298522	8.89834	-0.134953	9.3797	0.34641	8.54446	-0.48883	8.563	-0.47029	9.20938	0.176091	9.38073	0.34744	10.2328	1.19948	9.70349	0.670194	9.1261
ASCL3	5.79384	-0.154022	5.98584	0.0379749	6.00571	0.0578519	6.00005	0.0521845	6.0583	0.110442	6.12326	0.175402	6.02365	0.0757899	5.94137	-0.00649477	6.24578	0.297913	6.01533	0.0674649	5.95994	0.0120753	6.00516	0.0572986	5.8577	-0.0901649	5.97179	0.0239239	5.90396	-0.0438975	5.90221	-0.0456501	5.84159	-0.106275	5.92789	-0.0199703	5.7784	-0.169459	5.86761	-0.0802554	5.94095	-0.00691127	5.96166	0.0137973	5.88694	-0.0609238	5.87731	-0.0705474	5.81694
ASF1A	8.405	0.234191	7.63056	-0.54025	8.08031	-0.0904928	8.25831	0.0875013	8.10286	-0.0679479	8.34633	0.175525	8.4441	0.273291	8.58728	0.416476	7.92217	-0.248635	8.18301	0.0122029	8.28714	0.116335	8.39621	0.225399	8.52672	0.355913	8.24957	0.0787657	8.73365	0.562847	8.56133	0.39052	8.2705	0.0996948	8.92754	0.756734	8.14595	-0.0248598	8.47418	0.303373	8.36829	0.197485	8.45171	0.280903	8.07233	-0.0984736	8.42236	0.251551	8.00572
ASF1B	7.56808	0.110753	8.34062	0.883296	7.41813	-0.0391925	7.4728	0.015479	8.13972	0.682393	7.33118	-0.126142	6.90887	-0.548453	7.25341	-0.203915	7.61792	0.160597	7.56663	0.109301	7.69865	0.241326	7.31094	-0.146382	7.6921	0.234774	7.28456	-0.172761	6.70954	-0.747781	6.53493	-0.922394	7.40134	-0.0559804	7.22006	-0.237266	7.45902	0.0016938	7.29763	-0.159691	6.50665	-0.950674	7.43095	-0.026372	6.73321	-0.72411	7.05922	-0.398104	7.65518
ASGR1	9.43935	-0.216309	10.3219	0.666199	10.0783	0.422677	9.65017	-0.00548942	9.2635	-0.39216	9.19702	-0.458637	8.92076	-0.734901	9.73197	0.0763124	8.96284	-0.692822	9.89147	0.23581	9.27939	-0.376268	9.14693	-0.508732	9.4368	-0.21886	9.11095	-0.544711	9.23634	-0.419322	9.46495	-0.190706	9.39491	-0.260754	9.80658	0.150915	10.2771	0.621424	9.60814	-0.0475155	9.41158	-0.24408	9.5091	-0.146563	9.93976	0.284104	8.96227	-0.693385	9.75172
ASGR2	7.15898	0.16959	7.49071	0.501312	7.33339	0.343997	7.40968	0.420283	6.52261	-0.466787	6.93672	-0.052673	6.8647	-0.12469	6.74446	-0.244938	6.5839	-0.405496	7.6567	0.667305	6.54073	-0.448662	6.30711	-0.682283	6.57873	-0.410661	6.31287	-0.676524	6.58722	-0.402169	6.53998	-0.449411	6.38001	-0.609381	7.18875	0.199359	7.07737	0.0879783	6.98897	-0.000423936	6.53768	-0.451716	6.70244	-0.286958	7.01291	0.0235208	6.85966	-0.129738	6.95108
ASH1L	5.98589	0.00556935	6.18967	0.209351	5.97631	-0.00401079	5.99612	0.0158056	6.15306	0.17274	5.99235	0.0120355	5.94483	-0.0354832	6.05663	0.0763115	6.14484	0.164525	6.15714	0.176825	6.01752	0.0372024	6.19299	0.212675	6.0787	0.0983872	6.01115	0.0308371	5.81456	-0.165756	5.82745	-0.152866	5.99955	0.0192311	5.97861	-0.00170175	5.93977	-0.0405457	6.04447	0.0641541	6.10382	0.123501	5.89616	-0.0841571	5.78742	-0.192899	5.88801	-0.0923104	5.77179
ASH2L	9.92632	0.133003	9.53829	-0.255021	9.77238	-0.0209288	9.49454	-0.298772	9.70349	-0.0898255	9.52668	-0.26663	9.47476	-0.318553	9.52934	-0.263977	9.47305	-0.320265	9.71861	-0.0747054	9.78076	-0.0125473	9.79644	0.00312326	9.736	-0.0573072	9.80658	0.0132632	9.50306	-0.29025	9.73785	-0.0554638	9.75253	-0.0407816	9.9832	0.189885	9.8858	0.0924862	9.91817	0.124854	10.134	0.340649	9.97606	0.182745	9.99146	0.198148	10.5521	0.758818	9.8223
ASIP	6.0954	0.0945354	6.16576	0.164889	6.27903	0.278162	6.102	0.101133	6.23256	0.231689	6.02289	0.0220267	6.05032	0.0494521	6.03053	0.029661	6.1489	0.148033	6.21807	0.217203	6.03064	0.0297764	6.00477	0.00390059	6.06676	0.065898	6.0436	0.042736	6.045	0.0441299	6.06139	0.0605226	5.89506	-0.105804	5.77618	-0.224685	6.0018	0.000930241	5.93509	-0.0657766	5.96959	-0.0312789	6.04553	0.0446653	5.92416	-0.0767116	5.99516	-0.00570988	6.08243
ASL	6.1456	0.13598	6.11007	0.100446	6.09959	0.0899648	5.98774	-0.0218776	6.09805	0.0884302	6.03851	0.0288894	6.03841	0.0287826	6.085	0.0753745	6.29516	0.285539	6.0583	0.0486819	6.11631	0.106683	6.00557	-0.00405715	6.01121	0.0015882	6.06726	0.0576366	6.03798	0.0283587	5.92743	-0.0821941	6.04241	0.0327899	5.99802	-0.0116001	6.08045	0.0708279	5.94428	-0.0653375	6.03164	0.0220203	5.88713	-0.122493	6.09115	0.0815237	5.98756	-0.0220631	5.9695
ASMT	5.94265	0.108425	5.96153	0.127305	5.80565	-0.0285755	5.9257	0.0914775	5.87951	0.0452843	5.83221	-0.00201544	5.79884	-0.0353818	5.96945	0.135229	5.82933	-0.0048947	5.89049	0.0562612	5.79702	-0.0371997	5.80492	-0.0293052	5.83869	0.00446563	5.85117	0.0169501	5.74153	-0.0926976	5.87921	0.0449813	5.82106	-0.0131613	5.91384	0.0796121	5.93077	0.0965503	5.89289	0.0586651	5.81267	-0.0215495	5.80818	-0.026042	5.85885	0.0246255	5.72063	-0.113593	6.01799
ASMTL	7.62211	0.0881594	7.41495	-0.119008	7.39046	-0.143498	7.45276	-0.0811934	7.58038	0.0464292	7.68799	0.154036	7.25969	-0.274268	7.81053	0.276579	7.44029	-0.093664	7.45862	-0.0753349	7.72226	0.18831	7.37067	-0.163284	7.81705	0.283093	7.29185	-0.242107	7.17185	-0.362104	6.83898	-0.694972	7.54831	0.0143556	7.32974	-0.204211	7.57048	0.0365254	7.31577	-0.218187	7.50897	-0.0249831	7.55189	0.0179329	7.18694	-0.347017	7.3437	-0.190253	7.36777
ASNA1	6.444	-0.168957	6.59565	-0.0173074	6.4808	-0.132157	6.52218	-0.0907779	6.50443	-0.108527	6.44132	-0.171629	6.24561	-0.367347	6.50776	-0.105198	6.41533	-0.197626	6.64369	0.0307328	6.38063	-0.232319	6.42154	-0.191414	6.39963	-0.213326	6.43638	-0.176571	6.14928	-0.463674	6.16216	-0.450798	6.45692	-0.15603	6.47984	-0.133115	6.66684	0.0538822	6.58258	-0.0303755	6.49873	-0.114221	6.72253	0.10958	6.50374	-0.109213	7.16484	0.551882	6.86663
ASNS	8.05477	-0.274053	7.42123	-0.90759	8.13555	-0.193275	8.50817	0.17935	8.11406	-0.214761	8.39187	0.063047	8.77188	0.443055	8.03023	-0.298591	7.90542	-0.423407	8.00797	-0.32085	7.98467	-0.344154	8.2548	-0.0740275	8.11063	-0.218191	8.11888	-0.209945	8.13411	-0.19471	7.98121	-0.347616	8.45113	0.122305	8.69431	0.365483	8.17627	-0.152553	8.4451	0.116271	8.78529	0.456469	8.29601	-0.0328149	8.38259	0.0537626	7.95794	-0.370881	8.27755
ASNSD1	9.63267	0.243236	9.06739	-0.322043	9.62252	0.233092	9.22416	-0.165273	8.91826	-0.471167	9.65754	0.268113	9.46087	0.0714441	9.42337	0.0339421	9.53476	0.145328	9.37136	-0.018072	9.66816	0.27873	9.83171	0.442278	9.46957	0.0801404	9.84941	0.459978	9.53829	0.148862	9.45544	0.0660123	9.33337	-0.0560607	9.4769	0.0874658	9.27508	-0.114348	9.52668	0.137253	9.67282	0.283394	9.59607	0.206637	9.38329	-0.00613636	9.38481	-0.00461762	9.28037
ASPA	5.9926	0.139262	5.94777	0.0944367	5.82134	-0.0319941	5.84278	-0.010558	5.97741	0.124075	5.79359	-0.059741	5.99616	0.142829	5.96614	0.112805	5.79587	-0.0574653	5.86208	0.00875082	5.99807	0.14474	5.78791	-0.0654245	5.97193	0.118599	5.90579	0.0524576	5.91822	0.0648856	5.91665	0.0633166	5.82252	-0.0308125	5.90605	0.0527169	5.95502	0.101684	5.89198	0.0386459	5.7994	-0.0539372	5.79933	-0.0540022	5.8515	-0.00183047	5.87385	0.0205123	5.84084
ASPH	6.06265	0.107431	5.99223	0.0370164	6.0933	0.138083	5.93161	-0.0236119	6.1453	0.190078	6.11834	0.163126	6.20092	0.2457	5.95981	0.00459359	6.00874	0.0535189	6.13739	0.182172	6.0473	0.092079	5.94889	-0.00632895	6.02013	0.0649076	5.95188	-0.00333545	6.40334	0.448121	6.12506	0.169841	5.9208	-0.0344149	5.92067	-0.0345517	5.88368	-0.0715394	5.90508	-0.0501378	5.85683	-0.0983839	5.85783	-0.0973911	5.9039	-0.0513166	5.92063	-0.0345926	5.81402
ASPHD1	5.97448	0.0610333	5.89888	-0.0145704	6.0979	0.18445	5.95484	0.0413961	6.01164	0.0981894	5.9934	0.0799581	6.05492	0.141478	6.01094	0.0974897	6.00997	0.0965286	6.00868	0.0952373	5.94026	0.0268137	5.97125	0.057803	5.96417	0.0507266	5.91373	0.000285562	5.9412	0.0277583	5.90083	-0.01262	5.86052	-0.0529247	5.89069	-0.0227523	5.88761	-0.025832	5.8637	-0.0497443	5.90615	-0.00729159	5.99305	0.0796041	6.01533	0.101881	5.89349	-0.0199588	5.83951
ASPHD2	7.21276	-0.1234	7.6153	0.279139	7.14678	-0.189384	7.26308	-0.0730815	7.27922	-0.0569387	7.17247	-0.163694	7.5086	0.172441	7.22268	-0.113485	7.58531	0.249147	7.50014	0.163981	7.29763	-0.038529	7.68799	0.351828	7.42229	0.0861294	7.67393	0.337767	6.6347	-0.701466	7.06802	-0.26814	7.29649	-0.0396673	7.2063	-0.129862	7.31497	-0.0211954	7.43502	0.0988545	7.51369	0.177528	7.22308	-0.113083	8.89765	1.56149	7.65766	0.3215	7.18211
ASPM	7.59669	1.59857	5.84904	-0.149081	5.9689	-0.0292212	6.17065	0.172528	6.15333	0.155214	6.13739	0.13927	6.97758	0.979463	5.9891	-0.00901743	6.03313	0.0350118	6.10355	0.105434	6.10958	0.111464	5.9084	-0.0897215	5.84378	-0.154342	5.97504	-0.0230833	6.00992	0.0118004	6.22609	0.227966	5.86586	-0.132263	6.05949	0.0613713	5.84972	-0.148396	5.90843	-0.0896854	5.76477	-0.233352	5.784	-0.214117	5.91252	-0.0856036	6.17802	0.1799	5.80869
ASPN	5.90206	0.0830034	5.91665	0.0975924	5.82305	0.00398973	5.884	0.0649452	5.90337	0.0843107	5.88199	0.0629277	5.80371	-0.0153457	5.89568	0.0766173	5.90626	0.087202	5.82302	0.00395865	5.82843	0.00936786	5.82718	0.00812109	5.81731	-0.00174904	5.77401	-0.0450446	5.87676	0.0577021	5.93581	0.116753	5.8165	-0.00255743	5.78944	-0.0296173	5.80229	-0.016771	5.81835	-0.000703536	5.81829	-0.000765295	5.81812	-0.000940273	5.81886	-0.000202328	5.74848	-0.0705765	5.89714
ASPSCR1	7.97511	-0.273849	7.96711	-0.281847	8.13172	-0.117236	7.9256	-0.323356	7.79459	-0.454368	7.71306	-0.535897	7.92217	-0.326786	8.15512	-0.093843	7.75176	-0.497197	7.8922	-0.356761	8.08502	-0.163939	8.00894	-0.240017	8.11305	-0.135907	8.07134	-0.177622	7.78689	-0.462074	7.81245	-0.436506	8.1161	-0.132861	8.33579	0.0868303	8.08306	-0.165899	8.14908	-0.0998772	8.16409	-0.0848728	8.21529	-0.0336702	8.16132	-0.0876422	7.888	-0.360955	7.95794
ASRGL1	6.76775	0.439263	6.97503	0.646548	6.78049	0.452012	6.65366	0.325176	6.20227	-0.126211	6.26416	-0.0643269	6.47217	0.143683	6.56619	0.237703	6.21992	-0.108562	6.51755	0.189063	6.40735	0.0788663	6.37299	0.0445086	6.44531	0.116829	6.44201	0.113525	6.1464	-0.182078	6.70426	0.375777	6.36576	0.0372794	6.49852	0.170033	6.75102	0.422533	6.36802	0.0395344	6.0954	-0.23308	6.11827	-0.210214	6.08374	-0.244744	5.95292	-0.375561	6.08201
ASTE1	7.85593	0.163491	7.50302	-0.189424	7.59872	-0.093728	7.65314	-0.0393051	8.02198	0.329542	7.77004	0.0775924	7.44571	-0.24673	7.90301	0.210567	7.62847	-0.0639734	7.75176	0.0593196	7.77182	0.079378	7.73265	0.0402112	7.81469	0.122244	7.70277	0.0103287	7.85871	0.166268	7.67904	-0.0134079	8.08932	0.396876	7.82595	0.133506	7.80312	0.110674	7.85772	0.16528	8.05477	0.362329	7.70602	0.0135774	7.73352	0.0410735	7.63543	-0.0570116	7.72703
ASTN2	5.89495	-0.0343484	5.7829	-0.146398	5.91993	-0.00937474	5.8628	-0.0665035	5.87861	-0.0506919	5.92897	-0.000333695	6.07966	0.150363	5.85279	-0.0765141	5.73238	-0.196924	5.80352	-0.125779	5.93851	0.00920427	5.93735	0.00804843	5.94017	0.0108734	5.96458	0.0352834	5.77248	-0.156823	5.84072	-0.0885816	6.01227	0.0829658	6.03351	0.104209	6.00847	0.0791701	6.00587	0.0765694	5.98051	0.051209	6.05184	0.122536	5.91205	-0.0172513	5.93898	0.00968168	5.88135
ASXL1	7.6589	-0.202242	7.37644	-0.4847	7.84586	-0.0152817	7.68157	-0.179568	7.57123	-0.289907	7.61212	-0.249023	7.43332	-0.427822	7.9396	0.0784628	7.81508	-0.046059	8.00572	0.144576	7.81053	-0.0506061	7.86315	0.00201494	7.76402	-0.0971178	7.67439	-0.186747	7.69372	-0.167418	7.79637	-0.0647672	7.98328	0.122136	7.98416	0.123024	7.89668	0.0355435	8.03305	0.171911	8.12926	0.268122	7.89029	0.0291511	7.57523	-0.285913	7.9203	0.0591622	7.89397
ASXL2	10.29	0.564179	10.1493	0.423418	10.0224	0.296559	9.35229	-0.373551	9.00349	-0.722357	9.55977	-0.166072	9.67282	-0.0530204	10.0149	0.289092	10.5023	0.776436	9.47133	-0.254516	10.0837	0.357822	9.95221	0.226364	10.0901	0.364259	9.96563	0.239786	9.63073	-0.0951111	9.61768	-0.108161	10.1735	0.447696	9.89243	0.166585	9.64916	-0.0766863	10.1327	0.406862	10.071	0.345127	10.0173	0.291478	9.72541	-0.000433617	9.28998	-0.435866	9.75741
ASZ1	5.42048	-0.237893	5.56574	-0.0926338	5.77749	0.119118	5.59171	-0.0666668	5.61673	-0.0416427	5.54625	-0.112124	5.75579	0.0974216	5.78791	0.129537	5.75892	0.100545	5.98299	0.324617	5.62398	-0.034391	5.59595	-0.0624267	5.77564	0.117264	5.64994	-0.0084276	5.60741	-0.05096	5.66663	0.00825946	5.62066	-0.0377124	5.7369	0.0785242	5.59324	-0.0651274	5.68643	0.0280619	5.73326	0.0748839	5.71564	0.0572667	5.56017	-0.0982048	5.72017	0.0617968	5.52308
ATAD1	7.85052	0.0687406	7.54958	-0.232201	7.86142	0.0796383	7.76324	-0.0185402	7.68458	-0.0972004	7.86568	0.0838994	8.46201	0.680225	8.00931	0.227533	7.67729	-0.104486	7.72621	-0.0555654	8.03155	0.249766	8.05736	0.275582	7.92261	0.140829	8.00797	0.226194	8.38919	0.607415	8.37941	0.59763	7.79213	0.0103529	8.01843	0.236651	7.61041	-0.171371	7.78452	0.00273685	8.02244	0.240664	7.91157	0.129786	7.90762	0.125836	7.76006	-0.0217192	7.56965
ATAD2	7.4123	0.71562	6.49268	-0.204001	6.68814	-0.00853581	6.58936	-0.107319	6.42837	-0.268313	6.58983	-0.106847	7.1457	0.449018	6.88268	0.186003	6.6031	-0.0935771	6.77334	0.0766656	7.03559	0.338914	6.74857	0.0518882	6.84093	0.144251	6.61162	-0.0850618	7.01805	0.32137	7.01045	0.313767	6.73213	0.0354485	6.76837	0.071692	6.73877	0.0420933	6.70885	0.012176	6.96804	0.271358	6.68899	-0.00769017	6.81326	0.116586	6.81326	0.116586	6.55616
ATAD3A	6.61575	0.0248934	6.5379	-0.0529633	6.42861	-0.162249	6.67896	0.0881011	6.45469	-0.136167	6.60592	0.0150597	6.7656	0.174735	6.39963	-0.191234	6.37857	-0.212291	6.89733	0.306468	6.5527	-0.0381595	6.45389	-0.136974	6.65253	0.0616729	6.51615	-0.0747071	6.25552	-0.335345	6.38217	-0.208696	6.49182	-0.0990451	6.64742	0.0565597	6.62167	0.0308039	6.62474	0.0338778	6.4098	-0.181062	6.57734	-0.0135189	6.68263	0.0917649	6.77852	0.187661	6.48828
ATAD3B	5.98451	0.0791317	6.05294	0.147566	5.76895	-0.13642	5.91891	0.0135331	5.92311	0.0177306	5.90302	-0.00235762	6.08382	0.178449	5.83983	-0.0655402	6.05254	0.147162	5.84872	-0.0566512	5.83361	-0.0717645	6.06476	0.159383	5.93627	0.0308977	5.85912	-0.0462519	5.80113	-0.104242	5.95942	0.0540411	6.05189	0.14652	6.01527	0.109898	5.84407	-0.0613056	5.96488	0.0595059	5.83186	-0.0735169	5.95099	0.0456161	5.93675	0.0313735	5.98798	0.0826027	5.87518
ATCAY	5.68243	-0.086868	5.49439	-0.274909	5.47517	-0.29413	5.62761	-0.141681	5.69371	-0.0755829	5.76461	-0.00468556	5.74529	-0.0240074	5.67706	-0.0922372	5.85835	0.0890502	5.75829	-0.0110083	5.81412	0.0448195	5.68764	-0.0816571	5.77035	0.00105657	5.53573	-0.23357	5.68705	-0.0822428	5.64204	-0.12726	5.7132	-0.0560949	5.74785	-0.021451	5.77638	0.00707887	5.69557	-0.07373	5.70232	-0.0669794	5.87776	0.108469	5.87318	0.103888	5.67856	-0.0907353	5.76042
ATE1	6.0799	0.0442197	6.0436	0.00792061	6.01893	-0.0167525	5.95042	-0.0852625	5.88043	-0.155257	5.95973	-0.0759545	6.21613	0.180445	5.97504	-0.0606458	6.217	0.181321	5.93157	-0.104116	6.16484	0.129154	6.14956	0.113879	6.06027	0.0245869	6.1259	0.0902213	6.20687	0.17119	6.25466	0.218977	6.20993	0.174252	6.18428	0.148598	6.12007	0.0843841	6.01299	-0.0226875	6.1049	0.0692165	5.98617	-0.0495097	6.12785	0.0921718	6.18515	0.149464	6.01556
ATF1	6.98216	0.473918	7.034	0.525757	7.11232	0.604078	7.04716	0.538918	6.63155	0.123301	6.86059	0.352346	7.23209	0.723844	6.70838	0.200133	6.26335	-0.244896	6.52	0.0117574	6.49314	-0.015105	6.36018	-0.148068	6.54468	0.0364333	6.56954	0.0612959	7.08195	0.573702	7.02464	0.516394	6.57522	0.0669737	6.39768	-0.110562	6.3775	-0.130742	6.50869	0.000442656	6.67812	0.169872	6.60488	0.096632	6.61235	0.104104	6.18687	-0.321375	6.40606
ATF2	6.5856	-0.364399	6.78344	-0.166555	6.64922	-0.300772	6.61259	-0.337404	6.76247	-0.187524	6.52934	-0.420652	6.79405	-0.155944	6.78401	-0.165984	6.91138	-0.0386137	6.78318	-0.166822	6.95391	0.00391079	7.06868	0.118683	6.93459	-0.0154046	6.98565	0.0356547	7.30838	0.358385	7.17185	0.221854	7.33756	0.387564	6.98083	0.0308316	7.28097	0.330973	6.90133	-0.0486633	7.36849	0.418492	6.87714	-0.0728597	7.22941	0.27941	6.76042	-0.189576	6.93616
ATF3	6.11791	-0.0855048	6.46331	0.259896	6.12837	-0.0750459	6.15539	-0.0480288	6.06424	-0.139182	6.14814	-0.0552796	6.01506	-0.188363	6.15012	-0.0533017	6.14747	-0.0559529	6.10116	-0.102263	6.09384	-0.109577	6.36286	0.159437	5.9799	-0.22352	6.3846	0.181185	5.96166	-0.241759	6.26677	0.0633512	5.92789	-0.275527	6.08808	-0.11534	6.02158	-0.181842	6.23189	0.0284753	6.21478	0.0113648	6.236	0.0325807	8.7921	2.58869	6.31715	0.113729	6.20055
ATF4	11.3048	0.397161	11.0669	0.159228	11.246	0.338347	11.5948	0.687124	11.0027	0.0950457	11.2436	0.335976	11.6392	0.731575	11.0876	0.179918	10.7301	-0.177513	10.9045	-0.00311457	10.7318	-0.175868	10.3568	-0.550821	10.577	-0.330676	10.7535	-0.154166	11.3374	0.429732	11.6521	0.74447	10.8082	-0.0994383	11.1462	0.238545	11.0876	0.179918	10.6819	-0.225786	10.947	0.0393792	10.9088	0.00114462	10.8082	-0.0994383	10.5507	-0.356987	10.8647
ATF5	7.3267	-0.618993	7.88404	-0.0616555	7.49638	-0.449317	7.92986	-0.0158301	7.49194	-0.453751	7.87818	-0.0675169	8.0808	0.135109	7.73816	-0.207535	7.74697	-0.198725	8.10722	0.161526	7.69091	-0.254781	7.94509	-0.000607668	7.58676	-0.358938	7.5904	-0.355289	7.58197	-0.363728	7.84012	-0.105577	8.06539	0.119694	8.09311	0.147421	7.69091	-0.254781	8.08214	0.136446	7.84967	-0.0960185	8.0215	0.0758083	8.77446	0.82877	8.28153	0.335832	8.18837
ATF6	9.19168	-0.177316	9.57399	0.204999	9.24271	-0.126288	9.26288	-0.106118	9.83985	0.470857	9.35381	-0.0151874	9.5496	0.180605	9.39491	0.0259111	9.12263	-0.246362	9.06048	-0.308517	9.19702	-0.171972	9.02732	-0.341675	8.98398	-0.385013	8.81704	-0.551958	9.89147	0.522476	9.27327	-0.0957296	8.93159	-0.437407	8.90819	-0.46081	9.14555	-0.22344	9.14994	-0.219055	9.04193	-0.327068	8.90238	-0.46662	9.60618	0.237185	8.70079	-0.668208	9.13715
ATF7	5.83301	0.00738617	5.73578	-0.0898497	5.9292	0.103571	5.80032	-0.0253076	5.72964	-0.0959914	5.71795	-0.107679	5.84139	0.0157644	5.63056	-0.195065	5.69868	-0.126946	5.69724	-0.128387	5.76157	-0.0640562	5.5666	-0.259025	5.72336	-0.102268	5.67401	-0.15162	5.71098	-0.114648	5.72448	-0.101144	6.00448	0.178851	5.8218	-0.003833	5.70024	-0.125389	5.87843	0.052802	5.92625	0.100624	5.82245	-0.00317441	5.88467	0.0590467	5.8631	0.0374717	6.06432
ATF7IP	6.32954	0.125403	6.47478	0.270652	6.38479	0.180656	6.0823	-0.121836	6.18108	-0.0230554	6.12582	-0.0783149	6.09439	-0.109745	6.17401	-0.0301219	6.25466	0.050526	6.10635	-0.0977832	6.2142	0.0100716	6.32358	0.119444	6.22355	0.0194142	6.22006	0.0159222	6.68928	0.485147	6.37696	0.172829	6.22155	0.0174155	6.2434	0.0392701	6.21361	0.00948147	6.12405	-0.0800853	6.22379	0.0196612	6.18428	-0.019853	6.18029	-0.0238426	6.01411	-0.190025	6.19604
ATF7IP2	7.45941	0.286002	6.67812	-0.495287	6.92292	-0.25049	6.96495	-0.208456	7.00079	-0.172617	7.10005	-0.0733548	6.94297	-0.230433	7.39158	0.218179	7.20335	0.029949	7.15578	-0.0176291	7.21236	0.0389584	7.45825	0.284842	7.26543	0.0920197	7.35216	0.178753	7.12692	-0.0464809	7.10188	-0.0715286	7.27361	0.100208	7.26376	0.0903529	6.88268	-0.290725	6.93396	-0.239445	6.90759	-0.265813	7.02233	-0.151077	6.82956	-0.343842	7.11375	-0.0596529	7.01227
ATG10	8.59399	0.81698	8.56734	0.790324	8.2637	0.48669	8.06878	0.291769	8.09355	0.316535	7.95749	0.180478	7.72417	-0.05284	8.02377	0.24676	8.55369	0.776678	7.42679	-0.350224	7.94834	0.171327	7.65847	-0.118547	8.09399	0.316973	7.80516	0.0281481	7.76281	-0.0142042	7.46261	-0.314408	7.65053	-0.126479	7.55273	-0.224285	7.58676	-0.190258	7.6145	-0.16251	7.51757	-0.259441	7.75176	-0.0252507	7.75531	-0.0217041	7.34116	-0.43585	7.6183
ATG12	6.96015	-0.0321617	7.10188	0.10956	6.91353	-0.0787872	6.66354	-0.328774	6.9034	-0.0889195	6.70614	-0.286172	6.47406	-0.518253	6.72088	-0.271439	7.31198	0.319662	6.79357	-0.198744	6.99974	0.00742792	7.04337	0.0510559	7.06771	0.0753913	7.13354	0.141225	7.01291	0.0205982	6.97922	-0.0130923	7.11058	0.118263	7.05344	0.0611221	6.97135	-0.0209688	6.83278	-0.159534	6.86236	-0.129961	7.19125	0.198934	7.18586	0.193544	6.99843	0.00611251	7.15608
ATG16L1	7.87989	0.421854	7.72093	0.26289	7.65715	0.199113	7.75693	0.298896	7.57887	0.120834	7.67998	0.221941	7.50626	0.0482276	7.71086	0.252823	7.62727	0.169239	7.76006	0.302024	7.44137	-0.0166704	7.29547	-0.162569	7.27758	-0.180461	7.5086	0.0505669	7.44412	-0.0139189	7.404	-0.0540357	7.41654	-0.0414915	7.31302	-0.145013	7.21384	-0.2442	7.36382	-0.0942161	7.52615	0.0681143	7.31094	-0.147094	7.33726	-0.120777	7.05306	-0.404979	7.22581
ATG16L2	10.1313	-0.0789629	10.8964	0.686176	10.1505	-0.0597629	9.84411	-0.36612	10.8048	0.594591	10.2354	0.0251317	8.93026	-1.27997	9.91817	-0.292067	10.6658	0.455611	9.91392	-0.296314	9.89364	-0.316594	9.89036	-0.319872	10.2571	0.0468566	10.1493	-0.0609724	9.74504	-0.465199	8.9439	-1.26633	10.0796	-0.130607	9.48593	-0.724304	10.0662	-0.144042	9.5178	-0.692429	9.7064	-0.503831	9.9634	-0.246836	9.87592	-0.334313	9.71589	-0.494346	9.73891
ATG3	10.4276	-0.302576	10.657	-0.0731978	10.4827	-0.247552	10.652	-0.0781988	10.7898	0.0595732	10.5457	-0.18453	10.7072	-0.0230573	10.2115	-0.518662	10.2465	-0.483736	10.9357	0.20548	10.3322	-0.397965	10.5574	-0.172824	10.5653	-0.164869	10.7446	0.0143426	10.8684	0.138223	10.9757	0.245513	10.5507	-0.179542	10.3519	-0.3783	10.7818	0.0516037	10.5715	-0.158735	10.7301	-6.79966e-05	10.6837	-0.046503	11.5888	0.858552	10.8664	0.136191	10.8887
ATG4A	6.96708	0.0932059	6.84244	-0.0314388	6.84831	-0.0255634	6.84124	-0.0326293	6.92448	0.0506104	6.93144	0.0575652	7.05016	0.176282	6.92837	0.054493	6.84769	-0.0261872	6.81874	-0.055135	6.90225	0.0283711	6.80489	-0.0689818	6.77512	-0.0987536	6.74993	-0.123944	6.84178	-0.032092	6.95258	0.0787075	6.86325	-0.0106238	6.86443	-0.00944685	7.00959	0.135713	6.88875	0.0148712	7.04755	0.173674	6.87746	0.00358382	7.00176	0.127889	7.05178	0.177907	7.06704
ATG4B	5.77044	0.0735666	5.74513	0.048259	5.70371	0.00684119	5.81551	0.118642	5.65495	-0.0419177	5.65047	-0.0464044	5.92975	0.232882	5.78974	0.092872	5.88236	0.185485	5.81796	0.121085	5.90953	0.21266	5.91621	0.219341	5.62103	-0.0758423	5.67852	-0.0183528	5.66549	-0.0313792	5.67428	-0.022594	5.69018	-0.00669498	5.57504	-0.121834	5.78312	0.0862471	5.66589	-0.0309755	5.71194	0.0150702	5.75219	0.0553161	5.74559	0.0487177	5.76219	0.0653159	5.62297
ATG4C	7.64103	-0.249461	7.66797	-0.222523	7.87356	-0.0169301	7.69981	-0.190682	7.49908	-0.391413	7.81549	-0.0749938	8.7423	0.851807	7.96392	0.0734293	7.64279	-0.247701	7.84663	-0.0438628	8.03489	0.144397	7.94052	0.0500315	7.92396	0.0334725	7.8238	-0.066686	8.16458	0.274089	8.08887	0.198386	8.12051	0.230017	8.40884	0.518353	8.1899	0.299409	8.01893	0.128438	8.35548	0.464991	7.8884	-0.00208937	7.71306	-0.177426	7.44443	-0.446055	7.82773
ATG4D	7.00398	0.151526	7.09164	0.239183	6.93949	0.0870346	6.78492	-0.0675367	6.70614	-0.146313	6.83344	-0.0190185	6.62368	-0.228779	6.96428	0.111818	6.97255	0.120094	7.44412	0.591659	7.08471	0.232256	6.78801	-0.0644485	6.92837	0.0759089	6.91719	0.0647288	6.09284	-0.75962	6.26335	-0.589108	6.70778	-0.144682	6.64037	-0.212088	6.75044	-0.102014	6.9145	0.0620455	6.74022	-0.112241	6.67228	-0.180176	7.01625	0.163794	7.51717	0.664708	6.7327
ATG5	6.82071	0.0171033	6.90948	0.105873	6.86236	0.0587485	7.0731	0.269497	6.95621	0.152604	7.16914	0.365529	6.86964	0.0660336	7.11232	0.308717	6.75019	-0.0534153	6.87382	0.07021	6.89432	0.0907103	6.88422	0.0806135	6.74743	-0.0561816	6.88905	0.0854427	7.26103	0.457427	7.10154	0.297937	7.06225	0.25864	7.01387	0.21026	6.9617	0.158091	7.04483	0.24122	6.80019	-0.00341907	7.01163	0.208027	6.8379	0.0342959	7.0703	0.266693	6.96708
ATG7	9.08164	-0.152453	9.36326	0.129164	9.15884	-0.0752578	8.7823	-0.451794	9.44451	0.210413	8.88322	-0.350873	8.22903	-1.00507	9.17687	-0.0572314	8.79394	-0.440158	9.11991	-0.114186	8.54779	-0.68631	8.71166	-0.52244	8.5378	-0.696297	8.63735	-0.596749	9.80453	0.570437	9.91392	0.679822	8.99757	-0.236527	9.07024	-0.163855	9.22416	-0.00994087	8.73749	-0.496606	9.13063	-0.103469	9.28998	0.0558796	9.23577	0.00166839	8.72548	-0.508613	9.09068
ATG9A	8.10722	0.367407	7.87862	0.138806	7.90122	0.161411	8.02553	0.285714	8.21529	0.475477	8.14954	0.409725	7.36849	-0.371323	7.78496	0.0451512	7.88618	0.146367	8.14863	0.408815	7.23852	-0.501293	7.60801	-0.131799	7.48605	-0.253762	7.65008	-0.0897274	7.54222	-0.197592	7.40699	-0.332822	7.53892	-0.200888	7.53306	-0.206755	7.67393	-0.0658829	7.66459	-0.0752189	7.54222	-0.197592	7.71602	-0.0237965	7.18072	-0.559095	8.41739	0.677579	7.61746
ATG9B	6.19648	-0.124714	5.93428	-0.386912	6.05479	-0.266409	6.35625	0.0350558	6.13522	-0.185973	6.28519	-0.0360089	6.26193	-0.0592696	6.01799	-0.303207	6.08449	-0.236707	6.33906	0.0178659	6.18876	-0.132437	6.33046	0.00926201	6.13247	-0.188723	6.33029	0.00908886	6.09461	-0.22659	6.13829	-0.182903	6.56398	0.242778	6.41882	0.0976183	6.4112	0.0900016	6.59609	0.274892	6.42098	0.0997867	6.43326	0.112066	6.33867	0.0174707	6.59208	0.270882	6.20934
ATHL1	10.2884	0.380515	9.7759	-0.131965	10.2102	0.302345	10.2354	0.3275	10.4913	0.583407	10.5787	0.670814	9.39557	-0.512291	9.54089	-0.366971	9.78183	-0.126033	9.69697	-0.210892	9.9486	0.0407395	9.42337	-0.484494	10.0379	0.129988	9.48679	-0.42108	9.99463	0.0867692	9.43109	-0.476773	9.51441	-0.393459	9.49359	-0.41428	9.11304	-0.794825	9.88236	-0.0255032	9.26067	-0.6472	9.9599	0.0520352	9.42755	-0.480313	9.22251	-0.685357	9.94209
ATIC	8.98251	-0.308094	8.26876	-1.02184	9.16987	-0.12073	9.43256	0.141957	9.23257	-0.058038	9.7759	0.485296	9.77238	0.48178	9.36734	0.0767323	9.17374	-0.116865	9.19079	-0.0998092	9.55977	0.269168	9.33091	0.0403101	9.68564	0.395039	9.08301	-0.207598	8.74405	-0.546556	9.16023	-0.130371	9.54347	0.252861	9.39228	0.101679	8.90303	-0.387572	9.66365	0.373045	9.63745	0.346851	9.1079	-0.1827	9.33824	0.0476398	9.23695	-0.0536564	8.92383
ATM	8.52328	0.759136	8.17334	0.409199	8.2945	0.53036	8.36684	0.6027	8.50152	0.737375	8.5361	0.771955	8.82261	1.05847	8.35065	0.586513	8.09081	0.326671	7.63131	-0.132835	7.81626	0.0521183	7.651	-0.113139	7.80112	0.0369831	7.92516	0.161023	8.01117	0.247028	8.03489	0.270745	7.87521	0.111073	7.868	0.10386	7.68383	-0.0803144	7.73265	-0.0314867	7.81469	0.0505463	7.91851	0.154367	7.26343	-0.500713	7.58445	-0.179688	7.7024
ATN1	6.10983	0.122634	6.0467	0.0594995	6.09829	0.111088	6.31205	0.324845	6.14161	0.154414	6.23625	0.249054	6.04254	0.0553405	6.10587	0.118667	6.09992	0.112722	6.13196	0.144761	5.98314	-0.00406496	6.01707	0.029871	6.11537	0.12817	6.07418	0.0869798	5.96065	-0.0265536	5.87047	-0.116729	5.88158	-0.10562	5.85114	-0.136065	5.91434	-0.0728578	5.88898	-0.0982189	5.89954	-0.087662	5.85252	-0.134677	5.96108	-0.0261181	5.87298	-0.114221	5.98135
ATOH1	5.84317	-0.254235	5.85051	-0.246901	5.92722	-0.170187	5.95192	-0.145486	5.89342	-0.203986	5.89999	-0.197415	5.88529	-0.212113	5.93469	-0.162714	5.98051	-0.116896	6.04094	-0.0564696	5.85272	-0.244687	5.7796	-0.317805	5.7402	-0.357205	5.8939	-0.203507	5.84326	-0.25415	5.92709	-0.17032	6.22495	0.127547	6.08816	-0.00924617	6.45248	0.355077	6.22294	0.125532	6.1564	0.0589962	6.3775	0.280097	6.1062	0.00879032	6.17288	0.0754768	6.14256
ATOH7	5.78571	0.0960443	5.78365	0.0939822	5.70571	0.0160476	5.73863	0.0489661	5.68145	-0.008218	5.84954	0.159872	5.7626	0.0729332	5.7657	0.0760378	5.63291	-0.0567568	5.85272	0.163056	5.69336	0.00369882	5.83866	0.148994	5.51404	-0.175624	5.48972	-0.199943	5.61539	-0.0742739	5.64878	-0.0408848	5.673	-0.0166673	5.66504	-0.0246278	5.71525	0.0255831	5.68676	-0.00290558	5.60549	-0.08417	5.73241	0.0427491	5.71218	0.0225176	5.71011	0.0204469	5.78652
ATOH8	5.87843	-0.199383	6.33177	0.253955	5.78857	-0.289247	6.44421	0.366402	6.34115	0.263334	5.96627	-0.111546	5.71218	-0.365632	5.69947	-0.378343	5.82491	-0.2529	6.0883	0.0104831	5.87108	-0.206732	5.96386	-0.113957	5.88423	-0.193579	5.87343	-0.204384	5.93371	-0.144099	6.19456	0.116746	6.14822	0.0704099	5.87416	-0.20365	6.01083	-0.0669851	6.06726	-0.010554	5.99484	-0.0829745	6.2696	0.191786	6.04981	-0.0280077	5.9909	-0.086909	6.1567
ATOX1	8.97746	-0.230475	9.41841	0.21048	9.14555	-0.0623782	9.01714	-0.190789	9.13582	-0.072113	9.03268	-0.175249	8.60562	-0.602318	9.04628	-0.161655	8.72318	-0.484755	9.14403	-0.0639008	8.84387	-0.364063	8.9439	-0.26403	8.93718	-0.270752	8.82071	-0.387225	8.8787	-0.329231	9.38717	0.179241	8.7921	-0.415829	9.01781	-0.190123	9.4013	0.193363	8.79588	-0.412056	8.31298	-0.894958	9.17127	-0.0366669	9.79462	0.586686	9.00157	-0.206361	9.38395
ATP10A	5.94347	-0.259461	6.03143	-0.171504	6.1364	-0.0665269	5.93981	-0.263121	5.989	-0.213928	6.05586	-0.147066	6.05396	-0.148973	6.15832	-0.0446056	6.06825	-0.134677	6.03018	-0.172749	6.17411	-0.0288211	6.23445	0.03152	6.11512	-0.0878143	6.14882	-0.0541095	6.1668	-0.0361271	6.12873	-0.0741987	6.27888	0.0759526	6.09384	-0.109088	6.1237	-0.0792351	6.236	0.0330694	5.9287	-0.274233	6.17245	-0.0304809	5.97345	-0.22948	6.19835	-0.00458471	6.20451
ATP10B	5.90454	0.119616	5.8377	0.0527761	5.71324	-0.0716843	5.87697	0.0920414	5.67265	-0.112274	5.75178	-0.0331485	5.84573	0.0608055	5.88754	0.102614	5.73182	-0.0531084	5.7746	-0.0103194	5.87741	0.0924892	5.65447	-0.13045	5.79326	0.00833833	5.72179	-0.063137	5.61947	-0.165453	5.55777	-0.227158	5.76325	-0.021678	5.71218	-0.0727433	6.01582	0.230894	5.81521	0.0302888	5.66245	-0.122477	5.73963	-0.0452951	5.72864	-0.0562803	5.86705	0.0821219	5.88989
ATP10D	6.10998	0.119243	6.04184	0.0511062	5.93447	-0.0562671	5.94282	-0.0479136	6.00249	0.0117579	5.98871	-0.00202417	6.0622	0.0714632	6.01047	0.0197377	6.31253	0.321791	5.9423	-0.0484349	6.16576	0.17502	6.06619	0.075458	6.05184	0.0611016	6.1364	0.145667	6.05184	0.0611016	6.24545	0.254715	6.07573	0.084989	6.14729	0.15655	5.79295	-0.197789	6.13668	0.145946	6.18439	0.193655	5.84656	-0.144179	6.17434	0.183609	6.06574	0.0750042	6.18804
ATP11A	5.89361	0.0127376	5.89191	0.0110357	5.79743	-0.083443	5.8782	-0.00267346	5.84338	-0.0374913	5.85611	-0.0247623	5.84555	-0.0353238	5.76597	-0.114905	5.82272	-0.058157	5.87889	-0.0019896	5.87806	-0.00281419	5.85176	-0.029112	5.82745	-0.0534259	5.84005	-0.0408226	5.75807	-0.12281	5.7928	-0.0880727	5.88706	0.00618898	5.95301	0.0721335	6.06469	0.183811	5.92617	0.0452939	5.96853	0.0876523	5.88603	0.00515903	5.91864	0.037761	5.91598	0.0351087	5.86669
ATP11B	8.14645	0.206178	7.76929	-0.170981	8.03772	0.0974461	7.62565	-0.314624	8.27857	0.338303	7.77446	-0.165812	7.78118	-0.159091	7.82803	-0.112239	8.1002	0.159929	7.67528	-0.26499	7.79637	-0.143897	8.02824	0.0879739	8.04308	0.10281	8.0664	0.126132	8.90303	0.962762	8.5221	0.581827	8.30854	0.368266	7.72507	-0.215199	7.79545	-0.144816	7.89129	-0.0489792	8.2548	0.314527	8.08837	0.148095	8.08453	0.144265	7.59787	-0.342402	7.95935
ATP11C	6.67812	0.394622	6.57826	0.294763	6.55056	0.267062	6.45651	0.173008	6.35593	0.0724287	6.4331	0.149605	6.4512	0.167707	6.53907	0.255571	6.28155	-0.00194321	6.17087	-0.112623	6.23081	-0.0526842	6.23487	-0.0486227	6.25368	-0.0298165	6.34081	0.0573141	6.47883	0.195333	6.47984	0.196342	6.4098	0.126302	6.3362	0.052701	6.37226	0.0887658	6.31995	0.0364564	6.17693	-0.106566	6.15417	-0.129322	6.44763	0.164134	6.19867	-0.0848293	6.09377
ATP12A	6.13438	0.182289	6.18252	0.230429	6.03338	0.0812925	6.09888	0.146793	6.19299	0.240901	6.14513	0.193045	5.9926	0.040506	6.02278	0.0706935	6.05935	0.107265	6.27019	0.318103	6.01516	0.0630727	6.07966	0.127575	5.9037	-0.0483897	5.9101	-0.0419931	6.12164	0.169551	5.9844	0.0323112	5.87292	-0.0791716	5.89049	-0.0616044	5.91245	-0.0396414	5.91197	-0.0401161	5.87874	-0.073352	5.92696	-0.0251255	5.85889	-0.0932043	6.04229	0.0901981	5.84969
ATP13A1	8.05917	-0.230524	7.96572	-0.323975	7.86438	-0.425312	8.60448	0.314794	8.26261	-0.0270806	8.43818	0.148493	9.0696	0.779912	8.12494	-0.164746	8.22954	-0.060155	8.39987	0.110182	8.23472	-0.0549665	8.3988	0.109105	8.16929	-0.120398	8.38429	0.0945957	7.11689	-1.1728	7.1751	-1.11459	8.11841	-0.171282	7.99895	-0.29074	7.9396	-0.350088	8.31246	0.0227685	8.3485	0.0588138	8.4485	0.158805	8.11661	-0.173077	8.51243	0.222738	8.16227
ATP13A2	7.01387	0.365223	6.87532	0.226679	6.60742	-0.041223	7.08694	0.438298	6.92935	0.280707	6.91041	0.261762	6.79985	0.151206	6.76104	0.112397	6.67467	0.0260263	7.00682	0.35818	6.80835	0.159707	6.46974	-0.178904	6.62504	-0.0236092	6.55666	-0.091983	5.92518	-0.723461	5.97815	-0.67049	6.60895	-0.0396984	6.57873	-0.0699117	6.49894	-0.149703	6.6347	-0.013949	6.6448	-0.00384837	6.74476	0.0961116	6.57449	-0.0741563	6.67307	0.0244219	6.49451
[truncated: 12,386 more rows]
[truncated: 204 more columns]
